# Supplementary material for: Understanding Water Storage Practices of Urban Residents of an Endemic Dengue Area in Colombia: Perceptions, Rationale and Socio-Demographic Characteristics
Source: PLoS One. 2015 Jun 10;10(6):e0129054. doi: 10.1371/journal.pone.0129054 (PMC4465337; doi:10.1371/journal.pone.0129054)
Supplement: S1 Dataset — (XLSX) [file pone.0129054.s001.xlsx]

## Sheet: Sheet1
Municipio en el que se realiza la encuesta (código DANE)	Edad en años cumplidos	Sexo	Años de educación	Principal actividad realizada por el encuestado la semana anterior a la encuesta	Otra actividad principal la semana anterior - Descripción	Ingreso mensual de la familia	Estrato socioeconómico de la vivienda	El encuestado ha escuchado hablar de dengue	Conocimiento formas de transmisión del dengue: picadura de un mosquito	Conocimiento lugar de incubación de los mosquitos: En agua limpia estancada	Conocimiento sobre la prevención del dengue	Conocimiento acciones prevención dengue: lavar las albercas o tanques periódicamente	Conocimiento acciones prevención dengue: eliminar todos los recipientes inservibbles	Conocimiento acciones prevención dengue: tapar albercas o tanques	Conocimiento acciones prevención dengue: usar toldillos impregnados con insecticida	Conocimiento acciones prevención dengue: usar repelentes contra insectos	Conocimiento acciones prevención dengue: usar insecticidas para fumigar la vivieenda	Conocimiento acciones prevención dengue: evitar aguas estancadas	Conocimiento acciones prevención dengue: usar toldillos NO impregnados de insecticida	Conocimiento acciones prevención dengue: usar angeo o malla en puetas y ventanas	Conocimiento acciones prevención dengue: evitar malezas	Conocimiento acciones prevención dengue: evitar compartir alimentos	Conocimiento acciones prevención dengue: evitar contacto con enfermos	Conocimiento acciones prevención dengue: evitar compartir artículos de limpieza	Conocimiento acciones prevención dengue: sobre tratar el agua	Conocimiento acciones prevención dengue: manejar adecuadamente los desechos	Conocimiento acciones prevención dengue: no se puede realizar ninguna	Conocimiento acciones prevención dengue: usar derivados de petroleo en sitios con aguas sucias o pantanosas	Conocimiento acciones prevención dengue: otras	Conocimiento acciones prevención dengue: no sabe	Conoce otras acciones prevención dengue - descripción	Conocimiento signos/sintomas dengue: fiebre	Conocimiento signos/sintomas dengue: cefalea (dolor de cabeza)	Conocimiento signos/sintomas dengue: artralgia (dolor de huesos)	Conocimiento signos/sintomas dengue: mialgia (dolor en los músculos)	Conocimiento signos/sintomas dengue: dolor de estómago	Conocimiento signos/sintomas dengue: dolor en los ojos	Conocimiento signos/sintomas dengue: náuseas o vómito	Conocimiento signos/sintomas dengue: diarrea	Conocimiento signos/sintomas dengue: diaforésis (sudoración)	Conocimiento signos/sintomas dengue: petequias (¥puntos rojos en la piel)	Conocimiento signos/sintomas dengue: sangrado de encías	Conocimiento signos/sintomas dengue: epistaxis (sangrado de nariz)	Conocimiento signos/sintomas dengue: debilidad y decaimiento	Conocimiento signos/sintomas dengue: otro	Conocimiento signos/sintomas dengue: no sabe	Conoce otros signos/sintomas dengue - descripción	Conocimiento sobre tratamiento para el dengue	Tratamientos para el dengue mencionados por el encuestado - descripción
25307	42	Femenino	10	Trabajador		menos de 1 SMLV	Estrato 2	Si	No	No	Si	No	No	No	No	No	No	Si	No	No	No	No	No	No	No	No	No	No	No	No		Si	Si	No	No	No	No	Si	No	No	No	No	No	No	No	No		No
25307	56	Femenino	4	Oficios de hogar		menos de 1 SMLV	Estrato 2	Si	Si	No	Si	No	No	No	No	No	No	No	No	No	No	No	No	No	Si	No	No	No	No	No		Si	No	Si	No	No	No	No	No	Si	No	No	No	No	No	No		No
25307	42	Femenino	14	Trabajador		menos de 1 SMLV	Estrato 3	Si	Si	Si	Si	No	Si	No	No	No	No	Si	No	No	No	No	No	No	No	No	No	No	No	No		Si	Si	No	No	No	No	Si	Si	No	No	No	No	No	No	No		Si	No sabe
25307	41	Femenino	14	Trabajador		entre 2 - 3 SMLV	Estrato 2	Si	Si	Si	Si	Si	No	Si	No	Si	No	No	Si	No	No	No	No	No	Si	No	No	No	No	No		Si	No	No	No	No	No	No	No	No	No	No	Si	No	Si	No	Hemorragia por los ojos y poros	Si	Lo que hacen en el medico
25307	74	Femenino	0	Trabajador		menos de 1 SMLV	Estrato 2	Si	Si	No	Si	Si	No	No	No	No	No	No	No	No	No	No	No	No	No	No	No	No	No	No		Si	No	No	No	No	No	Si	No	No	No	No	No	No	No	No		No
25307	44	Femenino	14	Trabajador		menos de 1 SMLV	Estrato 2	Si	Si	No	Si	No	Si	No	No	No	Si	No	No	No	No	No	No	No	No	No	No	No	No	No		No	No	No	No	No	No	No	Si	No	No	No	No	Si	No	No		No
25307	60	Femenino	6	Oficios de hogar		entre 1 - 2 SMLV	Estrato 2	Si	No	No	Si	Si	No	No	No	No	No	No	No	No	No	No	No	No	No	No	No	No	No	No		Si	No	No	No	No	No	Si	Si	No	No	No	No	No	No	No		No
25307	56	Femenino	15	Oficios de hogar		entre 1 - 2 SMLV	Estrato 2	Si	Si	Si	Si	Si	Si	No	No	No	No	Si	No	No	No	No	No	No	No	No	No	No	No	No		Si	No	No	No	No	No	Si	Si	No	No	No	No	No	Si	No	Sangrado materia fecal	No
25307	20	Femenino	15	Estudiante		entre 1 - 2 SMLV	Estrato 2	Si	Si	No	Si	Si	No	No	No	No	No	No	No	No	No	No	No	No	No	No	No	No	No	No		Si	No	No	No	No	No	Si	No	No	No	No	No	No	No	No		No
25307	48	Femenino	10	Oficios de hogar		entre 1 - 2 SMLV	Estrato 2	Si	Si	No	Si	Si	Si	No	No	No	No	No	No	No	No	No	No	No	No	No	No	No	No	No		Si	No	No	No	No	No	Si	Si	No	No	No	No	No	No	No		No
25307	57	Femenino	9	Oficios de hogar		menos de 1 SMLV	Estrato 2	Si	Si	Si	Si	Si	No	No	No	No	No	No	No	No	No	No	No	No	No	No	No	No	No	No		Si	Si	No	No	No	No	No	Si	No	No	No	No	No	No	No		Si	medicamento
25307	73	Femenino	5	Oficios de hogar		menos de 1 SMLV	Estrato 2	Si	Si	Si	Si	Si	No	No	No	No	No	No	No	No	No	No	No	No	No	No	No	No	No	No		Si	No	No	No	No	No	Si	Si	No	No	No	No	No	No	No		No
25307	62	Femenino	9	Oficios de hogar		entre 1 - 2 SMLV	Estrato 2	Si	No	No	Si	Si	No	No	No	No	No	No	No	No	No	No	No	No	No	No	No	No	No	No		Si	Si	No	No	No	No	No	No	No	No	No	No	No	No	No		No
25307	19	Femenino	15	En búsqueda de trabajo		menos de 1 SMLV	Estrato 2	Si	Si	No	Si	Si	No	No	No	No	No	Si	No	No	No	No	No	No	No	No	No	No	No	No		Si	Si	Si	Si	Si	Si	Si	Si	No	No	No	No	Si	No	No		No
25307	42	Femenino	7	Trabajador		entre 1 - 2 SMLV	Estrato 2	Si	Si	Si	Si	Si	Si	Si	No	No	No	No	No	No	No	No	No	No	No	No	No	No	No	No		Si	No	No	Si	No	No	No	No	No	No	No	No	Si	No	No		No
25307	62	Femenino	6	Oficios de hogar		menos de 1 SMLV	Estrato 2	Si	No	No	No	Si	No	No	No	No	No	No	No	No	No	No	No	No	No	No	No	No	No	No		Si	Si	No	No	No	No	Si	No	No	No	No	No	No	No	No		No
25307	44	Femenino	11	Trabajador		menos de 1 SMLV	Estrato 2	Si	Si	No	Si	Si	Si	No	No	No	No	Si	No	No	No	No	No	No	No	No	No	No	No	No		Si	Si	No	No	No	No	No	No	No	No	No	No	Si	No	No		No
25307	43	Femenino	14	Oficios de hogar		menos de 1 SMLV	Estrato 2	Si	Si	Si	Si	Si	Si	No	No	No	Si	No	No	No	No	No	No	No	No	No	No	No	No	No		No	No	No	No	No	No	No	No	No	No	No	No	No	No	Si		No
25307	78	Femenino	8	Trabajador		menos de 1 SMLV	Estrato 2	Si	Si	No	Si	Si	No	No	No	No	No	No	No	No	No	No	No	No	No	No	No	No	No	No		No	No	Si	No	No	No	No	No	No	No	No	No	Si	No	No		No
25307	55	Masculino	14	En búsqueda de trabajo		menos de 1 SMLV	Estrato 2	Si	Si	No	Si	Si	Si	Si	No	No	No	No	No	No	No	No	No	No	No	No	No	No	No	No		Si	Si	No	No	No	No	Si	No	No	No	No	No	No	No	No		No
25307	58	Masculino	8	Trabajador		menos de 1 SMLV	Estrato 2	Si	No	No	Si	Si	No	No	No	No	No	No	No	No	No	No	No	No	No	No	No	No	No	No		Si	Si	Si	Si	Si	Si	Si	No	No	No	No	No	No	No	No		Si	Aceite quemado a los cifones para matar las larvas
25307	42	Masculino	10	Trabajador		menos de 1 SMLV	Estrato 2	Si	Si	No	Si	Si	No	No	No	No	No	No	No	No	No	No	No	No	No	Si	No	No	No	No		Si	Si	Si	Si	No	No	No	Si	No	No	No	No	Si	No	No		Si	Kumis uva morada espinaca
25307	63	Femenino	12	Oficios de hogar		menos de 1 SMLV	Estrato 2	Si	Si	No	Si	Si	No	No	No	No	Si	No	No	No	No	No	No	No	No	Si	No	No	No	No		Si	No	Si	No	No	No	No	Si	No	No	No	No	No	No	No		No
25307	37	Femenino	9	Oficios de hogar		menos de 1 SMLV	Estrato 2	Si	Si	No	Si	Si	No	No	No	No	Si	No	No	No	No	No	No	No	No	No	No	No	No	No		Si	Si	Si	No	No	No	Si	Si	No	No	No	No	No	No	No		No
25307	55	Femenino	10	Trabajador		menos de 1 SMLV	Estrato 2	Si	Si	No	Si	Si	No	No	No	No	No	Si	No	No	No	No	No	No	Si	No	No	No	No	No		Si	Si	Si	No	Si	No	Si	Si	No	No	No	No	No	No	No		Si	Vacunas
25307	23	Femenino	8	Oficios de hogar		entre 1 - 2 SMLV	Estrato 1	Si	Si	No	Si	Si	Si	No	No	No	No	Si	No	No	No	No	No	No	No	No	No	No	No	No		Si	No	Si	No	Si	No	No	No	No	No	No	No	No	No	No		No
25307	53	Femenino	17	Oficios de hogar		No sabe - No responde	Estrato 2	Si	Si	Si	Si	Si	Si	No	No	Si	No	No	No	No	No	No	No	No	No	No	No	No	No	No		Si	Si	No	No	No	No	Si	Si	No	No	No	No	No	No	No		No
25307	55	Femenino	14	Oficios de hogar		menos de 1 SMLV	Estrato 2	Si	Si	Si	Si	Si	Si	Si	Si	Si	Si	Si	Si	Si	Si	No	No	No	Si	No	No	No	No	No		Si	Si	Si	Si	No	No	Si	Si	Si	No	No	No	Si	No	No		No
25307	33	Femenino	16	Oficios de hogar		entre 1 - 2 SMLV	Estrato 2	Si	Si	No	Si	Si	No	No	No	No	No	Si	No	No	No	No	No	No	No	No	No	No	No	No		Si	No	No	No	No	No	Si	No	No	No	No	No	Si	Si	No	Deshidratacion	Si	No sabe cual es
25307	63	Femenino	8	Oficios de hogar		menos de 1 SMLV	Estrato 2	Si	Si	No	Si	No	No	No	No	No	No	No	No	No	No	No	No	No	No	No	No	No	Si	No	Quemar hojas de nin	Si	No	No	No	No	No	Si	Si	No	No	No	No	No	No	No		No
25307	30	Femenino	18	Trabajador		entre 2 - 3 SMLV	Estrato 2	Si	Si	Si	Si	Si	Si	No	No	No	No	No	Si	No	No	No	No	No	No	No	No	No	No	No		Si	No	No	No	No	No	No	No	No	Si	No	No	No	No	No		Si	Suero lo que hacen en la eps
25307	56	Masculino	13	Trabajador		entre 1 - 2 SMLV	Estrato 2	Si	Si	No	Si	Si	Si	No	No	No	No	No	No	No	No	No	No	No	No	No	No	No	No	No		Si	No	No	No	No	No	No	Si	No	No	No	No	No	No	No		Si	La vacuna que se esta probando en girardot
25307	59	Masculino	8	Oficios de hogar		menos de 1 SMLV	Estrato 2	Si	Si	No	Si	Si	No	No	No	No	No	No	No	No	No	No	No	No	No	No	No	No	No	No		Si	Si	No	No	No	No	Si	No	No	No	No	No	No	No	No		Si	Inyecion
25307	63	Femenino	14	Oficios de hogar		menos de 1 SMLV	Estrato 2	Si	Si	No	Si	Si	Si	No	No	No	No	Si	No	No	No	No	No	No	No	No	No	No	No	No		Si	No	No	No	No	No	Si	Si	No	No	No	No	No	No	No		No
25307	44	Masculino	14	Trabajador		entre 1 - 2 SMLV	Estrato 2	Si	Si	No	Si	Si	No	No	No	No	No	No	No	No	No	No	No	No	Si	No	No	No	No	No		Si	No	No	No	No	Si	Si	No	No	No	No	No	Si	No	No		Si	Se bajan las plaquetas tomar jugo uva
25307	36	Femenino	19	Trabajador		entre 2 - 3 SMLV	Estrato 2	Si	Si	No	Si	Si	Si	No	No	No	No	Si	No	No	No	No	No	No	No	No	No	No	No	No		Si	Si	No	No	No	No	No	No	No	No	No	No	Si	No	No		No
25307	53	Femenino	14	Trabajador		entre 1 - 2 SMLV	Estrato 2	Si	Si	No	Si	No	No	No	No	No	No	Si	Si	No	No	No	No	No	No	No	No	No	No	No		Si	Si	No	No	No	No	No	No	No	No	No	No	No	Si	No	Les brota sangre	Si	Antibioticos, hidratacion
25307	32	Masculino	14	Trabajador		menos de 1 SMLV	Estrato 2	Si	Si	No	Si	Si	Si	Si	No	No	No	No	No	No	No	No	No	No	No	No	No	No	No	No		Si	Si	Si	No	No	No	No	Si	No	No	No	No	No	No	No		No
25307	25	Femenino	8	Oficios de hogar		menos de 1 SMLV	Estrato 2	Si	Si	Si	Si	Si	Si	Si	No	No	No	No	No	No	No	No	No	No	Si	Si	No	No	No	No		Si	No	No	No	No	No	Si	Si	No	No	No	No	No	No	No		No
25307	44	Femenino	8	Oficios de hogar		menos de 1 SMLV	Estrato 2	Si	No	Si	Si	Si	Si	No	No	No	No	No	No	No	No	No	No	No	No	No	No	No	No	No		Si	Si	Si	No	No	No	No	No	No	No	No	No	No	No	No		No
25307	44	Femenino	8	Trabajador		menos de 1 SMLV	Estrato 2	Si	Si	Si	Si	Si	Si	No	No	No	No	No	No	No	No	No	No	No	Si	No	No	No	No	No		Si	No	Si	No	No	No	Si	Si	No	No	No	No	No	No	No		No
25307	19	Femenino	14	Oficios de hogar		No sabe - No responde	Estrato 2	Si	Si	Si	Si	Si	Si	No	No	No	No	No	No	No	No	No	No	No	No	No	No	No	No	No		Si	No	No	No	No	No	Si	Si	No	No	No	No	No	No	No		No
25307	53	Femenino	10	Oficios de hogar		entre 1 - 2 SMLV	Estrato 2	Si	Si	No	Si	Si	Si	No	No	No	Si	No	No	No	No	No	No	No	No	No	No	No	No	No		Si	Si	Si	No	No	No	Si	Si	No	No	No	No	Si	No	No		No
25307	32	Masculino	19	Trabajador		entre 1 - 2 SMLV	Estrato 2	Si	Si	No	Si	Si	No	No	No	No	No	Si	No	No	No	No	No	No	No	No	No	No	No	No		Si	No	No	No	No	No	No	No	No	No	No	No	Si	No	No		No
25307	30	Femenino	14	Oficios de hogar		menos de 1 SMLV	Estrato 2	Si	Si	Si	Si	Si	No	No	No	No	No	Si	No	No	No	No	No	No	No	No	No	No	No	No		Si	Si	No	No	Si	No	No	Si	No	No	No	No	Si	No	No		No
25307	46	Masculino	14	Trabajador		menos de 1 SMLV	Estrato 2	Si	Si	No	Si	Si	Si	Si	No	No	No	No	No	No	No	No	No	No	No	No	No	No	No	No		Si	No	Si	No	No	No	No	No	No	No	No	No	No	No	No		No
25307	58	Masculino	6	Trabajador		menos de 1 SMLV	Estrato 2	Si	Si	No	Si	No	Si	No	No	No	Si	No	No	No	No	No	No	No	No	No	No	No	No	No		Si	Si	Si	Si	No	No	Si	No	No	No	No	No	No	No	No		No
25307	24	Femenino	8	Oficios de hogar		menos de 1 SMLV	Estrato 2	Si	Si	No	Si	Si	No	No	No	No	No	No	No	No	No	No	No	No	Si	No	No	No	No	No		Si	No	No	No	No	No	Si	No	No	No	No	No	No	No	No		No
25307	25	Femenino	16	Oficios de hogar		entre 1 - 2 SMLV	Estrato 2	Si	Si	No	Si	No	No	No	No	No	No	No	No	No	No	No	No	No	Si	No	No	No	No	No		Si	No	Si	No	No	No	No	No	No	Si	No	No	No	No	No		Si	Antibioticos
25307	25	Femenino	14	En búsqueda de trabajo		menos de 1 SMLV	Estrato 2	Si	Si	No	Si	Si	No	No	No	No	Si	Si	No	No	No	No	No	No	No	No	No	No	No	No		Si	Si	Si	Si	Si	No	No	No	No	No	No	Si	Si	No	No		Si	Cuidado Hospitalario diario y una dieta especial.
25307	33	Femenino	14	En búsqueda de trabajo		menos de 1 SMLV	Estrato 2	Si	Si	Si	Si	Si	No	No	No	No	No	Si	No	No	No	No	No	No	Si	No	No	No	No	No		Si	Si	Si	Si	No	Si	No	No	No	No	No	No	Si	No	No		No
25307	68	Femenino	8	Trabajador		menos de 1 SMLV	Estrato 2	Si	Si	No	Si	No	No	No	No	No	No	Si	No	No	No	No	No	No	No	No	No	No	No	No		Si	No	No	No	No	No	Si	No	No	No	No	No	Si	No	No		No
25307	31	Femenino	17	Oficios de hogar		menos de 1 SMLV	Estrato 2	Si	Si	Si	Si	Si	Si	Si	No	No	No	Si	No	No	No	No	No	No	No	No	No	No	No	No		Si	Si	Si	No	No	No	Si	Si	No	No	No	No	No	No	No		No
25307	62	Femenino	8	Oficios de hogar		menos de 1 SMLV	Estrato 3	Si	Si	Si	Si	Si	Si	No	No	No	No	No	No	No	No	No	No	No	No	No	No	No	No	No		Si	Si	No	No	No	No	No	No	No	No	No	No	Si	No	No		No
25307	50	Masculino	17	Trabajador		menos de 1 SMLV	Estrato 2	Si	Si	Si	Si	Si	No	Si	No	No	No	Si	No	No	No	No	No	No	Si	No	No	No	No	No		Si	Si	No	No	No	No	No	Si	No	No	No	No	No	No	No		Si	Antibioticos
25307	46	Masculino	17	Trabajador		menos de 1 SMLV	Estrato 2	Si	Si	Si	Si	Si	Si	Si	No	No	No	No	No	No	No	No	No	No	No	No	No	No	No	No		Si	No	No	No	No	No	Si	No	No	No	No	No	No	No	No		Si	Medicamentos
25307	25	Masculino	14	Estudiante		menos de 1 SMLV	Estrato 2	Si	Si	No	Si	Si	Si	No	No	No	No	Si	No	No	No	No	No	No	Si	No	No	No	No	No		Si	Si	No	No	No	No	No	No	No	No	No	No	No	No	No		Si	Recuento de plaquetas
25307	55	Femenino	6	Oficios de hogar		menos de 1 SMLV	Estrato 2	Si	Si	Si	Si	Si	No	No	No	No	No	No	No	No	No	No	No	No	No	No	No	No	No	No		No	Si	No	No	No	No	No	No	No	No	No	No	Si	No	No		Si	Atencion medica
25307	60	Masculino	13	Trabajador		menos de 1 SMLV	Estrato 2	Si	Si	No	Si	No	Si	No	No	No	No	No	No	No	No	No	No	No	No	No	No	No	No	No		Si	Si	No	No	No	No	Si	No	No	No	No	No	No	No	No		No
25307	67	Femenino	5	Oficios de hogar		entre 1 - 2 SMLV	Estrato 2	Si	Si	No	Si	No	No	No	No	No	No	No	No	No	No	No	No	No	No	No	No	No	No	Si		Si	No	No	No	No	No	No	Si	No	No	No	No	No	No	No		Si	Suero droga
25307	24	Femenino	11	Oficios de hogar		entre 1 - 2 SMLV	Estrato 2	Si	Si	No	Si	Si	No	No	No	No	No	Si	No	No	No	No	No	No	No	No	No	No	No	No		Si	Si	No	No	No	No	Si	No	No	No	No	No	No	No	No		No
25307	32	Femenino	14	Otro	Citas medicas	menos de 1 SMLV	Estrato 2	Si	Si	No	Si	Si	Si	No	No	No	No	No	No	No	No	No	No	No	No	No	No	No	No	No		Si	No	No	No	No	No	Si	Si	No	No	No	No	No	No	No		No
25307	53	Femenino	8	Trabajador		menos de 1 SMLV	Estrato 1	Si	Si	Si	Si	No	Si	No	No	No	No	No	No	No	No	No	No	No	No	No	No	No	No	No		Si	Si	No	No	No	No	Si	No	No	No	No	No	No	No	No		No
25307	57	Femenino	5	Trabajador		menos de 1 SMLV	Estrato 2	No		No	Si	No	No	No	No	No	No	No	No	No	No	No	No	No	No	No	No	No	No	Si		Si	No	Si	No	No	No	No	No	No	No	No	No	No	No	No		No
25307	35	Femenino	14	Trabajador		menos de 1 SMLV	Estrato 2	Si	Si	Si	Si	Si	No	Si	No	Si	No	Si	No	No	No	No	No	No	No	No	No	No	No	No		Si	Si	Si	Si	No	No	Si	Si	Si	Si	No	No	No	No	No		No
25307	31	Femenino	17	Oficios de hogar		entre 1 - 2 SMLV	Estrato 2	Si	Si	Si	Si	Si	Si	Si	No	No	No	No	No	No	No	No	No	No	Si	No	No	No	No	No		Si	Si	Si	No	No	No	No	No	Si	No	No	Si	No	No	No		No
25307	69	Masculino	6	Pensionado		menos de 1 SMLV	Estrato 3	Si	Si	Si	Si	No	Si	No	No	No	No	Si	No	No	No	No	No	No	Si	No	No	No	No	No		Si	No	No	No	No	No	Si	No	No	No	Si	Si	No	No	No		No
25307	56	Masculino	17	Trabajador		entre 1 - 2 SMLV	Estrato 3	Si	Si	No	Si	Si	Si	No	No	No	No	Si	No	No	No	No	No	No	No	No	No	No	No	No		Si	No	No	No	No	No	No	Si	No	No	No	No	Si	No	No		No
25307	50	Femenino	13	Pensionado		menos de 1 SMLV	Estrato 2	Si	Si	No	Si	Si	No	No	No	No	Si	No	No	No	No	No	No	No	No	No	No	No	No	No		Si	Si	Si	No	No	No	No	Si	No	No	No	No	No	No	No		Si	Suero pastas
25307	61	Femenino	6	Oficios de hogar		menos de 1 SMLV	Estrato 2	Si	No	No	Si	No	Si	No	No	No	No	No	No	No	No	No	No	No	No	No	No	No	No	No		Si	No	No	No	No	No	No	No	No	No	No	No	No	No	No		No
25307	80	Masculino	6	Pensionado		entre 1 - 2 SMLV	Estrato 3	Si	Si	No	Si	Si	Si	No	No	No	No	No	No	No	No	No	No	No	No	No	No	No	No	No		Si	No	No	No	No	No	Si	No	No	No	No	No	Si	No	No		No
25307	75	Femenino	8	Oficios de hogar		menos de 1 SMLV	Estrato 2	No		No	Si	Si	Si	No	No	No	No	No	No	No	No	No	No	No	No	No	No	No	No	No		Si	Si	No	No	No	No	Si	Si	No	No	No	No	No	No	No		No
25307	57	Femenino	12	Oficios de hogar		entre 1 - 2 SMLV	Estrato 3	Si	Si	Si	Si	Si	Si	No	No	No	No	No	No	No	No	No	No	No	No	No	No	No	No	No		Si	Si	No	No	No	No	No	No	No	No	No	No	Si	No	No		No
25307	52	Femenino	10	Oficios de hogar		No sabe - No responde	Estrato 1	Si	Si	Si	Si	Si	No	No	No	No	No	No	No	No	No	No	No	No	No	No	No	No	No	No		Si	Si	Si	No	No	Si	No	No	No	Si	No	No	No	No	No		No
25307	36	Femenino	16	Trabajador		entre 1 - 2 SMLV	Estrato 2	Si	Si	No	Si	Si	Si	No	No	No	No	Si	No	No	No	No	No	No	Si	No	No	No	No	No		Si	Si	No	No	No	No	No	No	No	No	No	No	Si	No	No		Si	Reposo acetaminofen
25307	39	Masculino	17	Trabajador		entre 1 - 2 SMLV	Estrato 2	No		Si	Si	Si	No	Si	No	Si	No	No	No	No	No	No	No	No	No	No	No	No	No	No		Si	Si	Si	Si	No	No	Si	Si	No	No	No	No	No	No	No		No
25307	60	Femenino	8	Oficios de hogar		entre 1 - 2 SMLV	Estrato 2	Si	Si	No	Si	Si	No	No	No	No	No	No	No	No	No	No	No	No	No	No	No	No	No	No		Si	Si	No	No	No	No	No	Si	No	No	No	No	No	No	No		Si	Droga
25307	60	Masculino	14	Pensionado		entre 1 - 2 SMLV	Estrato 3	Si	No	No	Si	Si	No	No	No	No	No	No	No	No	No	No	No	No	No	No	No	No	No	No		Si	Si	Si	No	No	No	No	Si	No	No	No	No	No	No	No		Si	Droga
25307	41	Femenino	10	Oficios de hogar		entre 1 - 2 SMLV	Estrato 2	Si	Si	No	Si	Si	No	No	No	No	No	Si	No	No	No	No	No	No	No	No	No	No	No	No		Si	No	Si	No	No	No	Si	Si	No	No	No	No	No	No	No		Si	Droga
25307	40	Masculino	6	Trabajador		menos de 1 SMLV	Estrato 3	Si	Si	No	Si	Si	Si	No	No	No	No	No	No	No	No	No	No	No	No	No	No	No	No	No		Si	Si	No	No	No	No	Si	No	No	No	No	No	Si	No	No		No
25307	48	Femenino	11	Trabajador		menos de 1 SMLV	Estrato 3	Si	Si	No	Si	Si	Si	No	No	No	No	No	No	No	No	No	No	No	No	No	No	No	No	No		Si	Si	No	No	No	No	Si	No	No	No	No	No	Si	No	No		No
25307	23	Femenino	17	Estudiante		menos de 1 SMLV	Estrato 2	Si	Si	No	Si	Si	Si	Si	No	No	Si	No	No	No	No	No	No	Si	Si	Si	No	No	No	No		Si	No	No	No	No	No	Si	Si	No	No	No	No	No	No	No		No
25307	41	Masculino	14	Pensionado		entre 1 - 2 SMLV	Estrato 2	Si	Si	No	Si	Si	No	No	No	No	No	No	No	No	No	No	No	No	No	No	No	No	No	No		No	Si	No	No	No	No	Si	No	No	No	No	No	No	No	No		No
25307	33	Masculino	14	Trabajador		menos de 1 SMLV	Estrato 2	Si	Si	No	Si	Si	No	No	No	No	No	No	No	No	No	No	No	No	No	No	No	No	No	No		Si	Si	No	No	No	No	Si	No	No	No	No	No	No	No	No		No
25307	57	Femenino	14	Oficios de hogar		entre 1 - 2 SMLV	Estrato 2	Si	Si	No	Si	No	No	No	No	No	No	Si	No	No	No	No	No	No	No	No	No	No	No	No		Si	Si	No	No	No	No	Si	Si	No	No	No	No	No	No	No		Si	Droga
25307	29	Femenino	13	Oficios de hogar		entre 1 - 2 SMLV	Estrato 2	Si	Si	Si	Si	No	Si	No	No	No	No	No	No	No	No	No	No	No	No	No	No	No	No	No		Si	No	No	No	No	No	No	No	No	No	No	No	Si	No	No		No
25307	71	Femenino	6	Pensionado		menos de 1 SMLV	Estrato 2	Si	Si	No	Si	Si	Si	No	No	No	No	Si	No	No	No	No	No	No	No	No	No	No	No	No		Si	Si	No	No	Si	No	Si	No	No	No	No	No	No	No	No		Si	Con tratamiento en el hospital
25307	48	Masculino	19	Trabajador		menos de 1 SMLV	Estrato 2	Si	Si	Si	Si	No	Si	No	No	No	Si	No	No	No	No	No	No	No	No	No	No	No	No	No		Si	Si	No	No	Si	No	Si	No	No	No	No	No	No	No	No		No
25307	48	Femenino	11	Trabajador		menos de 1 SMLV	Estrato 2	Si	Si	Si	Si	Si	No	No	No	Si	No	Si	No	No	No	No	No	No	No	No	No	No	No	No		Si	Si	Si	No	No	No	Si	Si	No	No	No	No	No	No	No		No
25307	71	Femenino	12	Oficios de hogar		entre 1 - 2 SMLV	Estrato 3	Si	Si	Si	Si	Si	Si	Si	No	No	No	No	No	No	No	No	No	No	No	No	No	No	No	No		Si	Si	No	No	Si	No	No	No	No	No	No	No	Si	No	No		No
25307	68	Femenino	8	Oficios de hogar		menos de 1 SMLV	Estrato 3	Si	Si	No	Si	No	No	No	No	No	Si	No	No	No	No	No	No	No	No	No	No	No	No	No		Si	No	No	No	Si	No	No	No	No	No	No	No	No	No	No		Si	Mantener con toldiyo
25307	65	Femenino	8	Oficios de hogar		menos de 1 SMLV	Estrato 3	Si	Si	No	Si	Si	Si	Si	No	No	No	No	No	No	No	No	No	No	No	No	No	No	No	No		Si	No	Si	No	No	No	No	Si	No	No	No	No	No	No	No		No
25307	34	Femenino	12	Oficios de hogar		entre 1 - 2 SMLV	Estrato 2	Si	Si	Si	Si	Si	Si	No	No	No	No	No	No	No	No	No	No	No	No	No	No	No	No	No		Si	No	No	No	No	No	Si	Si	No	No	No	No	No	No	No		Si	Suero
25307	46	Femenino	8	Trabajador		menos de 1 SMLV	Estrato 2	No		No	Si	Si	No	Si	No	No	No	Si	No	No	No	No	No	No	Si	No	No	No	No	No		Si	Si	No	No	No	No	Si	Si	No	No	No	No	No	No	No		No
25307	18	Femenino	14	Trabajador		entre 1 - 2 SMLV	Estrato 2	Si	Si	No	Si	Si	Si	No	No	No	No	No	No	No	No	No	No	No	No	No	No	No	No	No		Si	No	No	No	No	No	No	Si	No	No	No	No	No	No	No		No
25307	48	Femenino	17	Trabajador		entre 1 - 2 SMLV	Estrato 1	Si	Si	No	Si	Si	Si	No	No	No	No	Si	No	No	No	No	No	No	No	No	No	No	No	No		Si	Si	No	No	No	No	Si	Si	No	No	No	No	No	No	No		Si	Uba con es pinaca
25307	27	Femenino	9	Oficios de hogar		menos de 1 SMLV	Estrato 2	Si	No	No	Si	Si	No	No	No	No	Si	No	No	No	No	No	No	No	Si	No	No	No	No	No		No	No	No	No	No	No	No	No	No	No	No	No	No	No	Si		No
25307	27	Femenino	14	Oficios de hogar		entre 1 - 2 SMLV	Estrato 2	Si	Si	No	No	Si	No	Si	No	No	No	Si	No	No	No	No	No	No	Si	No	No	No	No	No		Si	No	No	No	No	No	Si	Si	No	No	No	No	No	No	No		No
25307	79	Masculino	5	Oficios de hogar		menos de 1 SMLV	Estrato 3	Si	Si	No	Si	Si	Si	Si	No	No	No	No	No	No	No	No	No	No	No	No	No	No	No	No		Si	Si	Si	Si	No	No	No	Si	No	No	No	No	No	No	No		No
25307	86	Masculino	14	Oficios de hogar		menos de 1 SMLV	Estrato 3	Si	Si	Si	Si	Si	Si	Si	Si	No	No	No	No	No	No	No	No	No	No	No	No	No	No	No		Si	No	Si	No	Si	No	Si	No	No	No	No	No	No	No	No		No
25307	64	Femenino	11	Oficios de hogar		menos de 1 SMLV	Estrato 3	Si	Si	No	Si	Si	Si	Si	Si	No	No	No	No	No	No	No	No	No	No	No	No	No	No	No		No	Si	No	No	No	No	Si	No	No	No	No	No	No	No	No		No
25307	46	Femenino	14	Oficios de hogar		entre 1 - 2 SMLV	Estrato 3	Si	Si	No	Si	Si	No	No	No	No	No	No	No	No	No	No	No	No	No	No	No	No	No	No		Si	Si	No	No	No	No	Si	Si	No	No	No	No	No	No	No		No
25307	50	Femenino	14	Trabajador		entre 1 - 2 SMLV	Estrato 3	Si	Si	No	Si	Si	No	No	No	No	No	No	No	No	No	No	No	No	No	No	No	No	No	No		Si	Si	No	No	Si	No	Si	Si	No	No	No	No	No	No	No		No
25307	77	Femenino	8	Oficios de hogar		entre 1 - 2 SMLV	Estrato 3	No		No	No	No	No	No	No	No	No	No	No	No	No	No	No	No	No	No	No	No	Si	No	Mantener todo limpio	No	No	No	No	No	No	No	No	No	No	No	No	No	No	Si		No
25307	73	Femenino	5	Oficios de hogar		entre 1 - 2 SMLV	Estrato 3	Si	Si	No	Si	No	No	No	No	No	No	No	No	No	No	No	No	No	No	No	No	No	Si	No	Uno mismo	Si	No	Si	No	No	No	Si	Si	No	No	No	No	No	No	No		Si	Medicamentos
25307	49	Masculino	17	Trabajador		entre 1 - 2 SMLV	Estrato 2	Si	Si	Si	Si	Si	No	No	No	No	No	No	No	No	No	No	No	No	No	No	No	No	No	No		Si	No	Si	No	No	No	Si	Si	No	No	No	No	No	No	No		Si	Medicamentos
25307	44	Femenino	8	Oficios de hogar		menos de 1 SMLV	Estrato 3	Si	Si	No	Si	Si	Si	Si	Si	No	Si	No	No	No	No	No	No	No	No	No	No	No	No	No		Si	No	Si	No	No	No	Si	Si	No	No	No	No	No	No	No		No
25307	55	Masculino	12	Oficios de hogar		menos de 1 SMLV	Estrato 3	Si	Si	No	Si	Si	Si	Si	Si	Si	Si	No	No	No	No	No	No	No	No	No	No	No	No	No		No	No	No	No	No	No	No	No	No	No	No	No	No	Si	No	Tos con gripa	No
25307	61	Femenino	14	Oficios de hogar		entre 1 - 2 SMLV	Estrato 3	Si	Si	Si	Si	Si	Si	No	No	No	No	No	No	No	No	No	No	No	No	No	No	No	No	No		Si	Si	Si	No	No	No	Si	Si	No	No	No	No	No	No	No		Si	Medicamentos
25307	50	Femenino	14	Trabajador		entre 1 - 2 SMLV	Estrato 3	Si	Si	Si	Si	Si	Si	No	No	No	No	No	No	No	No	No	No	No	No	No	No	No	No	No		Si	Si	Si	No	No	No	Si	Si	No	No	No	No	No	No	No		No
25307	61	Femenino	18	Oficios de hogar		menos de 1 SMLV	Estrato 3	Si	Si	Si	Si	Si	Si	Si	No	No	No	No	No	No	No	No	No	No	No	No	No	No	No	No		Si	Si	Si	Si	Si	No	No	No	No	No	No	No	No	No	No		No
25307	37	Femenino	10	Oficios de hogar		entre 1 - 2 SMLV	Estrato 3	Si	Si	Si	Si	Si	No	No	No	No	No	No	No	No	No	No	No	No	Si	No	No	No	No	No		Si	Si	Si	No	No	No	Si	Si	No	No	No	No	No	No	No		Si	Medicamentos
25307	41	Masculino	17	Trabajador		entre 1 - 2 SMLV	Estrato 3	Si	Si	No	Si	No	No	No	No	No	No	Si	No	No	No	No	No	No	No	No	No	No	No	No		Si	No	Si	No	No	No	Si	Si	No	No	No	No	No	No	No		No
25307	22	Masculino	17	Trabajador		entre 1 - 2 SMLV	Estrato 3	Si	Si	No	Si	Si	No	Si	No	No	No	Si	No	No	No	No	No	No	Si	No	No	No	No	No		Si	No	No	No	No	No	No	No	No	No	No	No	No	No	No		Si	Vacuna
25307	76	Masculino	8	Pensionado		entre 2 - 3 SMLV	Estrato 3	Si	Si	Si	No	Si	No	Si	No	No	No	Si	No	No	No	No	No	No	Si	No	No	No	No	No		Si	No	Si	No	No	No	No	No	Si	No	No	No	No	No	No		No
25307	74	Femenino	8	Pensionado		entre 1 - 2 SMLV	Estrato 3	Si	Si	No	Si	Si	No	No	No	No	Si	Si	No	No	No	No	No	No	No	No	No	No	No	No		Si	Si	No	No	No	No	No	No	No	No	No	No	Si	No	No		No
25307	53	Femenino	10	Oficios de hogar		entre 1 - 2 SMLV	Estrato 3	Si	Si	No	Si	Si	No	Si	Si	No	No	Si	No	No	No	No	No	No	Si	No	No	No	No	No		Si	Si	No	No	No	No	Si	Si	No	No	No	No	No	No	No		No
25307	39	Femenino	14	Oficios de hogar		entre 1 - 2 SMLV	Estrato 3	Si	Si	No	Si	Si	Si	Si	No	No	No	Si	No	No	No	No	No	No	Si	No	No	No	No	No		Si	No	Si	No	No	No	Si	Si	No	Si	No	No	No	No	No		No
25307	29	Femenino	17	Oficios de hogar		entre 1 - 2 SMLV	Estrato 3	Si	Si	No	Si	Si	Si	No	No	No	No	Si	No	No	No	No	No	No	No	No	No	No	No	No		Si	No	Si	No	No	No	No	Si	No	No	No	Si	No	No	No		Si	Limpieza de las albercas
25307	75	Femenino	6	Oficios de hogar		menos de 1 SMLV	Estrato 3	Si	Si	No	Si	Si	No	No	No	No	No	Si	No	No	No	No	No	No	Si	No	No	No	No	No		Si	No	Si	No	No	No	No	No	No	No	No	No	Si	No	No		No
25307	42	Femenino	14	Oficios de hogar		entre 1 - 2 SMLV	Estrato 3	Si	Si	Si	Si	Si	No	No	No	No	No	No	No	No	No	No	No	No	No	No	No	No	No	No		Si	Si	Si	No	No	No	Si	Si	No	No	No	No	No	No	No		Si	Medicamentos
25307	61	Femenino	9	Oficios de hogar		entre 1 - 2 SMLV	Estrato 3	Si	Si	Si	Si	Si	No	No	No	No	No	No	No	No	No	No	No	No	No	No	No	No	No	No		Si	Si	Si	No	No	No	No	No	No	No	No	No	No	No	No		Si	Medicamentos
25307	83	Masculino	8	Trabajador		entre 1 - 2 SMLV	Estrato 3	Si	Si	Si	Si	Si	No	No	No	No	No	No	No	No	No	No	No	No	No	No	No	No	No	No		Si	No	No	No	No	No	Si	Si	No	No	No	No	No	No	No		No
25307	49	Femenino	12	Oficios de hogar		entre 1 - 2 SMLV	Estrato 3	Si	Si	Si	Si	Si	No	No	No	No	No	No	No	No	No	No	No	No	No	No	No	No	No	No		Si	Si	No	Si	No	No	Si	Si	No	No	No	No	No	No	No		Si	Antibiotico
25307	43	Femenino	14	Oficios de hogar		entre 1 - 2 SMLV	Estrato 3	Si	Si	No	Si	Si	No	No	No	No	No	No	No	No	No	No	No	No	No	No	No	No	No	No		Si	No	No	No	No	No	Si	No	No	No	No	No	No	No	No		No
25307	50	Femenino	10	Trabajador		entre 1 - 2 SMLV	Estrato 3	Si	No	No	Si	Si	Si	Si	No	No	No	No	No	No	No	No	No	No	Si	No	No	No	No	No		Si	Si	No	No	No	No	No	No	No	No	No	No	No	No	No		No
25307	35	Femenino	11	Oficios de hogar		entre 1 - 2 SMLV	Estrato 2	Si	Si	No	Si	No	No	No	Si	No	No	No	No	No	No	No	No	No	No	No	No	No	No	No		Si	No	No	No	No	No	Si	Si	No	No	No	No	No	No	No		No
25307	47	Femenino	17	Oficios de hogar		entre 1 - 2 SMLV	Estrato 3	Si	Si	No	Si	Si	No	No	No	No	No	Si	No	No	No	No	No	No	Si	No	No	No	No	No		Si	No	No	No	No	No	No	Si	No	No	No	No	No	No	No		No
25307	41	Masculino	14	Otro	No trabaja	No sabe - No responde	Estrato 3	Si	Si	No	Si	Si	Si	No	No	No	No	Si	No	No	No	No	No	No	Si	No	No	No	No	No		Si	No	No	No	No	No	Si	Si	No	No	No	No	No	No	No		Si	Vacunas
25307	73	Masculino	12	Oficios de hogar		entre 1 - 2 SMLV	Estrato 3	Si	Si	No	Si	Si	No	No	No	No	No	No	No	No	No	No	No	No	No	No	No	No	No	No		Si	No	No	No	No	No	No	No	No	No	No	No	Si	No	No		No
25307	78	Masculino	17	Pensionado		entre 1 - 2 SMLV	Estrato 3	Si	Si	No	Si	Si	No	Si	No	No	No	No	No	No	No	No	No	No	No	No	No	No	No	No		Si	No	No	No	No	No	Si	Si	No	No	No	No	No	No	No		No
25307	28	Femenino	14	Oficios de hogar		entre 1 - 2 SMLV	Estrato 3	Si	Si	Si	No	Si	No	No	No	No	No	Si	No	No	No	No	No	No	No	No	No	No	No	No		Si	Si	No	No	No	Si	Si	Si	Si	No	No	No	No	No	No		No
25307	50	Femenino	11	Otro	Diligencias con joven especial	entre 1 - 2 SMLV	Estrato 3	Si	Si	No	Si	Si	Si	No	No	No	No	Si	No	No	No	No	No	No	No	No	No	No	No	No		Si	No	No	Si	No	No	Si	Si	No	Si	No	No	No	No	No		No
25307	67	Femenino	8	Oficios de hogar		entre 1 - 2 SMLV	Estrato 3	Si	Si	No	Si	Si	Si	No	No	No	Si	No	No	No	No	No	No	No	Si	No	No	No	No	No		Si	Si	No	No	No	No	Si	No	No	No	No	No	No	No	No		No
25307	80	Femenino	8	Otro	Incapacitada temporalmente	entre 1 - 2 SMLV	Estrato 3	Si	No	No	Si	Si	Si	No	No	No	Si	Si	No	No	No	No	No	No	No	No	No	No	No	No		No	No	No	No	No	No	No	No	No	No	No	No	No	No	Si		No
25307	41	Femenino	14	Oficios de hogar		entre 1 - 2 SMLV	Estrato 3	Si	No	No	Si	No	Si	No	No	No	No	Si	No	No	No	No	No	No	No	No	No	No	No	No		No	No	No	No	No	No	No	No	No	No	No	No	No	No	Si		No
25307	24	Femenino	14	Trabajador		entre 1 - 2 SMLV	Estrato 3	Si	Si	No	Si	No	No	No	No	No	No	No	No	No	No	No	No	No	No	No	No	No	Si	No	Vacunas	Si	No	No	Si	No	No	No	Si	No	No	No	No	No	No	No		No
25307	70	Masculino	8	Pensionado		entre 1 - 2 SMLV	Estrato 3	Si	Si	Si	No	Si	Si	No	No	No	No	No	No	No	No	No	No	No	No	No	No	No	No	No		Si	No	No	No	No	No	Si	Si	No	No	No	No	No	No	No		No
25307	68	Femenino	8	Oficios de hogar		entre 1 - 2 SMLV	Estrato 3	Si	Si	No	Si	Si	Si	No	No	No	No	No	No	No	No	No	No	No	No	No	No	No	No	No		Si	No	No	No	No	No	Si	No	No	No	No	No	No	No	No		No
25307	51	Femenino	10	Oficios de hogar		menos de 1 SMLV	Estrato 3	Si	Si	No	Si	Si	Si	No	No	No	No	No	No	No	No	No	No	No	No	No	No	No	No	No		Si	No	No	No	No	No	Si	Si	No	No	No	No	No	No	No		No
25307	75	Masculino	6	Estudiante		entre 1 - 2 SMLV	Estrato 3	Si	Si	Si	Si	Si	Si	No	No	No	No	No	No	No	No	No	No	No	No	No	No	No	No	No		Si	Si	No	No	No	No	Si	Si	No	No	No	No	No	No	No		No
25307	33	Femenino	14	Trabajador		menos de 1 SMLV	Estrato 3	Si	Si	No	Si	Si	Si	No	No	No	No	No	No	No	No	No	No	No	No	No	No	No	No	No		Si	Si	No	No	No	No	Si	Si	No	No	No	No	No	No	No		No
25307	33	Femenino	8	Oficios de hogar		menos de 1 SMLV	Estrato 3	Si	Si	No	Si	Si	Si	No	No	No	No	No	No	No	No	No	No	No	No	No	No	No	No	No		Si	No	No	No	No	No	Si	Si	No	No	No	No	No	No	No		No
25307	43	Femenino	12	Trabajador		menos de 1 SMLV	Estrato 3	Si	Si	No	Si	Si	Si	No	No	No	No	No	No	No	No	No	No	No	No	No	No	No	No	No		Si	Si	No	No	No	No	Si	Si	No	No	No	No	Si	No	No		No
25307	42	Femenino	14	Trabajador		menos de 1 SMLV	Estrato 3	Si	Si	No	Si	No	Si	No	No	No	Si	No	No	No	No	No	No	No	No	No	No	No	No	No		Si	Si	No	No	No	No	Si	Si	No	No	No	No	Si	No	No		No
25307	41	Femenino	14	Estudiante		menos de 1 SMLV	Estrato 2	Si	Si	Si	Si	Si	Si	No	No	No	No	No	No	No	No	No	No	No	No	No	No	No	No	No		Si	Si	No	No	No	No	No	Si	No	No	No	No	Si	No	No		No
25307	43	Femenino	19	Trabajador		entre 1 - 2 SMLV	Estrato 3	Si	Si	Si	Si	Si	Si	Si	No	No	Si	No	No	No	No	No	No	No	No	No	No	No	No	No		Si	Si	No	No	No	No	No	No	No	No	No	No	Si	No	No		No
25307	51	Femenino	10	Oficios de hogar		menos de 1 SMLV	Estrato 3	Si	Si	No	Si	No	Si	No	No	No	Si	No	No	No	No	No	No	No	No	No	No	No	No	No		Si	No	No	No	No	No	Si	No	No	No	No	No	No	No	No		No
25307	44	Femenino	14	Trabajador		menos de 1 SMLV	Estrato 3	Si	Si	No	Si	Si	Si	No	No	No	No	No	No	No	No	No	No	No	No	No	No	No	No	No		Si	Si	No	No	No	No	Si	Si	No	No	No	No	No	No	No		No
25307	68	Masculino	8	Pensionado		entre 1 - 2 SMLV	Estrato 3	Si	Si	Si	Si	Si	No	No	No	No	No	No	No	No	No	No	No	No	No	No	No	No	No	No		Si	No	Si	No	No	No	Si	Si	No	No	No	No	No	No	No		No
25307	52	Femenino	8	Oficios de hogar		entre 1 - 2 SMLV	Estrato 3	Si	Si	Si	Si	Si	No	No	No	No	No	No	No	No	No	No	No	No	No	No	No	No	No	No		Si	Si	Si	No	No	No	Si	Si	No	No	No	No	No	No	No		No
25307	34	Masculino	14	Trabajador		entre 1 - 2 SMLV	Estrato 3	Si	Si	Si	Si	Si	Si	No	No	No	No	Si	No	No	No	No	No	No	Si	No	No	No	No	No		Si	Si	Si	No	No	No	Si	Si	No	No	No	No	No	No	No		Si	Suero
25307	52	Femenino	8	Oficios de hogar		entre 1 - 2 SMLV	Estrato 3	Si	Si	Si	Si	Si	No	No	No	No	No	No	No	No	No	No	No	No	No	No	No	No	No	No		Si	Si	No	No	Si	No	No	No	No	No	No	No	No	No	No		No
25307	72	Femenino	8	Pensionado		entre 1 - 2 SMLV	Estrato 3	Si	Si	Si	Si	Si	No	No	No	No	No	No	No	No	No	No	No	No	No	No	No	No	No	No		Si	Si	No	No	Si	No	No	No	No	Si	No	No	No	No	No		Si	Una bacuna
25307	58	Masculino	9	Trabajador		entre 1 - 2 SMLV	Estrato 3	Si	Si	Si	Si	Si	No	No	Si	No	No	No	No	No	No	No	No	No	No	No	No	No	No	No		Si	No	No	No	No	No	No	Si	No	No	No	No	No	No	No		No
25307	61	Femenino	4	Oficios de hogar		entre 1 - 2 SMLV	Estrato 3	Si	Si	Si	Si	Si	Si	Si	No	No	No	Si	No	No	No	No	No	No	No	No	No	No	No	No		No	No	No	No	No	No	No	No	No	No	No	No	No	No	Si		No
25307	47	Femenino	14	Oficios de hogar		entre 1 - 2 SMLV	Estrato 3	Si	Si	No	Si	No	Si	No	No	No	No	No	No	No	No	No	No	No	No	Si	No	No	No	No		Si	No	No	No	No	No	Si	No	No	No	No	No	No	Si	No	Sangre en las heces	Si	Hidratacion buena alimentacion
25307	18	Femenino	11	Oficios de hogar		menos de 1 SMLV	Estrato 3	Si	No	No	Si	No	No	No	No	No	No	No	No	No	No	No	No	No	No	No	No	No	No	Si		No	No	No	No	No	No	No	No	No	No	No	No	No	No	Si		No
25307	47	Femenino	19	Trabajador		entre 1 - 2 SMLV	Estrato 3	Si	Si	No	Si	No	Si	No	No	No	No	No	No	No	No	No	No	No	No	No	No	No	No	No		Si	No	No	No	No	No	No	Si	No	No	No	No	No	No	No		Si	Antibiotico hidratacion
25307	21	Femenino	14	Oficios de hogar		No sabe - No responde	Estrato 3	Si	No	No	Si	No	Si	No	No	No	No	No	No	No	No	No	No	No	No	No	No	No	No	No		No	Si	Si	No	No	No	No	Si	No	No	No	No	No	No	No		No
25307	29	Femenino	14	Otro	Enferma	entre 1 - 2 SMLV	Estrato 2	Si	Si	No	No	No	Si	No	No	No	No	No	No	No	No	No	No	No	No	No	No	No	No	No		Si	No	No	No	No	No	Si	Si	No	No	No	No	No	No	No		No
25307	34	Femenino	14	Oficios de hogar		entre 1 - 2 SMLV	Estrato 3	Si	Si	No	Si	No	No	No	No	No	No	Si	No	No	No	No	No	No	No	No	No	No	No	No		Si	No	No	No	No	No	Si	No	No	No	No	No	No	No	No		No
25307	48	Femenino	17	Oficios de hogar		menos de 1 SMLV	Estrato 3	Si	Si	Si	Si	Si	Si	No	No	No	No	No	No	No	No	No	No	No	No	No	No	No	No	No		Si	Si	No	No	No	No	Si	Si	No	No	No	No	Si	No	No		No
25307	48	Masculino	14	Trabajador		entre 1 - 2 SMLV	Estrato 3	Si	No	No	Si	No	No	No	No	No	No	Si	No	No	No	No	No	No	No	No	No	No	No	No		No	No	No	No	No	No	No	No	No	No	No	No	No	No	Si		No
25307	57	Femenino	8	Trabajador		menos de 1 SMLV	Estrato 2	Si	Si	No	Si	No	No	No	No	No	No	No	No	No	No	No	No	No	Si	No	No	No	No	No		No	No	No	No	No	No	No	No	No	No	No	No	No	No	Si		No
25307	63	Femenino	12	Oficios de hogar		entre 2 - 3 SMLV	Estrato 3	Si	Si	Si	Si	No	No	No	No	No	Si	Si	No	No	No	No	No	No	No	No	No	No	No	No		Si	No	No	Si	No	Si	Si	No	No	Si	No	No	No	No	No		No
25307	66	Femenino	8	Trabajador		entre 1 - 2 SMLV	Estrato 3	Si	Si	No	Si	Si	No	No	No	No	No	Si	No	No	No	No	No	No	No	No	No	No	No	No		Si	No	No	No	No	No	No	No	No	No	No	No	Si	No	No		No
25307	59	Femenino	10	Oficios de hogar		entre 1 - 2 SMLV	Estrato 3	Si	Si	Si	Si	No	No	Si	No	No	Si	No	No	No	No	No	No	No	No	No	No	No	No	No		Si	Si	No	Si	No	No	Si	No	No	No	No	No	No	No	No		No
25307	21	Masculino	18	Trabajador		entre 1 - 2 SMLV	Estrato 3	Si	Si	No	Si	Si	No	No	No	No	No	Si	No	No	No	No	No	No	No	No	No	No	No	No		Si	No	No	Si	No	No	No	No	No	No	No	No	Si	No	No		No
25307	66	Femenino	8	Oficios de hogar		No sabe - No responde	Estrato 3	Si	No	No	Si	Si	Si	No	No	No	No	No	No	No	No	No	No	No	No	No	No	No	No	No		No	Si	No	Si	No	No	No	No	No	No	No	No	Si	No	No		No
25307	58	Masculino	6	Oficios de hogar		menos de 1 SMLV	Estrato 3	Si	Si	No	Si	Si	Si	No	No	No	No	Si	No	No	No	No	No	No	No	No	No	No	No	No		Si	Si	Si	No	No	No	No	Si	No	No	No	No	No	No	No		No
25307	47	Femenino	14	En búsqueda de trabajo		No sabe - No responde	Estrato 3	Si	No	No	Si	Si	No	No	No	No	No	Si	No	No	Si	No	No	No	No	No	No	No	No	No		No	No	No	No	No	No	No	No	No	No	No	No	No	No	Si		No
25307	46	Femenino	8	Trabajador		entre 1 - 2 SMLV	Estrato 3	Si	Si	No	Si	Si	Si	No	No	No	No	Si	No	No	No	No	No	No	No	No	No	No	No	No		Si	No	No	No	No	No	No	Si	No	No	No	No	No	No	No		No
25307	27	Femenino	14	Oficios de hogar		entre 1 - 2 SMLV	Estrato 3	Si	Si	No	Si	Si	Si	No	No	No	No	Si	No	No	Si	No	No	No	No	No	No	No	No	No		Si	No	Si	Si	No	No	No	No	No	No	No	No	Si	No	No		No
25307	49	Masculino	14	Trabajador		entre 2 - 3 SMLV	Estrato 3	Si	Si	No	Si	No	Si	Si	No	No	No	Si	No	No	No	No	No	No	No	No	No	No	No	No		Si	No	Si	No	No	No	Si	Si	No	No	No	No	Si	No	No		No
25307	73	Femenino	9	Oficios de hogar		entre 1 - 2 SMLV	Estrato 3	Si	Si	No	Si	Si	Si	No	No	No	No	Si	No	No	No	No	No	No	No	No	No	No	No	No		No	No	No	No	No	No	No	No	No	No	No	No	No	No	Si		No
25307	21	Femenino	18	Estudiante		entre 3 - 4 SMLV	Estrato 3	Si	Si	No	Si	No	No	No	No	No	Si	Si	No	No	No	No	No	No	No	No	No	No	No	No		Si	Si	No	Si	No	No	No	No	No	No	No	No	Si	No	No		Si	Antibioticos
25307	58	Femenino	8	Oficios de hogar		entre 1 - 2 SMLV	Estrato 3	Si	Si	Si	Si	Si	Si	No	No	No	Si	No	No	No	No	No	No	No	No	No	No	No	No	No		Si	No	No	Si	No	No	Si	No	No	No	No	No	No	No	No		No
25307	50	Femenino	0	Oficios de hogar		menos de 1 SMLV	Estrato 3	Si	Si	No	Si	Si	Si	No	No	No	No	Si	No	No	No	No	No	No	No	No	No	No	No	No		Si	Si	No	No	No	No	Si	Si	No	No	No	No	No	No	No		No
25307	63	Femenino	14	Oficios de hogar		entre 3 - 4 SMLV	Estrato 3	Si	Si	No	Si	No	No	No	No	No	No	Si	No	No	No	No	No	No	No	No	No	No	No	No		Si	Si	Si	Si	Si	Si	Si	Si	No	No	No	No	No	No	No		Si	Varios
25307	32	Femenino	13	Oficios de hogar		entre 1 - 2 SMLV	Estrato 2	Si	Si	No	Si	Si	Si	No	No	No	No	No	No	No	No	No	No	No	No	No	No	No	No	No		Si	Si	Si	Si	No	No	No	No	No	No	No	No	No	No	No		No
25307	63	Femenino	8	Oficios de hogar		menos de 1 SMLV	Estrato 2	Si	Si	No	Si	Si	No	No	No	No	No	No	No	No	No	No	No	No	No	No	No	No	No	No		Si	Si	Si	No	Si	No	Si	No	No	No	No	No	No	No	No		No
25307	56	Femenino	6	Trabajador		menos de 1 SMLV	Estrato 2	Si	Si	Si	Si	Si	No	No	No	No	No	No	No	No	No	No	No	No	No	No	No	No	No	No		Si	Si	Si	No	Si	No	Si	No	No	No	No	No	No	No	No		Si	Medicamento pastilla
25307	44	Femenino	14	Oficios de hogar		menos de 1 SMLV	Estrato 2	Si	Si	Si	Si	Si	Si	No	Si	Si	No	No	No	No	No	No	No	No	No	No	No	No	No	No		Si	Si	Si	No	Si	Si	Si	Si	No	No	No	No	No	No	No		No
25307	27	Femenino	13	Oficios de hogar		menos de 1 SMLV	Estrato 2	Si	Si	No	Si	Si	Si	No	No	No	No	No	No	No	No	No	No	No	No	No	No	No	No	No		Si	Si	Si	Si	Si	No	Si	No	No	No	No	No	No	No	No		No
25307	52	Femenino	12	Oficios de hogar		menos de 1 SMLV	Estrato 2	Si	Si	Si	Si	Si	No	No	No	No	No	No	No	No	No	No	No	No	No	No	No	No	No	No		Si	Si	Si	No	Si	No	Si	No	No	No	No	No	No	No	No		No
25307	67	Femenino	8	Oficios de hogar		menos de 1 SMLV	Estrato 2	Si	Si	Si	Si	Si	Si	No	No	No	No	No	No	No	No	No	No	No	No	No	No	No	No	No		Si	Si	Si	No	Si	No	Si	Si	No	No	No	No	No	No	No		Si	Le ponen suero
25307	46	Masculino	14	Trabajador		menos de 1 SMLV	Estrato 2	Si	Si	Si	Si	Si	Si	No	No	No	Si	No	No	No	No	No	No	No	No	No	No	No	No	No		Si	Si	Si	No	No	No	Si	No	No	No	No	No	No	No	No		No
25307	35	Masculino	14	Trabajador		menos de 1 SMLV	Estrato 2	Si	Si	Si	Si	Si	No	No	No	Si	No	No	No	No	No	No	No	No	No	No	No	No	No	No		Si	Si	No	No	Si	No	Si	No	No	No	No	No	No	No	No		Si	Medicamento
25307	49	Femenino	7	Otro	Cuidando en el hospital a una abuela.	entre 1 - 2 SMLV	Estrato 3	Si	Si	No	No	Si	No	No	No	No	No	Si	No	No	No	No	No	No	No	No	No	No	No	No		Si	No	No	No	No	No	No	No	No	No	No	No	No	No	No		No
25307	34	Femenino	19	En búsqueda de trabajo		entre 1 - 2 SMLV	Estrato 3	Si	Si	No	Si	Si	Si	No	No	No	No	Si	No	No	No	No	No	No	No	No	No	No	No	No		Si	No	No	Si	No	No	No	Si	No	No	No	No	No	No	No		No
25307	63	Femenino	5	Oficios de hogar		entre 2 - 3 SMLV	Estrato 2	Si	Si	No	Si	No	No	No	No	No	Si	Si	No	No	No	No	No	No	No	No	No	No	No	No		Si	No	No	No	No	No	No	No	No	No	No	No	Si	No	No		No
25307	59	Femenino	10	Oficios de hogar		entre 1 - 2 SMLV	Estrato 2	Si	Si	No	Si	Si	Si	No	No	No	No	Si	No	No	No	No	No	No	No	No	No	No	No	No		Si	Si	No	Si	No	Si	No	No	No	No	No	No	No	No	No		No
25307	23	Femenino	14	Oficios de hogar		entre 1 - 2 SMLV	Estrato 2	Si	No	No	Si	Si	No	No	No	No	No	No	No	No	Si	No	No	No	Si	No	No	No	No	No		Si	No	No	No	No	No	No	Si	No	No	No	No	No	No	No		No
25307	25	Femenino	9	Oficios de hogar		entre 1 - 2 SMLV	Estrato 2	Si	Si	No	Si	Si	Si	No	No	No	No	Si	No	No	No	No	No	No	No	No	No	No	No	No		Si	Si	No	No	No	No	Si	Si	No	No	No	No	No	No	No		No
25307	70	Femenino	8	Oficios de hogar		entre 2 - 3 SMLV	Estrato 2	Si	Si	Si	Si	Si	Si	No	No	Si	No	No	No	No	No	No	No	No	No	No	No	No	No	No		Si	Si	Si	No	Si	No	Si	No	No	No	No	No	No	No	No		No
25307	52	Femenino	5	Oficios de hogar		entre 1 - 2 SMLV	Estrato 2	Si	No	No	Si	Si	Si	No	No	No	No	Si	No	No	No	No	No	No	No	No	No	No	No	No		Si	No	No	No	Si	No	Si	No	No	No	No	No	No	No	No		Si	Jugo de uva con espinaca
25307	27	Femenino	14	Oficios de hogar		entre 1 - 2 SMLV	Estrato 2	Si	Si	Si	Si	No	Si	No	No	No	No	No	No	No	No	No	No	Si	No	No	No	No	No	No		Si	No	Si	Si	No	No	No	No	No	No	No	Si	No	No	No		No
25307	37	Femenino	15	Trabajador		entre 1 - 2 SMLV	Estrato 2	Si	Si	No	Si	No	No	No	No	No	No	Si	No	No	Si	No	No	No	No	No	No	No	No	No		Si	No	No	No	Si	No	Si	No	No	No	No	No	Si	No	No		No
25307	66	Masculino	0	Trabajador		menos de 1 SMLV	Estrato 2	Si	Si	No	Si	Si	Si	No	No	No	No	Si	No	No	No	No	No	No	No	No	No	No	No	No		Si	No	No	No	No	No	Si	No	No	No	No	No	No	No	No		No
25307	29	Femenino	14	Oficios de hogar		entre 1 - 2 SMLV	Estrato 2	Si	Si	No	Si	Si	Si	Si	Si	No	No	Si	No	No	No	No	No	No	No	No	No	No	No	No		Si	Si	Si	Si	Si	No	Si	Si	No	No	No	No	No	No	No		No
25307	64	Femenino	4	Oficios de hogar		menos de 1 SMLV	Estrato 2	Si	No	No	No	Si	No	No	No	No	No	Si	No	No	No	No	No	No	Si	No	No	No	No	No		No	No	No	No	No	No	No	No	No	No	No	No	No	No	Si		No
25307	44	Femenino	8	Oficios de hogar		entre 1 - 2 SMLV	Estrato 2	Si	Si	No	Si	Si	No	No	No	No	No	Si	No	No	No	No	No	No	Si	No	No	No	No	No		Si	No	No	No	No	No	Si	Si	No	No	No	No	No	No	No		No
25307	65	Femenino	6	Oficios de hogar		entre 1 - 2 SMLV	Estrato 2	Si	Si	No	Si	Si	Si	No	No	No	Si	Si	No	No	No	No	No	No	No	No	No	No	No	No		Si	No	No	No	No	No	No	Si	No	No	No	No	No	No	No		No
25307	23	Femenino	14	Oficios de hogar		entre 1 - 2 SMLV	Estrato 2	Si	Si	Si	Si	Si	Si	No	No	Si	No	No	No	No	No	No	No	No	No	No	No	No	No	No		Si	Si	Si	No	Si	No	Si	No	No	No	No	No	No	No	No		No
25307	35	Femenino	8	Oficios de hogar		menos de 1 SMLV	Estrato 2	Si	Si	No	Si	Si	Si	No	No	No	No	No	No	No	No	No	No	No	No	No	No	No	No	No		Si	Si	Si	No	Si	No	Si	No	No	No	No	No	No	No	No		No
25307	64	Femenino	8	Oficios de hogar		menos de 1 SMLV	Estrato 2	Si	Si	No	Si	Si	Si	No	No	No	No	No	No	No	No	No	No	No	No	No	No	No	No	No		Si	Si	Si	No	Si	No	Si	No	No	No	No	No	No	No	No		No
25307	41	Masculino	13	Trabajador		menos de 1 SMLV	Estrato 2	Si	Si	Si	Si	Si	Si	No	No	No	No	No	No	No	No	No	No	No	No	No	No	No	No	No		Si	Si	No	No	Si	No	Si	Si	No	No	No	No	No	No	No		Si	Medicamento en el hospital
25307	69	Femenino	4	Oficios de hogar		menos de 1 SMLV	Estrato 2	Si	Si	No	Si	Si	Si	No	No	No	No	No	No	No	No	No	No	No	No	No	No	No	No	No		Si	Si	No	No	Si	No	Si	Si	No	No	No	No	No	No	No		No
25307	71	Masculino	8	Pensionado		menos de 1 SMLV	Estrato 2	Si	Si	No	Si	Si	Si	No	No	No	No	No	No	No	No	No	No	No	No	No	No	No	No	No		Si	Si	Si	No	Si	No	Si	No	No	No	No	No	No	No	No		No
25307	69	Masculino	8	Pensionado		entre 1 - 2 SMLV	Estrato 2	Si	Si	No	Si	Si	Si	No	No	No	No	No	No	No	No	No	No	No	No	No	No	No	No	No		Si	Si	Si	No	Si	No	Si	No	No	No	No	No	No	No	No		No
25307	46	Femenino	17	Trabajador		entre 1 - 2 SMLV	Estrato 2	Si	Si	Si	Si	Si	Si	No	No	No	No	No	No	No	No	No	No	No	No	No	No	No	No	No		Si	Si	Si	No	Si	No	Si	Si	No	No	No	No	No	No	No		Si	Bacuna
25307	36	Masculino	9	Trabajador		menos de 1 SMLV	Estrato 2	Si	Si	No	Si	Si	Si	No	No	No	No	No	No	No	No	No	No	No	No	No	No	No	No	No		Si	Si	No	No	No	No	Si	No	No	No	No	No	No	No	No		No
25307	73	Masculino	7	Trabajador		menos de 1 SMLV	Estrato 2	Si	Si	No	Si	Si	Si	No	No	No	No	No	No	No	No	No	No	No	No	No	No	No	No	No		Si	Si	No	No	Si	No	Si	No	No	No	No	No	No	No	No		No
25307	80	Masculino	4	Oficios de hogar		menos de 1 SMLV	Estrato 2	Si	Si	No	Si	Si	Si	No	No	No	No	No	No	No	No	No	No	No	Si	No	No	No	No	No		Si	Si	No	No	Si	No	Si	No	No	No	No	No	No	No	No		No
25307	78	Masculino	5	Pensionado		menos de 1 SMLV	Estrato 2	Si	Si	No	Si	Si	No	No	No	No	No	No	No	No	No	No	No	No	No	No	No	No	No	No		Si	Si	Si	No	No	No	Si	No	No	No	No	No	No	No	No		No
25307	47	Femenino	4	Oficios de hogar		entre 1 - 2 SMLV	Estrato 2	Si	Si	No	Si	Si	Si	No	No	No	No	Si	No	No	No	No	No	No	No	No	No	No	No	No		Si	No	No	No	No	No	No	No	No	Si	No	No	Si	No	No		No
25307	58	Femenino	6	Oficios de hogar		menos de 1 SMLV	Estrato 2	No		No	No	Si	Si	No	No	No	No	No	No	No	No	No	No	No	No	No	No	No	No	No		No	No	No	No	No	No	No	No	No	No	No	No	No	No	Si		No
25307	35	Masculino	14	Trabajador		entre 1 - 2 SMLV	Estrato 2	Si	Si	No	Si	Si	Si	No	No	No	No	Si	No	No	No	No	No	No	No	No	No	No	No	No		Si	No	No	Si	No	No	No	No	No	No	No	No	Si	No	No		No
25307	47	Masculino	10	Trabajador		entre 1 - 2 SMLV	Estrato 2	Si	Si	No	Si	Si	Si	No	No	No	No	Si	No	No	No	No	No	No	No	No	No	No	No	No		Si	Si	No	No	No	No	Si	No	Si	No	No	No	No	No	No		No
25307	50	Femenino	16	Trabajador		entre 1 - 2 SMLV	Estrato 2	Si	Si	No	Si	Si	No	No	No	No	No	Si	No	No	No	No	No	No	No	No	No	No	No	No		No	Si	No	No	No	No	Si	Si	No	No	No	No	No	No	No		No
25307	72	Femenino	8	Pensionado		entre 1 - 2 SMLV	Estrato 2	Si	Si	Si	Si	Si	No	Si	No	No	No	Si	No	No	No	No	No	No	No	No	No	No	No	No		Si	No	No	No	No	No	No	No	No	No	No	No	Si	No	No		No
25307	48	Femenino	14	Oficios de hogar		entre 1 - 2 SMLV	Estrato 2	Si	Si	No	Si	Si	No	Si	No	No	No	Si	No	No	No	No	No	No	No	No	No	No	No	No		Si	Si	Si	No	No	Si	Si	No	No	No	No	No	No	No	No		No
25307	68	Femenino	8	Oficios de hogar		entre 1 - 2 SMLV	Estrato 2	Si	Si	Si	Si	Si	Si	No	No	No	No	Si	No	No	No	No	No	No	No	No	No	No	No	No		No	No	No	No	No	No	No	No	No	No	No	No	No	No	Si		No
25307	72	Femenino	4	Oficios de hogar		entre 1 - 2 SMLV	Estrato 2	Si	Si	No	Si	Si	No	No	No	No	No	Si	No	No	No	No	No	No	No	No	No	No	No	No		Si	No	No	No	No	No	Si	Si	No	No	No	No	No	No	No		No
25307	53	Femenino	8	Oficios de hogar		entre 1 - 2 SMLV	Estrato 2	Si	No	No	Si	Si	Si	No	No	No	No	No	No	No	No	No	No	No	No	No	No	No	No	No		No	No	No	No	No	No	No	No	No	No	No	No	No	No	Si		No
25307	64	Femenino	11	Oficios de hogar		No sabe - No responde	Estrato 2	Si	Si	Si	Si	Si	Si	No	No	No	No	Si	No	No	No	No	No	No	No	No	No	No	No	No		Si	No	No	Si	No	No	No	No	No	No	No	No	No	No	No		No
25307	70	Femenino	4	Oficios de hogar		entre 1 - 2 SMLV	Estrato 2	Si	Si	No	Si	Si	Si	No	No	No	No	Si	No	No	No	No	No	No	No	No	No	No	No	No		Si	Si	No	No	No	No	No	Si	No	No	No	No	No	No	No		No
25307	61	Femenino	8	Oficios de hogar		entre 1 - 2 SMLV	Estrato 2	Si	Si	Si	Si	No	No	No	No	No	No	No	No	No	No	No	No	No	No	No	No	No	No	Si		No	Si	No	No	No	No	No	Si	No	No	No	No	Si	No	No		No
25307	42	Femenino	8	Trabajador		entre 1 - 2 SMLV	Estrato 2	Si	Si	Si	Si	Si	Si	No	No	No	No	Si	No	No	No	No	No	No	Si	No	No	No	No	No		Si	Si	No	No	No	No	No	Si	Si	No	No	No	No	No	No		Si	Hidratacion y antibiotico.
25307	37	Femenino	13	Oficios de hogar		menos de 1 SMLV	Estrato 2	Si	Si	Si	Si	Si	Si	No	No	No	No	No	No	No	No	No	No	No	Si	No	No	No	No	No		Si	Si	Si	No	Si	No	Si	Si	No	Si	Si	Si	No	No	No		Si	Pasyilla
25307	68	Femenino	5	Oficios de hogar		menos de 1 SMLV	Estrato 2	Si	Si	No	Si	Si	Si	No	No	No	No	No	No	No	No	No	No	No	No	No	No	No	No	No		Si	Si	No	No	Si	No	Si	Si	No	No	No	No	No	No	No		No
25307	68	Masculino	0	Trabajador		menos de 1 SMLV	Estrato 2	Si	Si	No	Si	Si	Si	No	No	No	No	No	No	No	No	No	No	No	Si	No	No	No	No	No		Si	Si	No	No	Si	No	Si	Si	No	No	No	No	No	No	No		No
25307	70	Femenino	4	Oficios de hogar		menos de 1 SMLV	Estrato 2	Si	Si	No	Si	Si	Si	No	No	No	No	No	No	No	No	No	No	No	Si	No	No	No	No	No		Si	Si	No	No	Si	No	Si	Si	No	No	No	No	No	No	No		No
25307	57	Masculino	8	Trabajador		menos de 1 SMLV	Estrato 2	Si	Si	No	Si	Si	Si	No	No	No	No	No	No	No	No	No	No	No	No	No	No	No	No	No		Si	Si	No	No	Si	No	Si	Si	No	No	No	No	No	No	No		No
25307	18	Masculino	15	Estudiante		No sabe - No responde	Estrato 2	Si	Si	Si	Si	Si	Si	No	No	No	No	No	No	No	No	No	No	No	Si	No	No	No	No	No		Si	Si	No	No	Si	No	Si	Si	No	No	No	No	No	No	No		No
25307	57	Masculino	12	Trabajador		menos de 1 SMLV	Estrato 2	Si	Si	Si	Si	Si	Si	No	No	No	No	No	No	No	No	No	No	No	Si	No	No	No	No	No		Si	Si	No	No	Si	No	Si	Si	No	No	No	No	No	No	No		No
25307	72	Masculino	5	Trabajador		menos de 1 SMLV	Estrato 2	Si	Si	Si	Si	Si	Si	No	No	No	No	Si	No	No	No	No	No	No	Si	No	No	No	No	No		Si	Si	No	No	Si	No	Si	Si	No	No	No	No	No	No	No		No
25307	29	Masculino	16	Trabajador		entre 1 - 2 SMLV	Estrato 2	Si	Si	No	Si	Si	Si	Si	No	No	No	No	No	No	No	No	No	No	No	No	No	No	No	No		Si	No	No	No	No	No	Si	Si	Si	No	No	No	No	No	No		No
25307	42	Femenino	8	Oficios de hogar		entre 1 - 2 SMLV	Estrato 2	Si	Si	No	Si	No	Si	No	No	No	No	Si	No	No	No	No	No	No	No	No	No	No	No	No		Si	No	No	No	Si	No	Si	Si	No	No	No	No	No	No	No		No
25307	29	Femenino	17	Oficios de hogar		entre 1 - 2 SMLV	Estrato 2	Si	Si	No	Si	Si	No	No	No	No	No	Si	No	No	No	No	No	No	No	No	No	No	No	No		Si	Si	Si	No	No	No	No	No	No	No	No	No	No	No	No		No
25307	45	Femenino	10	Trabajador		menos de 1 SMLV	Estrato 2	Si	Si	No	Si	Si	Si	No	No	No	No	Si	No	No	No	No	No	No	Si	No	No	No	No	No		Si	No	Si	Si	Si	No	Si	No	No	No	No	No	No	No	No		No
25307	18	Femenino	14	Oficios de hogar		entre 1 - 2 SMLV	Estrato 2	No		No	Si	No	No	No	No	No	No	Si	No	No	No	No	No	No	No	No	No	No	No	No		No	No	No	No	No	No	No	No	No	No	No	No	No	No	Si		No
25307	35	Femenino	17	Oficios de hogar		entre 1 - 2 SMLV	Estrato 2	Si	Si	No	Si	Si	Si	No	No	No	No	Si	No	No	No	No	No	No	No	No	No	No	No	No		No	Si	Si	No	No	No	No	No	No	No	No	No	Si	No	No		No
25307	54	Femenino	10	Oficios de hogar		entre 1 - 2 SMLV	Estrato 2	Si	No	No	No	No	No	No	No	No	No	Si	No	No	No	No	No	No	No	No	No	No	No	No		Si	No	No	No	No	No	No	No	No	No	No	No	No	No	No		No
25307	59	Femenino	5	Pensionado		entre 1 - 2 SMLV	Estrato 2	Si	Si	Si	Si	Si	No	No	No	No	No	Si	No	No	No	No	No	No	No	No	No	No	No	No		Si	No	No	No	No	Si	Si	No	No	No	No	No	No	No	No		No
25307	70	Masculino	4	Pensionado		menos de 1 SMLV	Estrato 2	Si	Si	Si	Si	Si	Si	No	No	No	No	No	No	No	No	No	No	No	Si	No	No	No	No	No		Si	Si	No	No	Si	No	Si	Si	No	No	No	No	No	No	No		No
25307	20	Femenino	12	Oficios de hogar		entre 1 - 2 SMLV	Estrato 2	Si	Si	No	Si	Si	Si	No	No	No	No	No	No	No	No	No	No	No	No	No	No	No	No	No		Si	No	Si	No	No	No	Si	Si	No	No	No	No	No	No	No		No
25307	65	Femenino	11	Oficios de hogar		entre 1 - 2 SMLV	Estrato 2	Si	No	No	Si	No	No	No	No	No	No	Si	No	No	No	No	No	No	No	No	No	No	No	No		Si	No	No	No	No	No	Si	Si	No	No	No	No	No	No	No		No
25307	28	Masculino	14	Trabajador		entre 1 - 2 SMLV	Estrato 2	Si	Si	No	Si	Si	Si	No	No	No	No	Si	No	No	No	No	No	No	No	No	No	No	No	No		Si	Si	No	No	No	No	Si	No	No	No	No	No	No	No	No		No
25307	42	Femenino	14	Oficios de hogar		entre 1 - 2 SMLV	Estrato 2	Si	Si	Si	Si	Si	Si	Si	No	No	No	No	No	No	No	No	No	No	No	No	No	No	No	No		Si	Si	Si	No	No	No	No	No	No	No	No	No	No	No	No		Si	ANtibiotico
25307	59	Femenino	8	Oficios de hogar		entre 1 - 2 SMLV	Estrato 2	Si	Si	Si	Si	Si	Si	No	No	No	No	Si	No	No	No	No	No	No	No	No	No	No	No	No		Si	No	No	No	No	No	No	Si	No	No	No	No	No	No	No		Si	La hidratacion que hacen en el hospital.
25307	69	Femenino	9	Otro	Asiste todos los dias a la comunidad de la iglesia catolica.	entre 1 - 2 SMLV	Estrato 2	Si	Si	Si	Si	Si	No	No	No	No	Si	Si	No	No	No	No	No	No	No	No	No	No	No	No		Si	Si	No	No	No	No	Si	Si	No	No	No	No	No	No	No		No
25307	76	Femenino	6	Oficios de hogar		entre 1 - 2 SMLV	Estrato 2	Si	Si	No	Si	Si	Si	No	No	No	No	No	No	No	No	No	No	No	No	No	No	No	No	No		Si	Si	No	No	Si	No	Si	Si	No	No	No	No	No	No	No		No
25307	65	Femenino	6	Oficios de hogar		menos de 1 SMLV	Estrato 2	Si	Si	Si	Si	Si	Si	No	No	No	No	No	No	No	No	No	No	No	Si	No	No	No	No	No		Si	Si	No	No	Si	Si	Si	Si	No	No	No	No	No	No	No		No
25307	32	Femenino	19	Trabajador		menos de 1 SMLV	Estrato 2	Si	Si	Si	Si	Si	Si	No	No	Si	No	No	No	No	No	No	No	No	No	No	No	No	No	No		Si	Si	Si	No	No	No	Si	Si	No	No	No	No	No	No	No		Si	Suero plaqueta
25307	45	Femenino	17	Oficios de hogar		menos de 1 SMLV	Estrato 2	Si	Si	No	Si	Si	Si	No	No	Si	No	No	No	No	No	No	No	No	No	No	No	No	No	No		Si	Si	No	No	Si	No	Si	Si	No	No	No	No	No	No	No		No
25307	61	Femenino	9	Oficios de hogar		menos de 1 SMLV	Estrato 2	Si	Si	Si	Si	Si	Si	No	No	No	No	Si	No	No	No	No	No	No	No	No	No	No	No	No		Si	Si	No	No	No	No	Si	Si	Si	Si	Si	Si	Si	No	No		Si	Asetaminofen liquido
25307	49	Femenino	5	Oficios de hogar		menos de 1 SMLV	Estrato 2	Si	Si	No	Si	Si	Si	No	No	No	No	No	No	No	No	No	No	No	No	No	No	No	No	No		Si	Si	No	No	Si	Si	Si	Si	No	No	No	No	No	No	No		No
25307	44	Masculino	17	Pensionado		entre 2 - 3 SMLV	Estrato 2	Si	Si	Si	Si	Si	Si	No	Si	No	Si	Si	No	No	No	No	No	No	No	No	No	No	No	No		Si	Si	Si	No	No	No	No	Si	No	No	No	No	No	No	No		No
25307	56	Femenino	10	Oficios de hogar		entre 1 - 2 SMLV	Estrato 2	Si	Si	No	Si	Si	Si	No	No	No	No	Si	No	No	No	No	No	No	Si	No	No	No	No	No		Si	Si	No	No	No	No	No	Si	No	No	No	No	Si	No	No		No
25307	83	Femenino	8	Oficios de hogar		No sabe - No responde	Estrato 2	Si	Si	No	Si	Si	No	No	No	No	No	No	No	No	No	No	No	No	No	No	No	No	No	No		Si	Si	No	No	No	No	No	No	No	No	No	No	No	No	No		No
25307	29	Femenino	14	Oficios de hogar		entre 1 - 2 SMLV	Estrato 2	Si	Si	No	Si	Si	Si	No	No	No	No	Si	No	No	No	No	No	No	No	No	No	No	No	No		Si	No	No	No	No	No	Si	Si	No	Si	No	No	No	No	No		No
25307	74	Masculino	5	Oficios de hogar		No sabe - No responde	Estrato 2	Si	No	No	Si	No	No	No	No	No	No	Si	No	No	No	No	No	No	No	No	No	No	No	No		No	No	No	No	No	No	No	No	No	No	No	No	No	No	Si		No
25307	45	Femenino	11	Trabajador		entre 1 - 2 SMLV	Estrato 2	Si	Si	No	Si	Si	Si	No	No	No	No	Si	No	No	No	No	No	No	No	No	No	No	No	No		Si	Si	No	No	No	No	Si	Si	No	No	No	No	No	No	No		No
25307	56	Masculino	8	Trabajador		menos de 1 SMLV	Estrato 2	Si	Si	Si	Si	No	No	No	No	No	No	Si	No	No	No	No	No	No	Si	No	No	No	No	No		Si	No	No	Si	No	No	No	No	No	No	No	No	No	No	No		No
25307	55	Femenino	9	Trabajador		menos de 1 SMLV	Estrato 2	Si	Si	Si	Si	Si	Si	No	No	No	No	No	No	No	No	No	No	No	No	No	No	No	No	No		Si	Si	Si	No	No	No	No	No	No	No	No	No	No	No	No		Si	medicmentos
25307	60	Femenino	6	Oficios de hogar		menos de 1 SMLV	Estrato 2	Si	Si	Si	Si	Si	Si	No	No	No	No	Si	No	No	No	No	No	No	No	No	No	No	No	No		Si	No	Si	No	No	No	No	Si	No	No	No	No	No	No	No		No
25307	18	Femenino	14	Trabajador		entre 1 - 2 SMLV	Estrato 2	Si	Si	No	Si	Si	Si	Si	Si	No	No	No	No	No	No	No	No	No	No	No	No	No	No	No		Si	Si	No	No	No	Si	No	Si	No	No	No	No	No	No	No		Si	Antibioticos
25307	67	Femenino	8	Oficios de hogar		menos de 1 SMLV	Estrato 2	Si	Si	Si	Si	No	No	No	No	No	No	No	No	No	No	No	No	No	No	No	No	No	Si	No	Asistiendo al medico	Si	No	No	No	No	No	Si	Si	No	No	No	No	No	No	No		No
25307	50	Femenino	11	Oficios de hogar		entre 1 - 2 SMLV	Estrato 2	Si	Si	Si	Si	Si	No	No	No	No	Si	Si	No	No	No	No	No	No	No	No	No	No	No	No		Si	No	No	No	No	No	Si	Si	No	No	No	No	No	No	No		Si	Acetaminofen
25307	33	Femenino	10	Oficios de hogar		menos de 1 SMLV	Estrato 2	Si	Si	No	Si	Si	Si	Si	No	No	No	No	No	No	No	No	No	No	No	No	No	No	No	No		Si	Si	No	No	No	No	No	No	No	No	No	No	No	No	No		No
25307	62	Femenino	6	Oficios de hogar		menos de 1 SMLV	Estrato 2	Si	Si	No	Si	Si	Si	No	No	No	No	No	No	No	No	No	No	No	No	No	No	No	No	No		Si	Si	Si	No	No	No	No	No	No	No	No	No	No	No	No		No
25307	36	Femenino	14	Oficios de hogar		menos de 1 SMLV	Estrato 2	Si	Si	Si	Si	Si	Si	No	No	No	No	No	No	No	No	No	No	No	No	No	No	No	No	No		Si	Si	No	No	No	No	No	Si	No	No	No	No	No	No	No		No
25307	51	Masculino	17	Trabajador		menos de 1 SMLV	Estrato 2	No		No	Si	Si	Si	No	No	No	No	Si	No	No	No	No	No	No	No	No	No	No	No	No		Si	No	No	No	No	No	No	Si	No	No	No	No	No	No	No		No
25307	41	Femenino	8	Trabajador		menos de 1 SMLV	Estrato 2	Si	Si	No	Si	No	No	No	No	No	No	No	No	No	No	No	No	No	No	No	No	No	Si	No	Quema hierbas aromaticas	Si	No	No	No	No	No	No	No	No	No	No	No	Si	No	No		No
25307	39	Masculino	10	Trabajador		entre 1 - 2 SMLV	Estrato 2	Si	Si	Si	Si	Si	Si	Si	No	No	No	Si	No	No	No	No	No	No	Si	No	No	No	No	No		Si	No	No	No	No	No	No	Si	No	No	No	No	No	No	No		Si	Tomar antibioticos y suero.
25307	34	Femenino	8	Trabajador		menos de 1 SMLV	Estrato 2	Si	Si	No	Si	Si	Si	Si	Si	No	No	Si	No	No	No	No	No	No	No	No	No	No	No	No		No	No	No	No	No	No	No	No	No	No	No	No	No	No	Si		No
25307	25	Femenino	15	Trabajador		entre 1 - 2 SMLV	Estrato 2	Si	Si	Si	Si	Si	Si	Si	No	No	No	No	No	No	No	No	No	No	No	No	No	No	No	No		Si	Si	Si	No	No	No	Si	No	No	No	Si	Si	No	No	No		No
25307	18	Femenino	15	Estudiante		entre 1 - 2 SMLV	Estrato 2	Si	Si	Si	Si	Si	Si	No	Si	No	No	Si	No	No	No	No	No	No	No	No	No	No	No	No		Si	Si	Si	No	Si	No	Si	No	No	No	No	No	No	No	No		No
25307	39	Masculino	14	Trabajador		menos de 1 SMLV	Estrato 2	Si	Si	Si	Si	Si	Si	Si	No	No	No	Si	No	No	No	No	No	No	No	No	No	No	No	No		Si	Si	Si	No	No	No	Si	No	No	No	No	No	No	No	No		No
25307	35	Masculino	14	Trabajador		menos de 1 SMLV	Estrato 2	Si	Si	Si	Si	Si	Si	Si	Si	No	No	Si	No	No	No	No	No	No	No	No	No	No	No	No		Si	Si	Si	Si	No	Si	Si	No	No	No	Si	No	No	No	No		No
25307	37	Femenino	13	Oficios de hogar		menos de 1 SMLV	Estrato 2	Si	Si	Si	Si	No	Si	No	Si	No	No	Si	No	No	No	No	No	No	No	No	No	No	No	No		Si	Si	No	No	No	Si	Si	No	No	No	No	No	No	No	No		No
25307	61	Femenino	8	Oficios de hogar		menos de 1 SMLV	Estrato 2	Si	Si	No	Si	Si	Si	No	No	No	No	Si	No	No	No	No	No	No	No	No	No	No	No	No		Si	Si	No	No	No	Si	Si	Si	No	No	No	No	No	No	No		No
25307	45	Femenino	8	Oficios de hogar		menos de 1 SMLV	Estrato 2	Si	Si	Si	Si	Si	Si	No	No	No	No	No	No	No	No	No	No	No	No	No	No	No	No	No		Si	No	No	No	Si	No	Si	Si	No	No	No	No	No	No	No		No
25307	21	Masculino	14	Trabajador		menos de 1 SMLV	Estrato 2	Si	Si	Si	Si	Si	Si	No	No	No	No	Si	No	No	No	No	No	No	No	No	No	No	No	No		Si	Si	Si	No	No	No	Si	No	No	No	No	No	No	No	No		No
25307	19	Masculino	14	Trabajador		menos de 1 SMLV	Estrato 2	Si	No	Si	Si	Si	Si	No	No	No	No	No	No	No	No	No	No	No	No	No	No	No	No	No		Si	Si	No	No	No	Si	Si	No	No	No	No	No	No	No	No		No
25307	74	Masculino	19	Pensionado		entre 1 - 2 SMLV	Estrato 2	Si	Si	No	Si	Si	No	Si	No	No	No	Si	Si	Si	No	No	No	No	Si	No	No	No	No	No		Si	No	No	No	No	No	No	No	No	No	No	No	Si	No	No		No
25307	55	Femenino	17	Oficios de hogar		entre 2 - 3 SMLV	Estrato 2	Si	Si	Si	Si	Si	Si	No	No	No	No	No	No	No	No	No	No	No	No	No	No	No	No	No		Si	Si	Si	No	No	No	Si	No	No	No	Si	No	No	No	No		No
25307	53	Femenino	8	Oficios de hogar		menos de 1 SMLV	Estrato 2	Si	Si	Si	Si	Si	Si	Si	No	No	No	No	No	No	No	No	No	No	No	No	No	No	No	No		Si	Si	Si	No	Si	No	Si	No	No	No	No	No	No	No	No		No
25307	32	Femenino	14	Trabajador		menos de 1 SMLV	Estrato 2	Si	Si	Si	Si	Si	Si	No	No	No	No	No	No	No	No	No	No	No	No	No	No	No	No	No		Si	Si	Si	No	No	No	No	No	No	No	No	No	No	No	No		No
25307	38	Femenino	6	Oficios de hogar		menos de 1 SMLV	Estrato 2	Si	Si	Si	Si	Si	Si	No	No	No	No	No	No	No	No	No	No	No	No	No	No	No	No	No		Si	Si	Si	No	No	No	No	No	No	No	No	No	No	No	No		No
25307	30	Femenino	12	Oficios de hogar		menos de 1 SMLV	Estrato 2	Si	Si	Si	Si	Si	Si	Si	No	No	No	No	No	No	No	No	No	No	No	No	No	No	No	No		Si	Si	No	Si	No	No	No	No	No	No	No	No	No	No	No		No
25307	62	Femenino	19	Oficios de hogar		menos de 1 SMLV	Estrato 2	Si	No	Si	Si	Si	No	No	No	No	No	No	No	No	No	No	No	No	No	No	No	No	No	No		Si	Si	No	No	No	Si	No	No	No	No	No	No	No	No	No		No
25307	50	Femenino	17	Oficios de hogar		menos de 1 SMLV	Estrato 2	Si	Si	Si	Si	Si	No	No	No	No	No	No	No	No	No	No	No	No	No	No	No	No	No	No		Si	Si	Si	Si	Si	Si	No	No	No	No	No	No	No	No	No		No
25307	41	Femenino	14	Trabajador		menos de 1 SMLV	Estrato 2	Si	Si	Si	Si	Si	Si	Si	No	No	No	No	No	No	No	No	No	No	No	No	No	No	No	No		Si	No	Si	No	No	No	No	Si	No	No	No	No	No	No	No		No
25307	43	Femenino	8	Oficios de hogar		menos de 1 SMLV	Estrato 2	Si	Si	Si	Si	Si	No	No	No	No	No	No	No	No	No	No	No	No	No	No	No	No	No	No		Si	Si	No	No	No	Si	No	No	No	No	No	No	No	No	No		No
25307	65	Masculino	5	No sabe		menos de 1 SMLV	Estrato 2	Si	Si	Si	Si	Si	No	Si	No	No	No	No	No	No	No	No	No	No	No	No	No	No	No	No		Si	Si	No	No	No	No	No	No	No	No	No	No	No	No	No		No
25307	61	Femenino	6	Oficios de hogar		menos de 1 SMLV	Estrato 2	Si	Si	Si	Si	Si	No	No	No	No	No	No	No	No	No	No	No	No	No	No	No	No	No	No		Si	Si	No	Si	No	No	No	No	No	No	No	No	No	No	No		No
25307	56	Masculino	8	Trabajador		menos de 1 SMLV	Estrato 3	Si	Si	Si	Si	Si	No	No	No	No	No	No	No	No	No	No	No	No	No	No	No	No	No	No		Si	Si	Si	No	No	No	No	No	No	No	No	No	No	No	No		No
25307	19	Femenino	11	Trabajador		menos de 1 SMLV	Estrato 2	Si	Si	Si	Si	Si	Si	No	No	No	No	No	No	No	No	No	No	No	No	No	No	No	No	No		Si	Si	No	No	No	No	No	No	No	No	No	No	No	No	No		No
25307	52	Femenino	8	Oficios de hogar		menos de 1 SMLV	Estrato 2	Si	Si	No	Si	Si	Si	No	No	Si	No	No	No	No	No	No	No	No	Si	No	No	No	No	No		Si	Si	No	No	Si	No	Si	Si	Si	No	No	No	No	No	No		No
25307	19	Femenino	14	Oficios de hogar		menos de 1 SMLV	Estrato 2	Si	Si	No	Si	Si	Si	No	No	No	No	No	No	No	No	No	No	No	Si	No	No	No	No	No		Si	Si	No	No	Si	No	Si	Si	Si	No	No	No	No	No	No		No
25307	24	Femenino	14	Oficios de hogar		menos de 1 SMLV	Estrato 2	Si	Si	No	Si	Si	Si	No	No	No	No	No	No	No	No	No	No	No	Si	No	No	No	No	No		Si	Si	No	No	Si	Si	Si	Si	Si	No	No	No	No	No	No		No
25307	38	Femenino	19	Trabajador		entre 1 - 2 SMLV	Estrato 2	Si	Si	No	Si	Si	Si	No	No	No	No	No	No	No	No	No	No	No	Si	No	No	No	No	No		Si	Si	Si	No	No	Si	Si	Si	No	No	No	No	No	No	No		No
25307	50	Femenino	9	Trabajador		menos de 1 SMLV	Estrato 2	Si	Si	Si	Si	Si	Si	No	No	No	No	Si	No	No	No	No	No	No	No	No	No	No	No	No		Si	Si	No	No	No	Si	Si	Si	Si	No	No	No	No	No	No		No
25307	60	Femenino	14	Trabajador		entre 1 - 2 SMLV	Estrato 2	Si	Si	Si	Si	Si	Si	No	No	No	No	No	No	No	No	No	No	No	No	No	No	No	No	No		Si	Si	No	No	Si	Si	Si	Si	Si	No	No	No	No	No	No		No
25307	27	Femenino	14	Oficios de hogar		menos de 1 SMLV	Estrato 2	Si	Si	No	Si	Si	Si	No	No	No	No	No	No	No	No	No	No	No	Si	No	No	No	No	No		Si	Si	No	No	Si	Si	Si	Si	Si	No	No	No	No	No	No		No
25307	56	Femenino	14	Oficios de hogar		menos de 1 SMLV	Estrato 2	Si	Si	No	Si	No	Si	No	No	No	No	No	No	No	No	No	No	No	No	No	No	No	No	No		Si	Si	Si	No	Si	No	Si	Si	Si	No	No	No	No	No	No		No
25307	27	Masculino	14	Trabajador		menos de 1 SMLV	Estrato 2	Si	Si	No	No	Si	Si	No	No	No	No	No	No	No	No	No	No	No	No	No	No	No	No	No		Si	Si	No	No	Si	Si	Si	Si	Si	No	No	No	No	No	No		No
25307	38	Femenino	7	Oficios de hogar		menos de 1 SMLV	Estrato 2	Si	Si	No	Si	Si	Si	Si	No	No	No	No	No	No	No	No	No	No	No	No	No	No	No	No		Si	Si	No	No	Si	Si	Si	Si	Si	No	No	No	No	No	No		No
25307	26	Masculino	8	Trabajador		menos de 1 SMLV	Estrato 2	Si	Si	No	Si	Si	Si	No	No	No	No	Si	No	No	No	No	No	No	No	No	No	No	No	No		Si	Si	No	No	Si	Si	Si	Si	No	No	No	No	No	No	No		No
25307	70	Femenino	14	Oficios de hogar		menos de 1 SMLV	Estrato 2	Si	Si	No	Si	Si	Si	No	No	No	No	Si	No	No	No	No	No	No	No	No	No	No	No	No		Si	Si	Si	No	No	No	Si	Si	No	No	No	No	No	No	No		No
25307	49	Femenino	12	Oficios de hogar		entre 1 - 2 SMLV	Estrato 2	Si	Si	No	Si	Si	No	No	No	No	Si	No	No	No	No	No	No	No	No	No	No	No	No	No		Si	No	No	No	Si	No	No	No	No	No	No	No	Si	No	No		No
25307	78	Femenino	7	Oficios de hogar		menos de 1 SMLV	Estrato 2	Si	No	No	Si	Si	Si	No	No	No	No	Si	No	No	No	No	No	No	No	No	No	No	No	No		Si	No	No	No	No	No	No	No	No	No	No	No	No	No	No		No
25307	53	Femenino	10	Oficios de hogar		entre 1 - 2 SMLV	Estrato 2	Si	Si	No	Si	Si	No	No	No	No	No	Si	No	No	No	No	No	No	No	No	No	No	No	No		Si	Si	No	No	No	No	No	Si	No	No	No	No	No	No	No		No
25307	71	Femenino	8	Oficios de hogar		No sabe - No responde	Estrato 2	Si	Si	No	No	Si	No	No	No	No	No	No	No	No	No	No	No	No	No	No	No	No	No	No		No	No	No	No	No	No	No	No	No	No	No	No	No	No	Si		No
25307	34	Femenino	14	Trabajador		entre 1 - 2 SMLV	Estrato 2	Si	Si	No	Si	No	No	Si	No	No	No	Si	No	No	No	No	No	No	No	No	No	No	No	No		Si	No	No	No	No	No	Si	Si	No	Si	No	No	No	No	No		Si	Consumir alimetos que contengan hierro como kumis yuvas isabela con espinaca.
25307	21	Femenino	13	Trabajador		entre 1 - 2 SMLV	Estrato 2	Si	Si	No	Si	Si	No	Si	No	No	Si	No	No	No	No	No	No	No	Si	No	No	No	No	No		Si	Si	Si	Si	Si	Si	Si	Si	No	No	No	No	Si	No	No		No
25307	20	Femenino	19	Estudiante		entre 1 - 2 SMLV	Estrato 2	Si	Si	No	Si	Si	Si	No	No	No	No	Si	No	No	No	No	No	No	No	No	No	No	No	No		Si	Si	Si	No	No	Si	Si	No	No	No	No	No	Si	No	No		No
25307	38	Femenino	19	Trabajador		entre 1 - 2 SMLV	Estrato 2	Si	Si	No	Si	Si	No	No	No	No	Si	Si	No	No	No	No	No	No	No	No	No	No	No	No		Si	Si	No	No	No	No	Si	Si	No	No	No	No	No	No	No		No
25307	18	Femenino	17	Trabajador		menos de 1 SMLV	Estrato 2	Si	No	No	Si	Si	Si	No	No	No	No	Si	No	No	No	No	No	No	No	No	No	No	No	No		Si	No	No	No	No	No	No	Si	No	No	No	No	No	No	No		No
25307	56	Femenino	12	Oficios de hogar		entre 1 - 2 SMLV	Estrato 2	Si	Si	Si	Si	Si	Si	No	No	No	No	Si	No	No	No	No	No	No	No	No	No	No	No	No		Si	Si	Si	No	No	No	Si	No	No	No	No	No	No	No	No		No
25307	70	Femenino	8	Pensionado		entre 1 - 2 SMLV	Estrato 2	Si	Si	Si	Si	Si	Si	No	Si	No	No	No	No	No	No	No	No	No	No	No	No	No	No	No		Si	No	No	No	No	No	Si	No	No	No	No	No	No	No	No		No
25307	62	Femenino	19	Oficios de hogar		entre 1 - 2 SMLV	Estrato 2	Si	Si	Si	Si	No	Si	Si	No	No	No	Si	No	No	No	No	No	No	No	No	No	No	No	No		Si	Si	Si	No	Si	No	Si	No	No	Si	No	No	Si	No	No		No
25307	57	Femenino	8	Oficios de hogar		entre 1 - 2 SMLV	Estrato 2	Si	Si	Si	Si	Si	Si	No	No	No	No	Si	No	No	No	No	No	No	No	No	No	No	No	No		Si	Si	Si	No	No	No	Si	No	No	No	No	No	Si	No	No		No
25307	29	Femenino	13	Trabajador		entre 1 - 2 SMLV	Estrato 2	Si	Si	Si	Si	Si	Si	No	No	No	No	Si	No	No	No	No	No	No	No	No	No	No	No	No		Si	Si	Si	Si	Si	Si	Si	Si	No	No	Si	Si	Si	No	No		No
25307	18	Masculino	15	Estudiante		entre 1 - 2 SMLV	Estrato 2	Si	Si	Si	Si	Si	Si	No	No	No	No	Si	No	No	No	No	No	No	No	No	No	No	No	No		Si	No	No	No	Si	No	No	No	No	No	No	No	Si	No	No		No
25307	42	Masculino	8	Trabajador		entre 1 - 2 SMLV	Estrato 2	Si	Si	Si	Si	Si	Si	No	No	No	No	Si	No	No	No	No	No	No	No	No	No	No	No	No		Si	Si	No	No	Si	Si	No	Si	No	No	No	No	No	No	No		No
25307	60	Femenino	8	Trabajador		entre 1 - 2 SMLV	Estrato 2	Si	Si	No	Si	Si	No	No	No	No	Si	Si	No	No	No	No	No	No	No	No	No	No	No	No		Si	No	No	Si	No	No	Si	No	No	No	No	No	No	No	No		No
25307	46	Femenino	11	Trabajador		menos de 1 SMLV	Estrato 2	Si	Si	No	Si	Si	No	No	No	No	No	Si	No	No	No	No	No	No	Si	No	No	No	No	No		Si	No	Si	Si	No	No	Si	No	No	No	No	Si	No	No	No		Si	Kumis con limon, jugo de uvas isabela con espinacas y beber mucho liquido.
25307	34	Femenino	14	Trabajador		entre 1 - 2 SMLV	Estrato 2	Si	Si	Si	Si	Si	Si	No	No	No	No	Si	No	No	No	No	No	No	No	No	No	No	No	No		Si	No	No	No	Si	No	No	Si	No	No	Si	Si	Si	No	No		No
25307	50	Femenino	10	Trabajador		entre 1 - 2 SMLV	Estrato 2	Si	Si	No	Si	Si	Si	No	No	No	No	Si	No	No	No	No	No	No	No	No	No	No	No	No		Si	Si	Si	No	No	No	No	No	No	No	No	No	Si	No	No		No
25307	39	Femenino	14	Trabajador		entre 1 - 2 SMLV	Estrato 2	Si	Si	No	Si	Si	Si	No	No	No	Si	Si	No	No	No	No	No	No	Si	No	No	No	No	No		Si	No	No	Si	No	No	No	No	No	No	No	No	No	No	No		No
25307	60	Femenino	4	Oficios de hogar		No sabe - No responde	Estrato 2	Si	Si	Si	Si	Si	Si	No	No	No	No	Si	No	No	No	No	No	No	No	No	No	No	No	No		Si	No	No	No	No	No	No	Si	No	No	No	No	No	No	No		No
25307	19	Femenino	16	Estudiante		entre 1 - 2 SMLV	Estrato 2	Si	Si	No	Si	Si	Si	No	No	No	No	No	No	No	No	No	No	No	Si	Si	No	No	No	No		Si	Si	Si	No	No	No	No	No	No	No	No	No	No	No	No		No
25307	62	Femenino	8	Oficios de hogar		entre 1 - 2 SMLV	Estrato 2	Si	Si	No	Si	Si	Si	No	No	No	Si	Si	No	No	No	No	No	No	No	No	No	No	No	No		Si	Si	Si	Si	No	No	No	No	No	No	No	No	Si	No	No		Si	Tomar acetinofen, liquidos como lonada de panela y consumir uvas isabela, patilla, espinaca, mora y lentejas.
25307	69	Masculino	9	Pensionado		entre 1 - 2 SMLV	Estrato 2	Si	Si	Si	Si	Si	No	No	No	No	No	No	No	No	No	No	No	No	No	No	No	No	No	No		Si	Si	Si	No	No	No	No	No	No	No	No	No	No	No	No		No
25307	90	Masculino	0	En búsqueda de trabajo		menos de 1 SMLV	Estrato 2	No		No	No	Si	No	No	No	No	No	No	No	No	No	No	No	No	No	No	No	No	No	No		Si	Si	No	No	No	No	No	No	No	No	No	No	No	No	No		No
25307	32	Femenino	8	Oficios de hogar		menos de 1 SMLV	Estrato 2	Si	Si	No	Si	Si	No	No	No	No	No	No	No	No	No	No	No	No	No	No	No	No	No	No		Si	Si	Si	No	No	No	No	No	No	No	No	No	No	No	No		No
25307	68	Masculino	5	Trabajador		menos de 1 SMLV	Estrato 2	Si	Si	No	Si	Si	Si	No	No	Si	No	No	No	No	No	No	No	No	No	No	No	No	No	No		Si	Si	Si	No	Si	No	Si	Si	No	No	No	No	No	No	No		No
25307	25	Femenino	14	Oficios de hogar		menos de 1 SMLV	Estrato 2	Si	Si	Si	Si	Si	Si	No	No	Si	No	No	No	No	No	No	No	No	No	No	No	No	No	No		Si	Si	Si	No	No	No	Si	Si	Si	No	No	No	No	No	No		No
25307	22	Femenino	14	Trabajador		menos de 1 SMLV	Estrato 2	Si	Si	Si	Si	Si	Si	No	No	Si	No	Si	No	No	No	No	No	No	No	No	No	No	No	No		Si	Si	Si	No	No	No	Si	Si	Si	No	No	No	No	No	No		No
25307	40	Femenino	14	Trabajador		menos de 1 SMLV	Estrato 2	Si	Si	Si	Si	Si	No	No	No	No	No	No	No	No	No	No	No	No	No	No	No	No	No	No		Si	Si	Si	No	No	No	No	No	No	No	No	No	No	No	No		No
25307	46	Masculino	8	Trabajador		menos de 1 SMLV	Estrato 2	Si	Si	Si	Si	Si	No	No	No	No	No	No	No	No	No	No	No	No	No	No	No	No	No	No		Si	Si	No	No	No	No	No	No	No	No	No	No	No	No	No		No
25307	45	Masculino	8	Trabajador		menos de 1 SMLV	Estrato 2	Si	Si	Si	Si	Si	No	No	No	No	No	No	No	No	No	No	No	No	No	No	No	No	No	No		Si	No	Si	No	No	No	No	No	No	No	No	No	No	No	No		No
25307	68	Masculino	8	Pensionado		menos de 1 SMLV	Estrato 2	Si	Si	Si	Si	Si	No	No	No	No	No	No	No	No	No	No	No	No	No	No	No	No	No	No		Si	No	No	No	No	No	No	No	No	No	No	No	No	No	No		Si	VACUNA
25307	34	Femenino	14	Oficios de hogar		menos de 1 SMLV	Estrato 2	Si	Si	Si	Si	Si	No	No	No	No	No	No	No	No	No	No	No	No	No	No	No	No	No	No		Si	Si	Si	Si	No	Si	No	No	No	No	No	No	No	No	No		No
25307	28	Femenino	17	Oficios de hogar		menos de 1 SMLV	Estrato 2	Si	Si	Si	Si	Si	No	No	No	No	No	No	No	No	No	No	No	No	No	No	No	No	No	No		Si	Si	Si	Si	No	No	No	No	No	No	No	No	No	No	No		No
25307	22	Masculino	19	Trabajador		entre 3 - 4 SMLV	Estrato 2	Si	Si	No	Si	Si	Si	Si	No	No	No	No	No	No	No	No	No	No	No	No	No	No	No	No		Si	Si	No	No	No	No	Si	Si	Si	No	No	No	No	No	No		No
25307	29	Masculino	14	Trabajador		menos de 1 SMLV	Estrato 2	Si	Si	No	Si	Si	Si	No	No	No	No	No	No	No	No	No	No	No	No	No	No	No	No	No		Si	No	Si	No	Si	Si	Si	Si	No	No	No	No	No	No	No		No
25307	44	Femenino	14	Trabajador		entre 1 - 2 SMLV	Estrato 2	Si	Si	Si	Si	Si	Si	No	No	No	No	No	No	No	No	No	No	No	No	No	No	No	No	No		Si	Si	No	No	Si	Si	Si	Si	No	No	No	No	No	No	No		No
25307	56	Femenino	8	Trabajador		menos de 1 SMLV	Estrato 2	Si	Si	No	Si	Si	Si	No	No	No	No	Si	No	No	No	No	No	No	No	No	No	No	No	No		Si	Si	No	No	Si	Si	Si	Si	No	No	No	No	No	No	No		No
25307	63	Femenino	8	Trabajador		menos de 1 SMLV	Estrato 2	Si	Si	No	Si	Si	Si	No	No	No	No	Si	No	No	No	No	No	No	No	No	No	No	No	No		Si	Si	No	No	Si	No	Si	Si	No	No	No	No	No	No	No		No
25307	56	Masculino	17	Trabajador		entre 1 - 2 SMLV	Estrato 2	Si	Si	Si	Si	Si	Si	No	No	No	Si	No	No	No	No	No	No	No	No	No	No	No	No	No		Si	Si	No	No	Si	No	Si	Si	No	No	No	No	No	No	No		No
25307	24	Masculino	14	Trabajador		menos de 1 SMLV	Estrato 2	Si	Si	No	Si	Si	Si	No	No	No	No	No	No	No	No	No	No	No	No	No	No	No	No	No		Si	Si	No	No	Si	No	Si	Si	No	No	No	No	No	No	No		No
25307	72	Femenino	24	Trabajador		menos de 1 SMLV	Estrato 2	Si	Si	No	Si	Si	Si	No	No	No	No	No	No	No	No	No	No	No	No	No	No	No	No	No		Si	Si	No	No	Si	No	Si	Si	No	No	No	No	No	No	No		No
25307	64	Femenino	7	Oficios de hogar		menos de 1 SMLV	Estrato 2	Si	Si	No	Si	Si	Si	No	No	Si	No	Si	No	No	No	No	No	No	No	No	No	No	No	No		Si	No	No	No	No	Si	No	Si	Si	No	No	No	Si	No	No		No
25307	19	Femenino	14	Oficios de hogar		entre 1 - 2 SMLV	Estrato 2	Si	Si	No	Si	No	No	No	No	No	No	Si	No	No	No	No	No	No	Si	No	No	No	No	No		Si	No	No	No	No	No	Si	Si	No	No	No	No	No	No	No		No
25307	59	Femenino	19	Oficios de hogar		entre 1 - 2 SMLV	Estrato 2	Si	Si	Si	Si	No	No	No	No	No	Si	Si	No	No	No	No	No	No	Si	No	No	No	No	No		Si	Si	No	Si	No	No	No	No	No	Si	No	No	No	Si	No	Las manos y pies se ponen de color rojo.	No
25307	47	Femenino	14	Oficios de hogar		entre 1 - 2 SMLV	Estrato 2	Si	Si	No	Si	Si	Si	No	No	No	No	Si	No	No	No	No	No	No	No	No	No	No	No	No		Si	Si	Si	No	No	No	Si	No	No	No	No	No	No	No	No		No
25307	28	Femenino	13	Trabajador		entre 1 - 2 SMLV	Estrato 2	Si	Si	Si	Si	Si	Si	No	No	No	No	Si	No	No	No	No	No	No	No	No	No	No	No	No		Si	No	No	No	No	No	No	No	No	Si	No	No	Si	No	No		No
25307	75	Masculino	0	Trabajador		entre 1 - 2 SMLV	Estrato 2	Si	Si	Si	Si	Si	Si	No	No	No	No	Si	No	No	No	No	No	No	No	No	No	No	No	No		Si	Si	No	No	Si	No	Si	No	No	No	No	No	No	No	No		No
25307	26	Femenino	8	Oficios de hogar		entre 1 - 2 SMLV	Estrato 2	Si	Si	No	Si	Si	Si	No	No	No	No	Si	No	No	No	No	No	No	No	No	No	No	No	No		No	No	No	No	No	No	No	No	No	No	No	No	No	No	Si		No
25307	31	Femenino	14	Oficios de hogar		entre 1 - 2 SMLV	Estrato 1	Si	Si	No	Si	No	Si	No	No	No	Si	Si	No	No	No	No	No	No	No	No	No	No	No	No		Si	Si	No	No	No	No	No	No	No	No	No	Si	Si	No	No		Si	Hidratacion y Antibioticos.
25307	25	Femenino	14	Oficios de hogar		entre 2 - 3 SMLV	Estrato 2	Si	Si	No	Si	Si	Si	No	No	No	No	Si	No	No	No	No	No	No	No	No	No	No	No	No		Si	Si	No	No	No	No	Si	No	No	No	No	No	No	No	No		No
25307	37	Femenino	17	Oficios de hogar		entre 1 - 2 SMLV	Estrato 2	Si	Si	No	Si	No	No	Si	No	No	No	Si	No	No	No	No	No	No	Si	No	No	No	No	No		Si	No	No	No	No	No	Si	Si	No	No	No	No	Si	No	No		No
25307	75	Masculino	14	Trabajador		menos de 1 SMLV	Estrato 2	Si	Si	No	Si	No	No	No	No	No	No	Si	No	No	No	No	No	No	No	No	No	No	No	No		Si	Si	No	No	No	No	No	No	No	No	No	No	No	Si	No	Escalofrio.	No
25307	37	Femenino	16	Trabajador		entre 1 - 2 SMLV	Estrato 2	Si	Si	No	Si	No	Si	No	No	No	Si	Si	No	No	No	No	No	No	No	No	No	No	No	No		Si	Si	No	Si	Si	No	Si	Si	No	Si	No	No	No	No	No		Si	Hidratacion con liquidos y hervir el agua.
25307	36	Masculino	8	Trabajador		entre 1 - 2 SMLV	Estrato 2	Si	Si	No	Si	No	Si	No	No	No	Si	Si	No	No	No	No	No	No	No	No	No	No	No	No		Si	No	No	No	No	No	Si	No	No	Si	No	No	No	No	No		No
25307	56	Femenino	8	Trabajador		entre 1 - 2 SMLV	Estrato 2	Si	Si	No	Si	No	Si	No	No	No	No	Si	No	No	No	No	No	No	Si	Si	No	No	No	No		Si	Si	No	No	No	No	Si	No	No	No	No	No	No	No	No		Si	Kumis con gotas de limon
25307	47	Femenino	14	Oficios de hogar		menos de 1 SMLV	Estrato 2	Si	Si	Si	Si	Si	No	No	No	No	No	No	No	No	No	No	No	No	No	No	No	No	No	No		Si	Si	Si	No	No	No	No	No	No	No	No	No	No	No	No		No
25307	62	Femenino	8	Oficios de hogar		menos de 1 SMLV	Estrato 2	Si	Si	Si	Si	Si	No	No	No	No	No	No	No	No	No	No	No	No	No	No	No	No	No	No		Si	Si	No	No	No	No	No	No	No	No	No	No	No	No	No		No
25307	48	Femenino	10	Oficios de hogar		entre 1 - 2 SMLV	Estrato 3	Si	Si	No	Si	No	No	Si	No	No	No	Si	No	No	No	No	No	No	No	No	No	No	No	No		Si	Si	No	Si	Si	Si	Si	No	No	No	No	No	No	No	No		No
25307	32	Femenino	14	Trabajador		entre 1 - 2 SMLV	Estrato 3	Si	Si	No	Si	Si	Si	No	No	No	Si	Si	No	No	No	No	No	No	No	No	No	No	No	No		Si	No	No	No	No	No	No	Si	No	Si	No	No	No	No	No		No
25307	21	Femenino	17	En búsqueda de trabajo		entre 1 - 2 SMLV	Estrato 3	Si	Si	No	Si	Si	No	No	No	No	No	Si	No	No	No	No	No	No	No	No	No	No	No	No		Si	Si	No	No	No	No	Si	No	No	No	No	No	No	No	No		No
25307	52	Masculino	19	Trabajador		entre 1 - 2 SMLV	Estrato 3	Si	Si	No	Si	Si	No	No	No	No	Si	Si	No	No	No	No	No	No	No	No	No	No	No	No		Si	Si	Si	No	No	No	No	Si	No	No	No	No	No	No	No		Si	Hidratacion con liquidos.
25307	64	Femenino	11	Oficios de hogar		entre 1 - 2 SMLV	Estrato 2	Si	Si	No	Si	Si	Si	No	No	No	No	Si	No	No	No	No	No	No	No	No	No	No	No	No		Si	No	No	No	No	No	Si	No	No	No	No	No	Si	No	No		No
25307	44	Masculino	12	Trabajador		menos de 1 SMLV	Estrato 3	Si	Si	Si	Si	Si	No	No	No	No	No	No	No	No	No	No	No	No	No	No	No	No	No	No		Si	Si	Si	Si	No	No	No	No	No	No	No	No	No	No	No		No
25307	31	Masculino	15	En búsqueda de trabajo		entre 1 - 2 SMLV	Estrato 3	Si	Si	No	Si	Si	No	No	No	No	No	No	No	No	No	No	No	No	No	No	No	No	No	No		Si	No	No	No	No	No	No	Si	No	No	No	No	Si	No	No		No
25307	40	Femenino	17	No trabajó, pero tiene trabajo		menos de 1 SMLV	Estrato 3	Si	Si	Si	Si	Si	No	No	No	No	No	No	No	No	No	No	No	No	No	No	No	No	No	No		Si	Si	Si	Si	Si	No	No	No	No	No	No	No	No	No	No		No
25307	39	Masculino	14	Trabajador		entre 2 - 3 SMLV	Estrato 2	Si	Si	No	Si	Si	Si	No	No	No	No	Si	No	No	No	No	No	No	No	No	No	No	No	No		Si	Si	No	No	No	No	No	Si	No	No	No	No	Si	No	No		No
25307	45	Femenino	8	Oficios de hogar		entre 1 - 2 SMLV	Estrato 2	Si	Si	No	Si	Si	Si	Si	No	No	No	Si	No	No	No	No	No	No	No	No	No	No	No	No		Si	Si	Si	Si	No	No	Si	No	No	No	No	No	No	No	No		No
25307	75	Masculino	11	Pensionado		entre 2 - 3 SMLV	Estrato 2	Si	Si	No	Si	Si	Si	No	No	No	No	Si	No	No	No	No	No	No	No	No	No	No	No	No		Si	No	Si	No	No	No	Si	Si	No	No	No	No	No	No	No		No
25307	49	Femenino	11	Oficios de hogar		entre 2 - 3 SMLV	Estrato 2	Si	Si	Si	Si	Si	Si	No	No	No	No	Si	No	No	No	No	No	No	No	No	No	No	No	No		Si	No	Si	No	No	No	Si	No	No	No	No	No	No	No	No		No
25307	58	Femenino	11	Oficios de hogar		entre 1 - 2 SMLV	Estrato 2	Si	Si	Si	Si	Si	Si	No	No	No	No	Si	No	No	No	No	No	No	No	No	No	No	No	No		Si	Si	Si	No	No	No	Si	Si	No	No	No	No	Si	No	No		No
25307	76	Femenino	8	Oficios de hogar		entre 1 - 2 SMLV	Estrato 2	Si	Si	No	Si	Si	Si	No	No	No	No	Si	No	No	No	No	No	No	No	No	No	No	No	No		Si	No	Si	No	No	Si	Si	No	No	No	No	No	Si	No	No		No
25307	34	Femenino	13	Oficios de hogar		entre 1 - 2 SMLV	Estrato 2	Si	Si	Si	Si	Si	Si	No	No	No	No	Si	No	No	No	No	No	No	No	No	No	No	No	No		Si	No	Si	No	No	Si	No	No	No	Si	No	No	Si	No	No		No
25307	44	Femenino	17	Oficios de hogar		entre 1 - 2 SMLV	Estrato 2	Si	Si	No	Si	Si	Si	No	No	No	No	Si	No	No	No	No	No	No	No	No	No	No	No	No		Si	No	No	No	Si	Si	Si	No	No	No	Si	No	Si	No	No		No
25307	37	Femenino	19	Trabajador		entre 2 - 3 SMLV	Estrato 2	Si	Si	No	Si	Si	Si	No	No	No	No	Si	No	No	No	No	No	No	No	No	No	No	No	No		Si	No	Si	No	No	No	Si	No	No	No	No	No	Si	No	No		No
25307	23	Femenino	10	Oficios de hogar		entre 1 - 2 SMLV	Estrato 2	Si	Si	Si	Si	Si	Si	No	No	No	No	Si	No	No	No	No	No	No	No	No	No	No	No	No		No	No	No	No	No	No	No	No	No	No	No	No	No	No	Si		No
25307	36	Femenino	14	Oficios de hogar		entre 1 - 2 SMLV	Estrato 2	Si	Si	No	Si	No	No	No	No	No	Si	Si	No	No	No	No	No	No	No	No	No	No	No	No		Si	Si	No	No	No	No	No	No	No	No	No	No	Si	No	No		No
25307	38	Femenino	11	Oficios de hogar		menos de 1 SMLV	Estrato 2	Si	Si	No	Si	Si	Si	No	No	No	No	No	No	No	No	No	No	No	No	No	No	No	No	No		Si	Si	Si	No	No	No	Si	Si	Si	No	No	No	No	No	No		No
25307	48	Femenino	14	Trabajador		menos de 1 SMLV	Estrato 2	Si	Si	No	Si	Si	Si	No	No	No	No	Si	No	No	No	No	No	No	No	No	No	No	No	No		Si	Si	No	No	Si	No	Si	Si	Si	Si	No	No	No	No	No		No
25307	52	Masculino	14	Trabajador		menos de 1 SMLV	Estrato 2	Si	Si	No	Si	Si	Si	No	No	No	No	Si	No	No	No	No	No	No	No	No	No	No	No	No		Si	Si	No	No	Si	No	Si	Si	Si	No	No	No	No	No	No		No
25307	74	Masculino	4	Trabajador		menos de 1 SMLV	Estrato 2	Si	Si	No	Si	Si	Si	No	No	No	No	Si	No	No	No	No	No	No	No	No	No	No	No	No		Si	Si	No	No	Si	No	Si	Si	Si	No	No	No	No	No	No		No
25307	27	Femenino	14	Oficios de hogar		menos de 1 SMLV	Estrato 2	Si	Si	Si	Si	Si	Si	No	No	No	No	Si	No	No	No	No	No	No	No	No	No	No	No	No		Si	Si	No	No	Si	No	Si	Si	No	No	No	No	No	No	No		No
25307	20	Masculino	18	Estudiante		entre 1 - 2 SMLV	Estrato 2	Si	Si	Si	Si	Si	Si	Si	No	No	No	Si	No	No	No	No	No	No	No	No	No	No	No	No		Si	Si	No	No	Si	No	Si	Si	No	No	No	No	No	No	No		No
25307	46	Femenino	10	Trabajador		menos de 1 SMLV	Estrato 2	Si	Si	Si	Si	Si	Si	No	No	No	No	Si	No	No	No	No	No	No	No	No	No	No	No	No		Si	Si	No	No	No	No	Si	Si	No	No	No	No	No	No	No		No
25307	43	Femenino	11	Trabajador		menos de 1 SMLV	Estrato 2	Si	Si	Si	Si	Si	Si	No	No	No	No	Si	No	No	No	No	No	No	No	No	No	No	No	No		Si	Si	Si	No	No	No	Si	Si	No	No	No	No	No	No	No		No
25307	75	Femenino	7	Oficios de hogar		menos de 1 SMLV	Estrato 2	Si	Si	No	Si	No	No	No	No	No	No	Si	No	No	No	No	No	No	No	No	No	No	No	No		No	No	No	No	No	No	No	No	No	No	No	Si	No	Si	No	Cuando la gripa no se quita.	No
25307	35	Femenino	14	Trabajador		entre 1 - 2 SMLV	Estrato 2	Si	Si	Si	Si	Si	No	No	No	No	Si	No	No	No	No	No	No	No	Si	No	No	No	No	No		Si	No	No	No	No	No	No	Si	No	No	No	No	No	No	No		No
25307	59	Femenino	8	Oficios de hogar		menos de 1 SMLV	Estrato 2	Si	Si	Si	Si	Si	No	No	No	No	No	No	No	No	No	No	No	No	No	No	No	No	No	No		Si	Si	Si	No	No	No	Si	No	No	No	No	No	No	No	No		No
25307	74	Masculino	8	Trabajador		menos de 1 SMLV	Estrato 2	Si	Si	Si	Si	Si	No	No	No	No	No	No	No	No	No	No	No	No	No	No	No	No	No	No		Si	No	No	No	No	No	No	No	No	No	No	No	No	No	No		No
25307	42	Femenino	6	Trabajador		menos de 1 SMLV	Estrato 2	Si	Si	Si	Si	Si	No	No	No	No	No	No	No	No	No	No	No	No	No	No	No	No	No	No		Si	Si	Si	Si	No	No	No	No	No	No	No	No	No	No	No		Si	Asetamenofen
25307	37	Femenino	14	Trabajador		entre 1 - 2 SMLV	Estrato 2	Si	Si	No	Si	Si	Si	No	No	No	No	Si	No	No	No	No	No	No	No	No	No	No	No	No		Si	Si	No	No	No	No	Si	No	No	No	No	No	Si	No	No		No
25307	41	Femenino	14	En búsqueda de trabajo		menos de 1 SMLV	Estrato 2	Si	Si	Si	Si	Si	No	No	No	No	No	No	No	No	No	No	No	No	No	No	No	No	No	No		Si	Si	Si	No	No	No	No	No	No	No	No	No	No	No	No		No
25307	45	Femenino	8	Oficios de hogar		menos de 1 SMLV	Estrato 2	Si	Si	Si	Si	Si	No	No	No	No	No	No	No	No	No	No	No	No	No	No	No	No	No	No		Si	Si	Si	Si	No	No	No	No	No	No	No	No	No	No	No		No
25307	19	Femenino	17	Oficios de hogar		menos de 1 SMLV	Estrato 2	Si	Si	Si	Si	Si	No	No	No	No	No	No	No	No	No	No	No	No	No	No	No	No	No	No		Si	Si	Si	Si	No	Si	No	No	No	No	No	No	No	No	No		No
25307	20	Femenino	12	Oficios de hogar		menos de 1 SMLV	Estrato 2	Si	Si	Si	Si	Si	No	No	No	No	No	No	No	No	No	No	No	No	No	No	No	No	No	No		Si	Si	Si	Si	Si	Si	No	No	No	No	No	No	No	No	No		No
25307	71	Femenino	6	Oficios de hogar		menos de 1 SMLV	Estrato 2	Si	Si	Si	Si	Si	No	No	No	No	No	No	No	No	No	No	No	No	No	No	No	No	No	No		Si	Si	Si	No	No	Si	No	No	No	No	No	No	No	No	No		No
25307	57	Femenino	17	Trabajador		menos de 1 SMLV	Estrato 2	Si	Si	No	Si	Si	Si	No	No	No	No	Si	No	No	No	No	No	No	Si	No	No	No	No	No		Si	Si	No	No	No	No	No	No	No	No	No	No	Si	No	No		No
25307	42	Femenino	17	Trabajador		entre 1 - 2 SMLV	Estrato 2	Si	Si	No	Si	Si	No	No	No	No	No	No	No	No	No	No	No	No	No	No	No	No	No	No		Si	Si	Si	Si	Si	No	Si	Si	Si	No	No	No	Si	No	No		No
25307	18	Femenino	17	Estudiante		entre 1 - 2 SMLV	Estrato 2	Si	Si	No	Si	Si	Si	No	No	No	No	Si	No	No	No	No	No	No	Si	No	No	No	No	No		Si	Si	Si	Si	Si	No	Si	Si	Si	No	No	No	Si	No	No		No
25307	28	Femenino	14	Oficios de hogar		entre 1 - 2 SMLV	Estrato 2	Si	Si	No	Si	No	No	No	No	No	Si	No	No	No	No	No	No	No	Si	No	No	No	No	No		Si	Si	Si	No	No	No	Si	Si	No	Si	No	No	No	No	No		No
25307	42	Femenino	12	Oficios de hogar		menos de 1 SMLV	Estrato 2	Si	Si	Si	Si	Si	No	No	No	No	No	No	No	No	No	No	No	No	No	No	No	No	No	No		Si	Si	Si	No	No	No	No	No	No	No	No	No	No	No	No		No
25307	29	Femenino	14	Oficios de hogar		menos de 1 SMLV	Estrato 1	Si	Si	Si	Si	Si	No	No	No	No	No	No	No	No	No	No	No	No	No	No	No	No	No	No		Si	Si	Si	Si	No	No	No	No	No	No	No	No	No	No	No		No
25307	29	Femenino	14	Trabajador		entre 2 - 3 SMLV	Estrato 2	Si	Si	No	Si	Si	Si	No	No	No	No	Si	No	No	No	No	No	No	No	No	No	No	No	No		Si	No	No	No	No	Si	Si	No	No	No	Si	Si	Si	No	No		No
25307	54	Masculino	14	Trabajador		entre 1 - 2 SMLV	Estrato 2	Si	Si	Si	Si	Si	Si	No	No	No	No	Si	No	No	No	No	No	No	No	No	No	No	No	No		Si	No	Si	No	No	No	Si	No	No	No	No	No	No	No	No		No
25307	31	Femenino	14	Oficios de hogar		entre 1 - 2 SMLV	Estrato 2	Si	Si	Si	Si	Si	Si	No	Si	No	No	Si	No	No	No	No	No	No	No	No	No	No	No	No		Si	Si	Si	No	No	No	No	No	No	Si	Si	No	Si	No	No		No
25307	41	Masculino	9	Trabajador		entre 1 - 2 SMLV	Estrato 2	Si	Si	Si	Si	Si	Si	No	No	No	No	No	No	No	No	No	No	No	No	No	No	No	No	No		Si	Si	Si	Si	No	No	Si	No	No	No	No	No	No	No	No		No
25307	31	Femenino	14	Trabajador		entre 1 - 2 SMLV	Estrato 2	Si	Si	No	Si	Si	Si	No	No	No	No	Si	No	No	No	No	No	No	No	No	No	No	No	No		Si	Si	Si	No	No	Si	Si	No	No	No	No	No	No	No	No		No
25307	27	Femenino	10	Oficios de hogar		entre 1 - 2 SMLV	Estrato 2	Si	Si	No	Si	Si	Si	No	No	No	No	Si	No	No	No	No	No	No	No	No	No	No	No	No		Si	Si	Si	No	No	Si	Si	No	No	No	No	No	No	No	No		No
25307	39	Femenino	17	Oficios de hogar		entre 1 - 2 SMLV	Estrato 2	Si	Si	No	Si	Si	No	No	Si	No	Si	Si	No	No	No	No	No	No	No	No	No	No	No	No		Si	No	No	No	No	No	Si	Si	No	No	No	No	No	No	No		No
25307	47	Femenino	12	Oficios de hogar		menos de 1 SMLV	Estrato 1	Si	Si	Si	Si	Si	Si	No	No	No	No	Si	No	No	No	No	No	No	No	No	No	No	No	No		Si	Si	Si	No	Si	No	Si	Si	Si	No	No	No	No	No	No		No
25307	45	Femenino	11	Trabajador		menos de 1 SMLV	Estrato 1	Si	Si	No	Si	Si	Si	No	No	No	No	Si	No	No	No	No	No	No	No	No	No	No	No	No		Si	Si	Si	No	No	No	Si	Si	No	No	No	No	No	No	No		No
25307	25	Femenino	9	Oficios de hogar		menos de 1 SMLV	Estrato 1	No		No	Si	Si	Si	No	No	No	No	Si	No	No	No	No	No	No	No	No	No	No	No	No		Si	Si	Si	No	No	Si	Si	Si	Si	No	No	No	No	No	No		No
25307	18	Femenino	17	Estudiante		menos de 1 SMLV	Estrato 1	Si	Si	No	Si	Si	Si	No	No	No	No	Si	No	No	No	No	No	No	No	No	No	No	No	No		Si	Si	Si	No	No	No	Si	Si	Si	No	No	No	No	No	No		Si	Jugo de uva
25307	35	Masculino	14	Trabajador		menos de 1 SMLV	Estrato 1	Si	Si	No	Si	Si	Si	No	No	No	No	Si	No	No	No	No	No	No	No	No	No	No	No	No		Si	Si	Si	No	No	No	Si	Si	No	No	No	No	No	No	No		No
25307	28	Masculino	14	En búsqueda de trabajo		menos de 1 SMLV	Estrato 1	Si	Si	Si	Si	Si	Si	No	No	No	No	Si	No	No	No	No	No	No	No	No	No	No	No	No		Si	Si	Si	No	Si	No	Si	Si	No	No	No	No	No	No	No		No
25307	31	Femenino	15	Estudiante		entre 1 - 2 SMLV	Estrato 2	Si	Si	No	Si	Si	Si	No	No	No	No	Si	No	No	No	No	No	No	No	No	No	No	No	No		Si	No	Si	No	No	Si	No	Si	No	No	No	No	No	Si	No	Enrrojecimiento en las piernas.	No
25307	38	Femenino	10	Oficios de hogar		entre 1 - 2 SMLV	Estrato 2	Si	Si	No	Si	Si	No	No	No	No	No	Si	No	No	No	No	No	No	Si	No	No	No	No	No		Si	Si	No	Si	Si	No	No	No	No	No	No	No	No	No	No		No
25307	61	Masculino	8	Trabajador		menos de 1 SMLV	Estrato 2	Si	Si	No	Si	No	No	No	No	No	Si	No	No	No	No	No	No	No	No	No	No	No	No	No		Si	No	Si	No	No	No	No	No	No	No	No	No	No	No	No		No
25307	19	Femenino	15	Estudiante		entre 1 - 2 SMLV	Estrato 2	Si	Si	No	Si	No	No	No	No	No	Si	Si	No	No	No	No	No	No	No	No	No	No	No	No		No	Si	Si	No	No	No	Si	No	No	No	No	No	No	Si	No	Perdida de peso	No
25307	53	Femenino	6	Oficios de hogar		menos de 1 SMLV	Estrato 3	Si	Si	Si	Si	Si	No	No	No	No	No	No	No	No	No	No	No	No	No	No	No	No	No	No		Si	Si	Si	Si	No	No	No	No	No	No	No	No	No	No	No		No
25307	40	Femenino	17	Trabajador		menos de 1 SMLV	Estrato 3	Si	Si	Si	Si	Si	No	No	No	No	No	No	No	No	No	No	No	No	No	No	No	No	No	No		Si	Si	Si	Si	No	No	No	Si	Si	No	No	No	No	No	No		No
25307	37	Femenino	17	Oficios de hogar		menos de 1 SMLV	Estrato 3	Si	Si	Si	Si	Si	No	No	No	No	No	No	No	No	No	No	No	No	No	No	No	No	No	No		Si	Si	Si	No	No	No	No	No	No	No	No	No	No	No	No		No
25307	58	Femenino	7	Pensionado		entre 1 - 2 SMLV	Estrato 2	Si	Si	Si	Si	Si	Si	No	No	No	No	Si	No	No	No	No	No	No	No	No	No	No	No	No		Si	Si	Si	No	No	No	Si	No	No	No	No	No	No	No	No		No
25307	61	Masculino	19	Pensionado		entre 1 - 2 SMLV	Estrato 2	Si	Si	No	Si	Si	Si	No	No	No	No	Si	No	No	No	No	No	No	No	No	No	No	No	No		No	No	No	No	No	No	No	No	No	No	No	No	No	No	Si		No
25307	67	Femenino	8	Oficios de hogar		entre 1 - 2 SMLV	Estrato 2	Si	Si	No	No	Si	Si	No	No	No	No	Si	No	No	No	No	No	No	No	No	No	No	No	No		Si	Si	No	No	No	No	No	Si	No	No	No	No	No	No	No		No
25307	47	Masculino	12	Trabajador		entre 1 - 2 SMLV	Estrato 2	Si	Si	No	Si	Si	Si	No	No	No	No	Si	No	No	No	No	No	No	No	No	No	No	No	No		Si	No	Si	No	No	No	No	Si	No	No	No	No	No	No	No		No
25307	18	Femenino	10	Estudiante		entre 1 - 2 SMLV	Estrato 2	Si	Si	No	Si	Si	Si	No	No	No	No	Si	No	No	No	No	No	No	No	No	No	No	No	No		No	No	No	No	No	No	No	No	No	No	No	No	No	No	Si		No
25307	36	Femenino	14	Oficios de hogar		entre 1 - 2 SMLV	Estrato 2	Si	Si	Si	Si	Si	Si	No	No	No	No	Si	No	No	No	No	No	No	No	No	No	No	No	No		Si	No	Si	No	Si	No	Si	No	No	Si	No	No	Si	No	No		No
25307	43	Femenino	19	Trabajador		entre 1 - 2 SMLV	Estrato 3	Si	Si	Si	Si	Si	Si	No	No	No	No	Si	No	No	No	No	No	No	No	No	No	No	No	No		Si	No	No	No	Si	Si	Si	No	No	No	No	No	Si	No	No		No
25307	54	Femenino	14	Trabajador		entre 1 - 2 SMLV	Estrato 2	Si	No	No	Si	No	No	No	No	No	No	No	No	No	No	No	No	No	Si	No	No	No	No	No		No	No	No	No	No	No	No	Si	No	No	No	No	Si	No	No		No
25307	50	Femenino	8	Oficios de hogar		entre 1 - 2 SMLV	Estrato 2	Si	Si	Si	Si	Si	No	No	No	No	No	Si	No	No	No	No	No	No	No	No	No	No	No	No		Si	Si	Si	No	No	No	No	No	No	No	No	No	No	No	No		Si	Jugo de uva isabella con espinaca, kumis y alimentos que contengan hierro.
25307	48	Femenino	17	Trabajador		entre 1 - 2 SMLV	Estrato 2	Si	Si	No	Si	Si	Si	No	No	No	No	Si	No	No	No	No	No	No	No	No	No	No	No	No		Si	Si	No	Si	No	No	No	No	No	No	No	No	No	No	No		No
25307	31	Femenino	14	Trabajador		entre 1 - 2 SMLV	Estrato 2	Si	Si	No	Si	No	No	No	No	Si	No	Si	No	No	No	No	No	No	No	No	No	No	No	No		Si	No	No	No	No	No	Si	No	No	No	No	No	No	Si	No	Perdida de apetito.	No
25307	41	Femenino	14	Trabajador		menos de 1 SMLV	Estrato 3	Si	Si	Si	Si	Si	No	No	No	No	No	No	No	No	No	No	No	No	No	No	No	No	No	No		Si	Si	Si	No	No	No	Si	No	No	No	No	No	No	No	No		No
25307	33	Femenino	14	Trabajador		entre 1 - 2 SMLV	Estrato 1	Si	Si	No	Si	No	No	Si	No	No	No	Si	No	No	No	No	No	No	Si	No	No	No	No	No		Si	No	No	Si	No	No	Si	No	No	No	No	No	No	No	No		No
25307	43	Masculino	9	Trabajador		entre 1 - 2 SMLV	Estrato 1	Si	Si	No	Si	No	Si	No	No	No	Si	Si	No	No	No	No	No	No	No	No	No	No	No	No		Si	Si	No	No	No	No	No	No	No	No	No	No	Si	No	No		No
25307	78	Femenino	14	Pensionado		entre 1 - 2 SMLV	Estrato 3	Si	Si	Si	Si	Si	Si	No	No	No	No	Si	No	No	No	No	No	No	No	No	No	No	No	No		Si	No	Si	Si	No	No	Si	No	No	Si	No	No	Si	No	No		No
25307	49	Masculino	14	Trabajador		entre 2 - 3 SMLV	Estrato 3	Si	Si	No	Si	No	No	No	No	No	No	Si	No	No	No	No	No	No	No	No	No	No	No	No		Si	Si	No	No	No	No	Si	No	No	No	No	No	Si	No	No		No
25307	62	Masculino	14	Pensionado		menos de 1 SMLV	Estrato 3	Si	Si	Si	Si	Si	No	No	No	No	No	No	No	No	No	No	No	No	No	No	No	No	No	No		Si	Si	Si	No	No	Si	No	No	No	No	No	No	No	No	No		No
25307	48	Femenino	8	Trabajador		menos de 1 SMLV	Estrato 3	Si	Si	Si	Si	Si	No	No	No	No	No	No	No	No	No	No	No	No	No	No	No	No	No	No		Si	Si	Si	Si	No	No	No	No	No	No	No	No	No	No	No		No
25307	51	Masculino	8	Trabajador		menos de 1 SMLV	Estrato 2	Si	Si	Si	Si	Si	No	No	No	No	No	No	No	No	No	No	No	No	No	No	No	No	No	No		Si	Si	Si	No	No	Si	No	No	No	No	No	No	No	No	No		No
25307	56	Masculino	17	Trabajador		entre 1 - 2 SMLV	Estrato 3	Si	Si	Si	Si	Si	No	No	No	No	No	No	No	No	No	No	No	No	No	No	No	No	No	No		Si	Si	Si	No	No	Si	No	No	No	No	No	No	No	No	No		No
25307	69	Masculino	9	Oficios de hogar		entre 1 - 2 SMLV	Estrato 3	Si	Si	No	Si	No	Si	No	No	No	Si	No	No	No	No	No	No	No	No	No	No	No	No	No		Si	No	No	No	No	No	No	No	Si	No	No	No	Si	No	No		No
25307	50	Femenino	19	Trabajador		entre 1 - 2 SMLV	Estrato 3	Si	Si	No	Si	Si	Si	Si	No	No	No	Si	No	No	No	No	No	No	No	No	No	No	No	No		Si	Si	Si	No	No	No	No	Si	No	Si	No	Si	No	No	No		No
25307	56	Masculino	8	Trabajador		entre 1 - 2 SMLV	Estrato 3	Si	Si	No	No	No	Si	No	No	No	No	Si	No	No	No	No	No	No	No	No	No	No	No	No		Si	No	No	No	No	No	Si	Si	No	No	No	No	No	No	No		No
25307	42	Masculino	19	Trabajador		entre 1 - 2 SMLV	Estrato 3	Si	Si	No	Si	Si	Si	No	No	No	No	Si	No	No	No	No	No	No	No	No	No	No	No	No		Si	Si	Si	No	No	No	Si	No	No	No	No	No	No	No	No		No
25307	57	Femenino	10	Oficios de hogar		entre 1 - 2 SMLV	Estrato 3	Si	Si	No	Si	No	No	No	No	No	Si	Si	No	No	No	No	No	No	No	No	No	No	No	No		Si	No	No	No	No	No	Si	Si	No	No	No	No	No	No	No		No
25307	29	Femenino	18	Trabajador		entre 1 - 2 SMLV	Estrato 3	Si	Si	No	Si	Si	No	Si	Si	No	No	Si	No	No	No	No	No	No	Si	No	No	No	No	No		Si	No	No	No	No	No	No	Si	No	No	No	No	No	No	No		No
25307	42	Femenino	24	Trabajador		entre 1 - 2 SMLV	Estrato 3	Si	Si	No	Si	Si	Si	No	No	No	Si	Si	No	No	No	No	No	No	No	No	No	No	No	No		Si	No	No	No	No	No	No	No	No	Si	No	No	Si	No	No		No
25307	58	Masculino	8	Trabajador		menos de 1 SMLV	Estrato 1	Si	Si	No	Si	Si	Si	No	No	No	No	No	No	No	No	No	No	No	No	No	No	No	No	No		Si	Si	No	No	Si	No	Si	Si	No	No	No	No	No	No	No		No
25307	45	Femenino	10	Oficios de hogar		menos de 1 SMLV	Estrato 1	Si	Si	No	Si	Si	Si	No	No	No	No	Si	No	No	No	No	No	No	No	No	No	No	No	No		Si	Si	Si	No	Si	No	Si	Si	No	No	No	No	No	No	No		No
25307	37	Femenino	9	Trabajador		menos de 1 SMLV	Estrato 1	Si	Si	Si	Si	Si	Si	No	No	No	No	Si	No	No	No	No	No	No	No	No	No	No	No	No		Si	Si	No	No	Si	No	Si	Si	Si	No	No	No	No	No	No		No
25307	64	Femenino	5	Oficios de hogar		menos de 1 SMLV	Estrato 1	Si	Si	No	Si	Si	Si	No	No	No	No	No	No	No	No	No	No	No	No	No	No	No	No	No		Si	Si	Si	No	Si	No	Si	Si	No	No	No	No	No	No	No		No
25307	20	Femenino	14	Oficios de hogar		menos de 1 SMLV	Estrato 1	Si	Si	No	Si	Si	Si	No	No	No	No	Si	No	No	No	No	No	No	No	No	No	No	No	No		Si	Si	Si	No	No	No	Si	Si	No	No	No	No	No	No	No		Si	Reposo
25307	48	Femenino	12	Trabajador		menos de 1 SMLV	Estrato 1	Si	Si	No	Si	Si	Si	No	No	No	No	Si	No	No	No	No	No	No	No	No	No	No	No	No		Si	Si	Si	No	No	No	Si	Si	No	No	No	No	No	No	No		Si	Antiviotico uvas
25307	45	Femenino	13	Trabajador		menos de 1 SMLV	Estrato 1	Si	Si	Si	Si	No	Si	No	No	No	No	Si	No	No	No	No	No	No	No	No	No	No	No	No		Si	Si	Si	No	Si	No	Si	Si	No	No	No	No	No	No	No		No
25307	55	Masculino	8	Trabajador		menos de 1 SMLV	Estrato 1	Si	Si	Si	Si	Si	No	No	No	No	No	No	No	No	No	No	No	No	No	No	No	No	No	No		Si	Si	Si	Si	No	No	No	No	No	No	No	No	No	No	No		No
25307	43	Femenino	9	En búsqueda de trabajo		menos de 1 SMLV	Estrato 1	Si	Si	Si	Si	Si	No	No	No	No	No	No	No	No	No	No	No	No	No	No	No	No	No	No		Si	Si	Si	No	No	No	No	No	No	No	No	No	No	No	No		No
25307	46	Masculino	11	Trabajador		menos de 1 SMLV	Estrato 1	Si	Si	Si	Si	Si	No	No	No	No	No	No	No	No	No	No	No	No	No	No	No	No	No	No		Si	Si	Si	Si	No	No	No	No	No	No	No	No	No	No	No		No
25307	65	Femenino	8	Trabajador		entre 1 - 2 SMLV	Estrato 1	Si	Si	Si	Si	Si	No	No	No	No	No	No	No	No	No	No	No	No	No	No	No	No	No	No		Si	Si	Si	Si	No	Si	No	No	No	No	No	No	No	No	No		No
25307	45	Femenino	10	Oficios de hogar		menos de 1 SMLV	Estrato 1	Si	Si	Si	No	Si	No	No	No	No	No	No	No	No	No	No	No	No	No	No	No	No	No	No		Si	Si	Si	Si	No	No	No	No	No	No	No	No	No	No	No		No
25307	35	Femenino	17	Trabajador		menos de 1 SMLV	Estrato 1	Si	Si	Si	Si	Si	No	No	No	No	No	No	No	No	No	No	No	No	No	No	No	No	No	No		Si	Si	Si	Si	No	Si	No	No	No	No	No	No	No	No	No		No
25307	64	Femenino	11	Oficios de hogar		menos de 1 SMLV	Estrato 1	Si	Si	Si	Si	Si	No	No	No	No	No	No	No	No	No	No	No	No	No	No	No	No	No	No		Si	Si	Si	Si	No	Si	No	No	No	No	No	No	No	No	No		No
25307	41	Femenino	13	Oficios de hogar		menos de 1 SMLV	Estrato 1	Si	Si	Si	Si	Si	No	No	No	No	No	No	No	No	No	No	No	No	No	No	No	No	No	No		Si	Si	No	Si	No	Si	No	No	No	No	No	No	No	No	No		No
25307	23	Femenino	8	Oficios de hogar		entre 1 - 2 SMLV	Estrato 1	Si	Si	Si	Si	No	Si	No	No	No	No	Si	No	No	No	No	No	No	No	No	No	No	No	No		Si	No	Si	No	No	No	Si	No	No	Si	No	No	No	No	No		No
25307	49	Femenino	11	Trabajador		entre 1 - 2 SMLV	Estrato 1	Si	Si	Si	Si	Si	Si	No	No	No	No	Si	No	No	No	No	No	No	No	No	No	No	No	No		Si	No	Si	No	No	No	Si	Si	No	Si	No	No	No	No	No		No
25307	23	Femenino	14	Oficios de hogar		entre 1 - 2 SMLV	Estrato 1	Si	Si	No	Si	Si	Si	No	No	No	No	No	No	No	No	No	No	No	No	No	No	No	No	No		Si	No	Si	Si	No	No	Si	Si	No	Si	Si	No	Si	No	No		No
25307	40	Masculino	14	Trabajador		entre 1 - 2 SMLV	Estrato 1	Si	Si	Si	Si	Si	Si	No	No	No	No	Si	No	No	No	No	No	No	No	No	No	No	No	No		Si	No	Si	No	Si	Si	No	No	No	Si	No	No	No	No	No		No
25307	72	Femenino	8	Pensionado		entre 1 - 2 SMLV	Estrato 1	No		Si	Si	Si	Si	No	No	No	No	Si	No	No	No	No	No	No	No	No	No	No	No	No		Si	No	Si	No	No	Si	Si	No	No	Si	No	No	No	No	No		No
25307	42	Femenino	14	Trabajador		entre 1 - 2 SMLV	Estrato 1	Si	Si	Si	Si	Si	Si	No	No	No	No	Si	No	No	No	No	No	No	No	No	No	No	No	No		Si	Si	Si	No	No	No	No	No	No	Si	Si	No	Si	No	No		No
25307	30	Femenino	8	Oficios de hogar		entre 1 - 2 SMLV	Estrato 1	Si	Si	No	Si	Si	Si	No	No	No	No	Si	No	No	No	No	No	No	No	No	No	No	No	No		Si	No	Si	No	No	No	No	No	No	Si	No	No	Si	No	No		No
25307	40	Masculino	14	Trabajador		menos de 1 SMLV	Estrato 1	Si	Si	No	Si	Si	Si	No	No	No	No	Si	No	No	No	No	No	No	No	No	No	No	No	No		Si	Si	Si	No	No	No	Si	No	No	Si	No	No	Si	No	No		No
25307	57	Femenino	10	Trabajador		entre 1 - 2 SMLV	Estrato 1	Si	Si	No	Si	Si	Si	No	No	No	No	Si	No	No	No	No	No	No	No	No	No	No	No	No		No	No	No	No	No	No	No	No	No	No	No	No	No	No	Si		No
25307	46	Femenino	8	Oficios de hogar		entre 1 - 2 SMLV	Estrato 1	Si	Si	No	Si	Si	Si	No	No	No	No	Si	No	No	No	No	No	No	No	No	No	No	No	No		Si	Si	Si	No	No	No	Si	No	No	No	No	No	Si	No	No		No
25307	31	Femenino	8	Oficios de hogar		entre 1 - 2 SMLV	Estrato 1	Si	Si	No	Si	Si	Si	No	No	No	No	Si	No	No	No	No	No	No	No	No	No	No	No	No		Si	No	Si	No	Si	No	Si	No	No	Si	No	No	Si	No	No		No
25307	46	Femenino	14	Trabajador		entre 1 - 2 SMLV	Estrato 1	Si	Si	Si	Si	Si	Si	No	No	No	No	Si	No	No	No	No	No	No	No	No	No	No	No	No		Si	No	Si	No	No	Si	Si	No	No	No	No	No	No	No	No		No
25307	22	Femenino	17	En búsqueda de trabajo		entre 1 - 2 SMLV	Estrato 1	Si	Si	No	Si	No	Si	No	No	No	Si	Si	No	No	No	No	No	No	No	No	No	No	No	No		Si	No	No	No	No	No	Si	No	No	Si	No	No	No	No	No		No
25307	20	Masculino	11	En búsqueda de trabajo		menos de 1 SMLV	Estrato 1	Si	Si	No	Si	No	Si	No	No	No	No	Si	No	No	No	No	No	No	No	No	No	No	No	No		Si	Si	No	No	No	No	No	Si	No	No	No	No	No	No	No		No
25307	63	Femenino	19	Oficios de hogar		entre 1 - 2 SMLV	Estrato 1	Si	Si	No	Si	Si	Si	No	No	No	No	Si	No	No	No	No	No	No	No	No	No	No	No	No		Si	Si	No	No	No	No	No	No	No	No	No	No	No	Si	No	Baja de plaquetas.	Si	Para subir plaqueras beber jugo de uva isabella y yogurt.
25307	26	Femenino	8	Trabajador		menos de 1 SMLV	Estrato 1	Si	Si	No	Si	No	No	Si	No	No	Si	Si	No	No	No	No	No	No	No	No	No	No	No	No		Si	Si	No	No	No	No	Si	No	No	No	No	No	No	No	No		No
25307	43	Femenino	8	Trabajador		menos de 1 SMLV	Estrato 1	Si	Si	Si	No	Si	No	No	No	No	No	No	No	No	No	No	No	No	No	No	No	No	No	No		Si	Si	Si	Si	Si	No	No	No	No	No	No	No	No	No	No		No
25307	38	Femenino	8	Trabajador		menos de 1 SMLV	Estrato 1	Si	Si	Si	Si	Si	No	No	No	No	No	No	No	No	No	No	No	No	No	No	No	No	No	No		Si	Si	Si	Si	Si	No	No	No	No	No	No	No	No	No	No		No
25307	45	Masculino	8	Trabajador		menos de 1 SMLV	Estrato 1	Si	Si	Si	Si	Si	No	No	No	No	No	No	No	No	No	No	No	No	No	No	No	No	No	No		Si	Si	Si	Si	No	No	No	No	No	No	No	No	No	No	No		No
25307	53	Femenino	4	Trabajador		menos de 1 SMLV	Estrato 1	Si	Si	Si	Si	Si	No	No	No	No	No	No	No	No	No	No	No	No	No	No	No	No	No	No		Si	Si	Si	No	No	Si	No	No	No	No	No	No	No	No	No		No
25307	48	Femenino	8	Oficios de hogar		menos de 1 SMLV	Estrato 1	Si	Si	Si	No	Si	No	No	No	No	No	No	No	No	No	No	No	No	No	No	No	No	No	No		Si	Si	Si	Si	No	Si	No	No	No	Si	Si	Si	Si	No	No		No
25307	47	Femenino	9	Oficios de hogar		entre 1 - 2 SMLV	Estrato 1	Si	Si	Si	Si	Si	Si	No	No	No	No	Si	No	No	No	No	No	No	No	No	No	No	No	No		Si	No	Si	No	No	No	No	No	No	Si	No	No	Si	No	No		No
25307	40	Femenino	14	Oficios de hogar		entre 1 - 2 SMLV	Estrato 1	Si	Si	No	Si	Si	Si	No	No	No	No	Si	No	No	No	No	No	No	No	No	No	No	No	No		No	No	No	No	No	No	No	Si	No	No	No	No	Si	No	No		No
25307	43	Femenino	10	Oficios de hogar		entre 1 - 2 SMLV	Estrato 1	Si	Si	No	Si	Si	Si	No	No	No	No	Si	No	No	No	No	No	No	No	No	No	No	No	No		Si	Si	Si	No	No	No	Si	No	Si	No	No	No	Si	No	No		No
25307	39	Femenino	9	Oficios de hogar		entre 1 - 2 SMLV	Estrato 1	Si	Si	No	Si	Si	Si	No	No	No	No	Si	No	No	No	No	No	No	No	No	No	No	No	No		Si	No	No	No	Si	No	No	Si	No	No	No	No	No	No	No		No
25307	45	Femenino	10	Trabajador		entre 1 - 2 SMLV	Estrato 1	Si	Si	No	Si	Si	Si	No	No	No	No	Si	No	No	No	No	No	No	No	No	No	No	No	No		Si	No	Si	No	Si	No	Si	Si	No	No	No	No	No	No	No		No
25307	23	Femenino	14	Oficios de hogar		menos de 1 SMLV	Estrato 1	Si	Si	No	Si	Si	Si	No	No	No	No	Si	No	No	No	No	No	No	No	No	No	No	No	No		Si	No	Si	No	No	No	Si	No	No	No	No	No	No	No	No		No
25307	26	Femenino	8	Trabajador		menos de 1 SMLV	Estrato 1	No		Si	Si	Si	No	No	No	No	No	No	No	No	No	No	No	No	No	No	No	No	No	No		Si	Si	Si	Si	No	Si	No	No	No	No	No	No	No	No	No		No
25307	43	Masculino	8	Trabajador		menos de 1 SMLV	Estrato 1	No		Si	Si	Si	No	No	No	No	No	No	No	No	No	No	No	No	No	No	No	No	No	No		Si	Si	Si	No	Si	Si	No	No	No	No	No	No	No	No	No		No
25307	65	Femenino	5	Trabajador		menos de 1 SMLV	Estrato 1	Si	Si	Si	Si	Si	No	No	No	No	No	No	No	No	No	No	No	No	No	No	No	No	No	No		Si	Si	Si	No	No	Si	No	No	No	No	No	No	No	No	No		No
25307	45	Femenino	8	Oficios de hogar		entre 1 - 2 SMLV	Estrato 1	Si	Si	Si	Si	Si	Si	No	No	No	No	Si	No	No	No	No	No	No	No	No	No	No	No	No		Si	No	Si	No	No	No	Si	No	No	Si	No	Si	Si	No	No		No
25307	33	Masculino	8	Trabajador		entre 1 - 2 SMLV	Estrato 1	Si	Si	No	Si	Si	Si	No	No	No	No	Si	No	No	No	No	No	No	No	No	No	No	No	No		Si	No	Si	No	No	No	No	No	No	Si	No	No	Si	No	No		No
25307	23	Masculino	14	Trabajador		menos de 1 SMLV	Estrato 1	Si	Si	No	Si	Si	Si	No	No	No	No	Si	No	No	No	No	No	No	No	No	No	No	No	No		Si	No	Si	No	No	Si	No	No	No	Si	No	Si	Si	No	No		No
25307	52	Femenino	11	Trabajador		entre 1 - 2 SMLV	Estrato 1	Si	Si	Si	Si	Si	Si	No	No	No	No	No	No	No	No	No	No	No	No	No	No	No	No	No		Si	No	Si	Si	No	No	No	No	No	Si	No	No	Si	No	No		No
25307	53	Femenino	6	Trabajador		entre 1 - 2 SMLV	Estrato 1	Si	Si	No	Si	Si	Si	No	No	No	No	Si	No	No	No	No	No	No	No	No	No	No	No	No		Si	No	Si	No	No	Si	Si	No	No	Si	No	No	Si	No	No		No
25307	39	Femenino	12	En búsqueda de trabajo		No sabe - No responde	Estrato 1	Si	Si	No	Si	Si	No	No	No	No	No	Si	No	No	No	No	No	No	No	No	No	No	No	No		Si	Si	No	No	No	No	No	No	No	Si	No	No	No	Si	No	Se bajan las plaquetas.	No
25307	41	Femenino	14	Oficios de hogar		entre 1 - 2 SMLV	Estrato 1	Si	Si	No	Si	Si	No	No	No	No	Si	Si	No	No	No	No	No	No	Si	No	No	No	No	No		Si	No	No	No	No	Si	No	No	No	Si	No	No	No	No	No		No
25307	56	Femenino	9	Oficios de hogar		entre 1 - 2 SMLV	Estrato 1	Si	Si	No	Si	Si	Si	No	No	No	Si	No	No	No	No	No	No	No	Si	No	No	No	No	No		Si	No	Si	No	No	No	No	No	No	No	No	No	No	No	No		No
25307	21	Masculino	16	Estudiante		entre 1 - 2 SMLV	Estrato 1	No		No	Si	Si	Si	No	No	No	No	Si	No	No	No	No	No	No	No	No	No	No	No	No		No	No	No	No	No	No	No	No	No	No	No	No	No	No	Si		No
25307	63	Femenino	6	Oficios de hogar		No sabe - No responde	Estrato 1	Si	Si	No	Si	Si	Si	No	No	No	No	Si	No	No	No	No	No	No	No	No	No	No	No	No		Si	No	Si	No	Si	No	Si	No	No	Si	No	No	Si	No	No		No
25307	48	Femenino	7	No trabajó, pero tiene trabajo		menos de 1 SMLV	Estrato 1	Si	Si	Si	Si	Si	No	No	No	No	No	No	No	No	No	No	No	No	No	No	No	No	No	No		Si	Si	Si	No	No	Si	No	No	No	No	No	No	No	No	No		No
25307	25	Femenino	14	Oficios de hogar		menos de 1 SMLV	Estrato 1	Si	Si	Si	Si	Si	No	No	No	No	No	No	No	No	No	No	No	No	No	No	No	No	No	No		Si	Si	Si	Si	No	Si	No	No	No	No	No	No	No	No	No		No
25307	37	Masculino	13	Trabajador		menos de 1 SMLV	Estrato 1	Si	Si	Si	Si	Si	No	No	No	No	No	No	No	No	No	No	No	No	No	No	No	No	No	No		Si	Si	Si	Si	No	Si	No	No	Si	No	No	No	Si	No	No		No
25307	48	Masculino	11	Trabajador		menos de 1 SMLV	Estrato 1	Si	Si	Si	Si	Si	No	No	No	No	No	No	No	No	No	No	No	No	No	No	No	No	No	No		Si	Si	No	Si	No	Si	No	No	No	No	No	No	No	No	No		No
25307	25	Femenino	6	Trabajador		entre 1 - 2 SMLV	Estrato 1	Si	No	Si	Si	Si	Si	No	No	No	No	Si	No	No	No	No	No	No	No	No	No	No	No	No		Si	No	Si	No	No	No	Si	No	No	No	No	No	Si	No	No		No
25307	25	Masculino	14	Trabajador		menos de 1 SMLV	Estrato 1	Si	Si	Si	Si	Si	Si	No	No	No	No	Si	No	No	No	No	No	No	No	No	No	No	No	No		Si	Si	No	No	No	No	Si	No	No	Si	Si	No	Si	No	No		No
25307	19	Femenino	11	Oficios de hogar		entre 1 - 2 SMLV	Estrato 1	Si	No	No	Si	Si	Si	No	No	No	No	Si	No	No	No	No	No	No	No	No	No	No	No	No		No	No	No	No	No	No	No	No	No	No	No	No	No	No	Si		No
25307	28	Femenino	14	Trabajador		entre 1 - 2 SMLV	Estrato 1	Si	Si	Si	Si	Si	Si	No	No	No	No	Si	No	No	No	No	No	No	No	No	No	No	No	No		Si	No	Si	No	No	No	Si	No	No	No	No	No	No	No	No		No
25307	24	Masculino	10	Trabajador		entre 1 - 2 SMLV	Estrato 1	Si	Si	No	Si	Si	Si	No	No	No	No	Si	No	No	No	No	No	No	No	No	No	No	No	No		Si	No	Si	No	No	No	No	No	No	Si	No	No	Si	No	No		No
25307	28	Masculino	14	Trabajador		entre 1 - 2 SMLV	Estrato 1	Si	Si	No	Si	Si	Si	No	No	No	No	Si	No	No	No	No	No	No	No	No	No	No	No	No		Si	No	No	No	Si	No	No	Si	No	Si	No	No	Si	No	No		No
25307	76	Femenino	8	Oficios de hogar		menos de 1 SMLV	Estrato 1	Si	No	No	Si	Si	Si	No	No	No	No	Si	No	No	No	No	No	No	No	No	No	No	No	No		No	No	No	No	No	No	No	No	No	No	No	No	No	No	Si		No
25307	33	Femenino	14	Trabajador		entre 1 - 2 SMLV	Estrato 1	Si	Si	No	Si	Si	No	No	No	No	No	Si	No	No	No	No	No	No	No	No	No	No	No	No		Si	No	No	No	No	No	Si	Si	Si	No	No	No	No	No	No		No
25307	42	Femenino	12	Trabajador		menos de 1 SMLV	Estrato 1	Si	Si	Si	Si	Si	Si	No	No	No	No	Si	No	No	No	No	No	No	No	No	No	No	No	No		Si	Si	Si	No	Si	No	Si	Si	Si	No	No	No	No	No	No		Si	Antibiotico
25307	20	Femenino	17	Trabajador		menos de 1 SMLV	Estrato 1	Si	Si	Si	Si	Si	Si	No	No	No	No	Si	No	No	No	No	No	No	No	No	No	No	No	No		Si	Si	Si	No	Si	No	Si	Si	No	No	No	No	No	No	No		No
25307	56	Masculino	8	Trabajador		menos de 1 SMLV	Estrato 1	Si	Si	No	Si	Si	Si	No	No	No	No	Si	No	No	No	No	No	No	No	No	No	No	No	No		Si	Si	Si	No	No	Si	Si	Si	No	No	No	No	No	No	No		No
25307	51	Femenino	8	Oficios de hogar		menos de 1 SMLV	Estrato 1	Si	Si	No	Si	Si	Si	No	No	No	No	Si	No	No	No	No	No	No	No	No	No	No	No	No		Si	Si	Si	No	No	No	Si	Si	No	No	No	No	No	No	No		No
25307	42	Masculino	14	Oficios de hogar		menos de 1 SMLV	Estrato 1	Si	Si	Si	Si	Si	No	No	No	No	No	Si	No	No	No	No	No	No	No	No	No	No	No	No		Si	Si	Si	No	Si	No	Si	Si	No	No	No	No	No	No	No		No
25307	42	Femenino	14	Trabajador		menos de 1 SMLV	Estrato 1	Si	Si	Si	Si	Si	Si	No	No	No	No	Si	No	No	No	No	No	No	No	No	No	No	No	No		Si	Si	Si	No	Si	No	Si	Si	Si	No	No	No	No	No	No		Si	Cuenta plaqueta
25307	39	Femenino	14	Trabajador		entre 1 - 2 SMLV	Estrato 1	Si	Si	No	Si	Si	Si	Si	No	No	No	No	No	No	No	No	No	No	No	No	No	No	No	No		Si	No	No	No	No	No	Si	Si	No	No	No	No	No	No	No		No
25307	60	Femenino	4	Pensionado		entre 1 - 2 SMLV	Estrato 1	Si	Si	Si	Si	Si	No	No	No	No	No	Si	No	No	No	No	No	No	Si	No	No	No	No	No		Si	Si	Si	No	No	No	No	No	No	No	No	No	Si	No	No		No
25307	74	Masculino	8	Trabajador		No sabe - No responde	Estrato 1	Si	Si	No	Si	Si	Si	No	No	No	Si	Si	No	No	No	No	No	No	No	No	No	No	No	No		Si	No	No	No	Si	No	Si	No	No	No	No	No	No	No	No		No
25307	42	Femenino	15	Trabajador		entre 1 - 2 SMLV	Estrato 1	Si	Si	No	Si	Si	Si	No	No	No	No	No	No	No	No	No	No	No	No	No	No	No	No	No		Si	Si	No	No	No	No	Si	Si	No	No	No	Si	No	No	No		No
25307	62	Femenino	8	Oficios de hogar		entre 1 - 2 SMLV	Estrato 1	Si	Si	Si	Si	Si	Si	No	No	No	No	Si	No	No	No	No	No	No	No	No	No	No	No	No		Si	No	Si	No	No	No	Si	No	No	Si	No	No	No	No	No		No
25307	48	Femenino	6	Trabajador		entre 1 - 2 SMLV	Estrato 1	Si	Si	No	Si	Si	Si	No	No	No	No	Si	No	No	No	No	No	No	No	No	No	No	No	No		Si	Si	Si	No	No	No	Si	Si	No	No	No	No	No	No	No		No
25307	29	Masculino	14	En búsqueda de trabajo		menos de 1 SMLV	Estrato 1	Si	Si	No	Si	Si	Si	No	No	No	No	Si	No	No	No	No	No	No	No	No	No	No	No	No		Si	No	Si	No	No	No	No	No	No	No	No	No	Si	No	No		No
25307	47	Masculino	11	Trabajador		entre 1 - 2 SMLV	Estrato 1	Si	Si	No	Si	Si	Si	No	No	No	No	Si	No	No	No	No	No	No	No	No	No	No	No	No		Si	No	Si	No	No	Si	No	No	No	No	No	No	No	No	No		No
25307	69	Femenino	4	Oficios de hogar		entre 1 - 2 SMLV	Estrato 2	Si	Si	Si	Si	Si	Si	No	No	No	No	Si	No	No	No	No	No	No	No	No	No	No	No	No		Si	No	Si	No	No	No	Si	No	No	Si	Si	No	Si	No	No		No
25307	41	Femenino	8	Trabajador		entre 1 - 2 SMLV	Estrato 2	Si	Si	Si	Si	Si	Si	No	No	No	No	Si	No	No	No	No	No	No	No	No	No	No	No	No		Si	No	Si	No	No	No	Si	No	No	No	No	No	No	No	No		No
25307	29	Femenino	14	Oficios de hogar		menos de 1 SMLV	Estrato 1	Si	Si	Si	Si	Si	No	No	No	No	No	No	No	No	No	No	No	No	No	No	No	No	No	No		Si	Si	Si	No	No	Si	No	No	No	No	No	No	No	No	No		No
25307	28	Femenino	11	Oficios de hogar		menos de 1 SMLV	Estrato 1	Si	Si	Si	Si	Si	No	No	No	No	No	No	No	No	No	No	No	No	No	No	No	No	No	No		Si	Si	Si	Si	No	Si	No	No	No	No	No	No	No	No	No		No
25307	50	Femenino	6	Oficios de hogar		entre 1 - 2 SMLV	Estrato 3	Si	Si	No	Si	No	No	Si	No	No	Si	No	No	No	No	No	No	No	No	No	No	No	No	No		Si	Si	No	No	No	No	Si	Si	No	No	No	No	No	No	No		No
25307	19	Masculino	15	Estudiante		entre 1 - 2 SMLV	Estrato 2	Si	Si	No	Si	Si	Si	No	No	No	Si	Si	No	No	No	No	No	No	Si	No	No	No	No	No		Si	Si	Si	No	Si	No	No	Si	No	No	No	No	No	No	No		No
25307	39	Masculino	14	Trabajador		entre 1 - 2 SMLV	Estrato 2	Si	Si	No	Si	Si	Si	Si	No	No	No	Si	No	No	No	No	No	No	No	No	No	No	No	No		Si	No	No	No	No	No	No	Si	No	No	No	No	No	No	No		Si	Hidratacion con liquidos o sueros.
25307	31	Femenino	14	No trabajó, pero tiene trabajo		entre 1 - 2 SMLV	Estrato 1	Si	Si	No	Si	Si	No	No	No	No	Si	Si	No	No	No	No	No	No	No	No	No	No	No	No		No	No	No	No	No	No	No	No	No	No	No	No	Si	No	No		No
25307	49	Masculino	12	Trabajador		menos de 1 SMLV	Estrato 1	Si	Si	No	Si	Si	Si	No	Si	No	No	No	No	No	No	No	No	No	No	No	No	No	No	No		No	No	No	No	No	No	No	No	No	No	No	No	No	No	Si		No
25307	48	Femenino	9	Trabajador		menos de 1 SMLV	Estrato 2	Si	Si	No	Si	Si	Si	No	No	No	No	Si	No	No	No	No	No	No	No	No	No	No	No	No		Si	Si	Si	No	No	No	Si	Si	No	No	No	No	No	No	No		Si	Quietud
25307	26	Femenino	14	Oficios de hogar		menos de 1 SMLV	Estrato 2	Si	Si	Si	Si	Si	Si	No	No	No	No	Si	No	No	No	No	No	No	No	No	No	No	No	No		Si	Si	Si	No	Si	No	Si	Si	No	No	No	No	No	No	No		No
25307	52	Femenino	14	Trabajador		menos de 1 SMLV	Estrato 2	Si	Si	Si	Si	Si	Si	No	No	No	No	Si	No	No	No	No	No	No	No	No	No	No	No	No		Si	Si	Si	No	Si	No	Si	Si	No	No	No	No	No	No	No		No
25307	54	Masculino	9	Trabajador		menos de 1 SMLV	Estrato 1	Si	Si	No	Si	No	Si	No	No	No	No	No	No	No	No	No	No	No	No	No	No	No	No	No		No	Si	No	No	Si	No	Si	Si	No	No	No	No	No	No	No		No
25307	39	Masculino	12	Trabajador		menos de 1 SMLV	Estrato 2	Si	Si	Si	Si	Si	No	No	No	No	No	No	No	No	No	No	No	No	No	No	No	No	No	No		Si	Si	Si	Si	No	Si	No	No	No	No	No	No	No	No	No		No
25307	21	Femenino	17	Trabajador		menos de 1 SMLV	Estrato 2	Si	Si	Si	Si	Si	No	No	No	No	No	No	No	No	No	No	No	No	No	No	No	No	No	No		Si	Si	No	Si	No	Si	No	No	No	No	No	No	No	No	No		No
25307	32	Femenino	14	Oficios de hogar		menos de 1 SMLV	Estrato 2	Si	Si	Si	Si	Si	No	No	No	No	No	No	No	No	No	No	No	No	No	No	No	No	No	No		Si	Si	Si	No	No	Si	No	No	No	No	No	No	No	No	No		No
25307	36	Masculino	14	Trabajador		menos de 1 SMLV	Estrato 2	Si	Si	Si	Si	Si	No	No	No	No	No	No	No	No	No	No	No	No	No	No	No	No	No	No		Si	Si	Si	No	No	No	No	No	No	No	No	No	No	No	No		No
25307	45	Femenino	8	Oficios de hogar		menos de 1 SMLV	Estrato 2	Si	Si	Si	Si	Si	No	No	No	No	No	No	No	No	No	No	No	No	No	No	No	No	No	No		Si	Si	Si	Si	No	Si	No	No	No	No	No	No	No	No	No		No
25307	58	Femenino	6	Trabajador		entre 1 - 2 SMLV	Estrato 2	Si	Si	Si	Si	Si	Si	No	No	No	No	Si	No	No	No	No	No	No	No	No	No	No	No	No		Si	No	Si	No	No	No	Si	No	No	Si	Si	Si	Si	No	No		No
25307	50	Femenino	14	Trabajador		entre 1 - 2 SMLV	Estrato 2	Si	Si	Si	Si	Si	Si	No	No	No	No	Si	No	No	No	No	No	No	No	No	No	No	No	No		Si	No	Si	No	No	No	Si	No	No	Si	No	No	No	No	No		No
25307	48	Masculino	14	Pensionado		entre 1 - 2 SMLV	Estrato 2	Si	Si	Si	Si	Si	Si	No	No	No	No	Si	No	No	No	No	No	No	No	No	No	No	No	No		Si	No	Si	Si	No	No	Si	No	No	Si	No	No	Si	No	No		No
25307	62	Masculino	10	No trabajó, pero tiene trabajo		entre 1 - 2 SMLV	Estrato 3	Si	Si	No	Si	Si	Si	No	No	No	No	Si	No	No	No	No	No	No	No	No	No	No	No	No		Si	No	Si	No	No	No	No	No	No	No	No	No	Si	No	No		No
25307	50	Femenino	17	Trabajador		menos de 1 SMLV	Estrato 2	Si	Si	No	Si	Si	Si	No	No	No	No	Si	No	No	No	No	No	No	No	No	No	No	No	No		Si	No	Si	No	No	No	Si	No	No	Si	No	No	Si	No	No		No
25307	56	Femenino	6	Oficios de hogar		entre 1 - 2 SMLV	Estrato 2	Si	No	Si	Si	No	No	No	No	No	No	No	No	No	No	No	No	No	No	No	No	No	No	Si		Si	No	Si	No	No	No	No	No	No	No	No	No	No	No	No		No
25307	23	Femenino	19	Trabajador		entre 1 - 2 SMLV	Estrato 2	Si	Si	No	Si	Si	Si	No	No	No	No	Si	No	No	No	No	No	No	No	No	No	No	No	No		Si	No	Si	No	No	No	No	Si	No	Si	Si	Si	Si	No	No		No
25307	53	Femenino	0	Oficios de hogar		entre 1 - 2 SMLV	Estrato 2	Si	Si	No	Si	Si	Si	No	No	No	No	Si	No	No	No	No	No	No	No	No	No	No	No	No		Si	No	Si	No	No	No	Si	Si	No	No	No	No	No	No	No		No
25307	74	Femenino	8	Oficios de hogar		entre 1 - 2 SMLV	Estrato 2	Si	Si	No	Si	Si	Si	No	No	No	No	Si	No	No	No	No	No	No	No	No	No	No	No	No		Si	No	Si	No	No	No	No	No	No	Si	No	Si	Si	No	No		No
25307	23	Femenino	8	Oficios de hogar		entre 1 - 2 SMLV	Estrato 2	Si	Si	No	Si	Si	Si	No	No	No	No	Si	No	No	No	No	No	No	No	No	No	No	No	No		Si	Si	Si	No	No	No	Si	No	No	Si	No	Si	Si	No	No		No
25307	63	Masculino	10	Pensionado		entre 1 - 2 SMLV	Estrato 2	Si	Si	Si	Si	Si	Si	No	No	No	No	Si	No	No	No	No	No	No	No	No	No	No	No	No		Si	No	Si	No	No	No	No	No	No	Si	No	No	Si	No	No		No
25307	63	Masculino	5	Trabajador		entre 1 - 2 SMLV	Estrato 2	Si	Si	No	Si	Si	Si	No	No	No	No	Si	No	No	No	No	No	No	No	No	No	No	No	No		Si	No	Si	No	No	No	No	No	No	Si	Si	Si	Si	No	No		No
25307	56	Femenino	8	Oficios de hogar		menos de 1 SMLV	Estrato 2	Si	Si	Si	Si	Si	No	No	No	No	No	No	No	No	No	No	No	No	No	No	No	No	No	No		Si	Si	Si	No	Si	Si	No	No	No	Si	No	No	Si	No	No		No
25307	61	Femenino	9	Oficios de hogar		menos de 1 SMLV	Estrato 2	Si	Si	Si	Si	Si	No	No	No	No	No	No	No	No	No	No	No	No	No	No	No	No	No	No		Si	Si	Si	No	Si	No	No	No	No	No	No	No	No	No	No		No
25307	36	Masculino	8	En búsqueda de trabajo		menos de 1 SMLV	Estrato 2	Si	Si	Si	Si	Si	No	No	No	No	No	No	No	No	No	No	No	No	No	No	No	No	No	No		Si	Si	Si	No	No	No	No	No	No	No	No	No	No	No	No		No
25307	20	Femenino	17	Oficios de hogar		menos de 1 SMLV	Estrato 2	Si	Si	Si	Si	Si	No	No	No	No	No	No	No	No	No	No	No	No	No	No	No	No	No	No		Si	Si	Si	No	No	No	No	No	No	No	No	No	No	No	No		No
25307	30	Femenino	16	Trabajador		entre 1 - 2 SMLV	Estrato 2	Si	Si	No	Si	Si	Si	No	No	Si	Si	Si	No	No	No	No	No	No	No	No	No	No	No	No		Si	No	No	No	No	No	No	No	No	Si	No	No	No	No	No		No
25307	63	Femenino	10	Oficios de hogar		menos de 1 SMLV	Estrato 2	Si	Si	Si	Si	Si	Si	No	No	No	No	Si	No	No	No	No	No	No	No	No	No	No	No	No		Si	Si	Si	No	Si	No	Si	Si	No	No	No	No	No	No	No		No
25307	43	Femenino	8	Trabajador		menos de 1 SMLV	Estrato 2	Si	Si	No	Si	Si	Si	No	No	No	No	Si	No	No	No	No	No	No	No	No	No	No	No	No		Si	Si	Si	No	No	No	Si	Si	No	No	No	No	No	No	No		No
25307	30	Femenino	14	Oficios de hogar		entre 1 - 2 SMLV	Estrato 2	Si	Si	No	Si	Si	Si	No	No	No	Si	No	No	No	No	No	No	No	No	No	No	No	No	No		Si	No	No	Si	Si	No	Si	No	No	No	No	No	No	No	No		No
25307	28	Masculino	17	No trabajó, pero tiene trabajo		entre 1 - 2 SMLV	Estrato 2	Si	Si	No	Si	Si	No	No	No	No	Si	Si	No	No	No	No	No	No	Si	No	No	No	No	No		Si	No	No	Si	No	No	No	Si	Si	No	No	No	Si	No	No		No
25307	52	Femenino	7	Oficios de hogar		menos de 1 SMLV	Estrato 2	Si	Si	No	Si	No	No	No	No	No	Si	Si	No	No	No	No	No	No	No	No	No	No	No	No		Si	Si	Si	No	No	No	No	Si	No	No	No	No	No	No	No		No
25307	49	Femenino	14	Trabajador		entre 1 - 2 SMLV	Estrato 2	Si	Si	No	Si	Si	No	No	No	No	No	Si	No	No	No	No	No	No	Si	No	No	No	No	No		Si	No	Si	No	No	No	Si	No	No	No	No	No	No	No	No		No
25307	78	Masculino	6	En búsqueda de trabajo		menos de 1 SMLV	Estrato 2	Si	Si	No	Si	Si	Si	No	No	No	No	No	No	No	No	No	No	No	No	No	No	No	No	No		Si	No	Si	No	No	No	No	No	No	No	Si	No	Si	No	No		No
25307	31	Femenino	14	Oficios de hogar		entre 1 - 2 SMLV	Estrato 2	Si	Si	No	Si	Si	Si	No	No	No	No	Si	No	No	No	No	No	No	No	No	No	No	No	No		Si	Si	Si	No	No	No	No	No	No	No	No	No	Si	No	No		No
25307	43	Femenino	14	Trabajador		entre 1 - 2 SMLV	Estrato 1	Si	Si	Si	Si	Si	Si	Si	No	No	No	Si	No	No	No	No	No	No	No	No	No	No	No	No		Si	No	Si	No	No	No	No	No	No	Si	Si	Si	Si	No	No		No
25307	48	Femenino	14	Oficios de hogar		entre 1 - 2 SMLV	Estrato 2	Si	Si	No	Si	Si	Si	No	No	No	No	Si	No	No	No	No	No	No	No	No	No	No	No	No		Si	Si	Si	No	No	No	Si	No	No	No	No	No	No	No	No		No
25307	52	Masculino	8	Trabajador		menos de 1 SMLV	Estrato 2	Si	Si	Si	Si	Si	No	No	No	No	No	No	No	No	No	No	No	No	No	No	No	No	No	No		Si	Si	No	No	No	No	No	No	No	No	No	No	No	No	No		No
25307	35	Femenino	14	Oficios de hogar		menos de 1 SMLV	Estrato 2	Si	Si	Si	Si	Si	No	No	No	No	No	No	No	No	No	No	No	No	No	No	No	No	No	No		Si	Si	Si	Si	No	Si	No	No	No	No	No	No	No	No	No		No
25307	53	Femenino	12	Trabajador		menos de 1 SMLV	Estrato 2	Si	Si	Si	Si	Si	No	No	No	No	No	No	No	No	No	No	No	No	No	No	No	No	No	No		Si	Si	Si	No	No	No	No	No	No	No	No	No	No	No	No		No
25307	36	Femenino	14	Oficios de hogar		menos de 1 SMLV	Estrato 2	Si	Si	Si	Si	Si	No	No	No	No	No	No	No	No	No	No	No	No	No	No	No	No	No	No		Si	Si	Si	Si	No	Si	No	No	No	No	No	No	No	No	No		No
25307	79	Masculino	9	Pensionado		menos de 1 SMLV	Estrato 2	Si	Si	Si	Si	Si	No	No	No	No	No	No	No	No	No	No	No	No	No	No	No	No	No	No		Si	Si	No	Si	Si	Si	No	No	No	No	No	No	No	No	No		No
25307	55	Masculino	12	Pensionado		menos de 1 SMLV	Estrato 2	Si	Si	Si	Si	Si	No	No	No	No	No	No	No	No	No	No	No	No	No	No	No	No	No	No		Si	Si	No	No	No	No	No	No	No	No	No	No	No	No	No		No
25307	30	Femenino	19	Trabajador		entre 1 - 2 SMLV	Estrato 2	Si	Si	No	Si	Si	Si	No	No	No	Si	Si	No	No	No	No	No	No	No	No	No	No	No	No		Si	No	Si	Si	Si	Si	No	No	Si	No	No	No	No	No	No		No
25307	58	Femenino	11	Trabajador		menos de 1 SMLV	Estrato 1	Si	Si	No	No	Si	Si	No	No	No	No	Si	No	No	No	No	No	No	Si	No	No	No	No	No		Si	Si	No	No	No	No	Si	No	No	No	No	No	No	No	No		No
25307	23	Femenino	17	Trabajador		menos de 1 SMLV	Estrato 2	Si	Si	Si	Si	Si	Si	No	No	No	No	Si	No	No	No	No	No	No	No	No	No	No	No	No		Si	Si	Si	No	Si	No	Si	Si	No	No	No	No	No	No	No		No
25307	52	Femenino	12	Oficios de hogar		menos de 1 SMLV	Estrato 2	Si	Si	Si	Si	Si	Si	No	No	No	No	Si	No	No	No	No	No	No	No	No	No	No	No	No		Si	Si	Si	No	Si	No	Si	Si	No	No	No	No	No	No	No		No
25307	61	Femenino	14	Oficios de hogar		menos de 1 SMLV	Estrato 3	Si	Si	No	Si	Si	Si	No	No	No	No	Si	No	No	No	No	No	No	No	No	No	No	No	No		Si	Si	Si	No	Si	No	Si	Si	No	No	No	No	No	No	No		Si	Tranquilidad
25307	72	Masculino	8	Trabajador		menos de 1 SMLV	Estrato 3	Si	Si	No	Si	Si	Si	No	No	No	No	Si	No	No	No	No	No	No	No	No	No	No	No	No		Si	Si	Si	No	Si	Si	Si	Si	No	No	No	No	No	No	No		No
25307	48	Femenino	17	Trabajador		menos de 1 SMLV	Estrato 3	Si	Si	No	Si	Si	Si	No	No	No	No	Si	No	No	No	No	No	No	No	No	No	No	No	No		Si	Si	Si	No	Si	No	Si	Si	No	No	No	No	No	No	No		No
25307	48	Masculino	14	Trabajador		No sabe - No responde	Estrato 2	Si	Si	No	Si	No	Si	No	No	No	No	Si	No	No	No	No	No	No	Si	No	No	No	No	No		Si	Si	No	Si	No	No	No	No	No	No	No	No	No	No	No		No
25307	73	Femenino	0	Oficios de hogar		entre 1 - 2 SMLV	Estrato 2	Si	Si	No	Si	Si	No	No	No	No	No	Si	No	No	No	No	No	No	No	No	No	No	No	No		Si	Si	No	No	No	Si	Si	Si	No	No	No	No	No	No	No		No
25307	75	Masculino	10	Trabajador		entre 2 - 3 SMLV	Estrato 2	Si	Si	No	Si	Si	Si	No	No	No	No	Si	No	No	No	No	No	No	No	No	No	No	No	No		Si	No	Si	No	No	No	Si	No	No	Si	No	No	Si	No	No		No
25307	21	Femenino	14	Trabajador		entre 1 - 2 SMLV	Estrato 2	Si	Si	No	Si	Si	Si	No	No	No	No	Si	No	No	No	No	No	No	No	No	No	No	No	No		Si	No	Si	No	No	No	Si	No	No	Si	No	No	No	No	No		No
25307	63	Masculino	10	Trabajador		entre 1 - 2 SMLV	Estrato 2	Si	Si	Si	Si	Si	Si	No	No	No	No	Si	No	No	No	No	No	No	No	No	No	No	No	No		Si	No	Si	No	No	No	Si	No	No	No	No	No	No	No	No		No
25307	56	Femenino	9	Oficios de hogar		entre 1 - 2 SMLV	Estrato 2	Si	Si	Si	Si	Si	Si	No	No	No	No	Si	No	No	No	No	No	No	No	No	No	No	No	No		Si	No	Si	No	No	No	Si	No	No	Si	No	No	No	No	No		No
25307	62	Femenino	6	Oficios de hogar		entre 1 - 2 SMLV	Estrato 1	Si	Si	No	Si	Si	Si	No	No	No	No	Si	No	No	No	No	No	No	No	No	No	No	No	No		Si	No	Si	No	No	No	No	No	No	No	No	No	Si	No	No		No
25307	37	Femenino	14	Oficios de hogar		entre 1 - 2 SMLV	Estrato 3	Si	Si	No	Si	Si	Si	No	No	No	No	Si	No	No	No	No	No	No	No	No	No	No	No	No		Si	No	Si	No	No	No	Si	No	No	No	No	No	Si	No	No		No
25307	28	Femenino	17	Trabajador		menos de 1 SMLV	Estrato 3	Si	Si	Si	Si	Si	No	No	No	No	No	No	No	No	No	No	No	No	No	No	No	No	No	No		Si	Si	Si	Si	No	Si	No	No	No	No	No	No	No	No	No		No
25307	35	Femenino	17	Oficios de hogar		menos de 1 SMLV	Estrato 3	Si	Si	Si	Si	Si	No	No	No	No	No	No	No	No	No	No	No	No	No	No	No	No	No	No		Si	Si	No	No	Si	Si	No	No	No	No	No	No	No	No	No		No
25307	64	Masculino	17	Trabajador		menos de 1 SMLV	Estrato 3	Si	Si	Si	Si	Si	No	No	No	No	No	No	No	No	No	No	No	No	No	No	No	No	No	No		Si	Si	No	No	No	No	No	No	No	No	No	No	No	No	No		No
25307	48	Femenino	16	Oficios de hogar		menos de 1 SMLV	Estrato 3	Si	Si	Si	Si	Si	No	No	No	No	No	No	No	No	No	No	No	No	No	No	No	No	No	No		Si	No	Si	No	No	No	No	No	No	No	No	No	No	No	No		No
25307	73	Masculino	12	Pensionado		entre 1 - 2 SMLV	Estrato 3	Si	Si	No	Si	No	Si	No	No	No	No	Si	No	No	No	No	No	No	No	No	No	No	No	No		Si	No	Si	No	No	No	Si	No	No	No	No	No	No	No	No		No
25307	64	Masculino	14	Trabajador		entre 1 - 2 SMLV	Estrato 2	Si	Si	No	Si	No	Si	No	No	No	No	Si	No	No	No	No	No	No	No	No	No	No	No	No		Si	Si	No	Si	No	No	No	No	No	No	No	No	No	No	No		No
25307	34	Masculino	19	No trabajó, pero tiene trabajo		entre 2 - 3 SMLV	Estrato 2	Si	Si	No	Si	Si	Si	No	No	Si	Si	No	No	No	No	No	No	No	No	No	No	No	No	No		Si	No	No	No	Si	No	Si	No	Si	No	No	No	Si	No	No		Si	Dieta liquida.
25307	67	Femenino	8	Oficios de hogar		entre 1 - 2 SMLV	Estrato 2	Si	Si	No	Si	Si	Si	No	No	No	No	Si	No	No	No	No	No	No	No	No	No	No	No	No		Si	Si	Si	No	Si	No	No	No	No	No	No	No	Si	No	No		No
25307	22	Femenino	14	Trabajador		menos de 1 SMLV	Estrato 3	Si	Si	Si	No	Si	No	No	No	No	No	No	No	No	No	No	No	No	No	No	No	No	No	No		Si	Si	Si	No	No	No	No	No	No	No	No	No	No	No	No		No
25307	18	Femenino	14	Estudiante		menos de 1 SMLV	Estrato 3	Si	Si	Si	Si	Si	No	No	No	No	No	No	No	No	No	No	No	No	No	No	No	No	No	No		Si	Si	Si	Si	Si	No	No	Si	No	No	No	No	No	No	No		No
25307	66	Masculino	13	En búsqueda de trabajo		menos de 1 SMLV	Estrato 3	Si	Si	Si	No	Si	No	No	No	No	No	No	No	No	No	No	No	No	No	No	No	No	No	No		Si	No	No	No	No	No	No	No	No	No	No	No	No	No	No		No
25307	45	Masculino	12	Trabajador		menos de 1 SMLV	Estrato 3	Si	Si	Si	Si	Si	No	No	No	No	No	No	No	No	No	No	No	No	No	No	No	No	No	No		Si	Si	No	No	No	No	No	No	No	No	No	No	No	No	No		No
25307	37	Femenino	18	Trabajador		entre 2 - 3 SMLV	Estrato 3	Si	Si	No	Si	No	No	Si	No	No	Si	Si	No	No	No	No	No	No	No	No	No	No	No	No		Si	Si	Si	No	No	No	Si	No	No	No	No	No	No	No	No		No
25307	41	Femenino	19	Trabajador		más de 5 SMLV	Estrato 3	Si	Si	Si	Si	Si	No	No	No	No	Si	Si	No	No	No	No	No	No	Si	No	No	No	No	No		Si	No	No	No	No	No	Si	Si	No	No	No	No	Si	No	No		No
25307	36	Femenino	18	Trabajador		entre 2 - 3 SMLV	Estrato 3	Si	Si	No	Si	No	Si	No	No	No	Si	Si	No	No	No	No	No	No	No	No	No	No	No	No		Si	No	No	Si	No	No	No	No	No	No	No	No	Si	No	No		No
25307	31	Femenino	17	Trabajador		entre 1 - 2 SMLV	Estrato 3	Si	Si	No	Si	No	No	No	No	Si	Si	Si	No	No	No	No	No	No	No	No	No	No	No	No		Si	No	No	No	No	No	No	Si	Si	Si	No	Si	No	No	No		No
25307	33	Femenino	18	Estudiante		menos de 1 SMLV	Estrato 3	Si	Si	Si	Si	Si	No	No	No	No	No	No	No	No	No	No	No	No	No	No	No	No	No	No		Si	Si	Si	Si	No	Si	No	No	Si	Si	No	No	No	No	No		No
25307	57	Masculino	13	Trabajador		menos de 1 SMLV	Estrato 3	Si	Si	Si	Si	Si	No	No	No	No	No	No	No	No	No	No	No	No	No	No	No	No	No	No		Si	Si	Si	No	No	No	No	No	No	No	No	No	No	No	No		No
25307	46	Femenino	13	Trabajador		menos de 1 SMLV	Estrato 3	Si	Si	Si	Si	Si	No	No	No	No	No	No	No	No	No	No	No	No	No	No	No	No	No	No		Si	Si	No	No	No	No	No	No	No	No	No	No	Si	No	No		No
25307	42	Femenino	14	Oficios de hogar		menos de 1 SMLV	Estrato 3	Si	Si	Si	Si	Si	No	No	No	No	No	No	No	No	No	No	No	No	No	No	No	No	No	No		Si	Si	Si	Si	No	No	No	No	No	Si	No	No	No	No	No		No
25307	31	Femenino	14	Oficios de hogar		menos de 1 SMLV	Estrato 3	Si	Si	Si	No	Si	No	No	No	No	No	No	No	No	No	No	No	No	No	No	No	No	No	No		Si	No	No	No	No	No	No	No	No	No	No	No	No	No	No		No
25307	59	Masculino	8	Trabajador		menos de 1 SMLV	Estrato 3	Si	Si	Si	No	Si	No	No	No	No	No	No	No	No	No	No	No	No	No	No	No	No	No	No		Si	Si	Si	No	No	No	No	No	No	No	No	No	No	No	No		No
25307	48	Femenino	14	Oficios de hogar		menos de 1 SMLV	Estrato 3	Si	Si	Si	Si	Si	No	No	No	No	No	No	No	No	No	No	No	No	No	No	No	No	No	No		Si	Si	Si	No	No	No	No	No	No	No	No	No	No	No	No		No
25307	37	Femenino	8	Oficios de hogar		entre 1 - 2 SMLV	Estrato 3	Si	Si	No	Si	Si	Si	No	No	No	No	Si	No	No	No	No	No	No	No	No	No	No	No	No		Si	No	Si	No	No	No	Si	No	No	Si	No	No	Si	No	No		No
25307	59	Femenino	14	Oficios de hogar		entre 1 - 2 SMLV	Estrato 3	Si	Si	No	Si	Si	Si	No	No	No	No	Si	No	No	No	No	No	No	No	No	No	No	No	No		Si	Si	Si	No	No	No	Si	Si	No	No	No	No	Si	No	No		No
25307	63	Masculino	14	No trabajó, pero tiene trabajo		entre 1 - 2 SMLV	Estrato 3	Si	Si	Si	Si	Si	Si	No	No	No	No	Si	No	No	No	No	No	No	No	No	No	No	No	No		Si	Si	Si	No	Si	No	No	No	No	No	No	No	Si	No	No		No
25307	37	Masculino	19	Trabajador		entre 1 - 2 SMLV	Estrato 3	Si	Si	No	Si	Si	Si	No	No	No	No	Si	No	No	No	No	No	No	No	No	No	No	No	No		Si	Si	Si	No	No	No	Si	No	No	No	No	No	Si	No	No		No
25307	62	Masculino	14	Pensionado		entre 1 - 2 SMLV	Estrato 3	Si	Si	No	Si	No	Si	No	No	No	No	Si	No	No	No	No	No	No	No	No	No	No	No	No		Si	No	Si	No	No	Si	No	No	No	No	No	No	Si	No	No		No
25307	33	Femenino	14	Trabajador		entre 1 - 2 SMLV	Estrato 3	Si	Si	No	Si	Si	Si	No	No	No	No	Si	No	No	No	No	No	No	No	No	No	No	No	No		Si	No	Si	No	Si	No	No	No	No	No	No	No	Si	No	No		No
25307	54	Femenino	9	Trabajador		entre 1 - 2 SMLV	Estrato 3	Si	Si	Si	Si	Si	Si	No	No	No	No	Si	No	No	No	No	No	No	No	No	No	No	No	No		Si	No	Si	No	No	No	Si	Si	No	Si	No	No	Si	No	No		No
25307	52	Masculino	14	Trabajador		entre 1 - 2 SMLV	Estrato 3	Si	Si	Si	Si	Si	Si	No	No	No	No	Si	No	No	No	No	No	No	No	No	No	No	No	No		Si	No	Si	Si	No	No	No	No	No	Si	No	No	No	No	No		No
25307	48	Masculino	14	Trabajador		menos de 1 SMLV	Estrato 3	Si	Si	No	Si	Si	Si	No	No	No	No	Si	No	No	No	No	No	No	No	No	No	No	No	No		Si	Si	Si	No	Si	No	Si	Si	No	No	No	No	No	No	No		No
25307	21	Masculino	17	Trabajador		entre 1 - 2 SMLV	Estrato 3	Si	Si	No	Si	Si	Si	No	No	No	No	Si	No	No	No	No	No	No	No	No	No	No	No	No		Si	No	No	No	No	No	Si	Si	No	No	No	No	No	No	No		No
25307	57	Femenino	8	Trabajador		menos de 1 SMLV	Estrato 3	Si	Si	No	Si	Si	Si	No	No	No	No	Si	No	No	No	No	No	No	No	No	No	No	No	No		Si	Si	Si	No	No	No	Si	Si	No	No	No	No	No	No	No		No
25307	44	Femenino	17	Trabajador		entre 1 - 2 SMLV	Estrato 3	Si	Si	No	Si	Si	Si	No	No	No	No	Si	No	No	No	No	No	No	No	No	No	No	No	No		Si	Si	Si	No	Si	No	Si	Si	No	No	No	No	No	No	No		No
25307	65	Masculino	8	Pensionado		menos de 1 SMLV	Estrato 3	Si	Si	No	Si	Si	Si	No	No	No	No	Si	No	No	No	No	No	No	No	No	No	No	No	No		Si	Si	Si	No	Si	No	Si	Si	No	No	No	No	No	No	No		No
25307	39	Femenino	14	Oficios de hogar		menos de 1 SMLV	Estrato 3	Si	Si	Si	Si	Si	Si	No	No	No	No	Si	No	No	No	No	No	No	No	No	No	No	No	No		Si	Si	Si	No	Si	No	Si	Si	No	No	No	No	No	No	No		No
25307	25	Femenino	16	Trabajador		entre 1 - 2 SMLV	Estrato 3	Si	Si	Si	Si	No	Si	No	No	No	No	No	No	No	No	No	No	No	No	Si	No	No	No	No		Si	No	Si	No	No	No	No	No	No	No	No	No	Si	No	No		Si	Antibotico
25307	42	Masculino	17	Trabajador		entre 1 - 2 SMLV	Estrato 3	Si	Si	Si	Si	Si	Si	No	No	No	No	Si	No	No	No	No	No	No	No	No	No	No	No	No		Si	Si	Si	No	Si	No	Si	Si	No	No	No	No	No	No	No		Si	Acetaminofen
25307	71	Masculino	4	Oficios de hogar		entre 1 - 2 SMLV	Estrato 3	Si	Si	No	Si	Si	Si	No	No	No	Si	No	No	No	No	No	No	No	No	No	No	No	No	No		Si	No	Si	No	No	No	No	No	No	No	No	No	Si	No	No		Si	Vacuna
25307	74	Femenino	14	Pensionado		menos de 1 SMLV	Estrato 3	Si	Si	No	Si	Si	Si	No	No	No	No	Si	No	No	No	No	No	No	No	No	No	No	No	No		Si	Si	Si	No	Si	No	Si	Si	No	No	No	No	No	No	No		No
25307	53	Femenino	6	Oficios de hogar		entre 1 - 2 SMLV	Estrato 2	Si	Si	No	Si	Si	Si	No	No	No	No	No	No	No	No	No	No	No	No	No	No	No	No	No		Si	No	Si	No	No	No	Si	No	No	No	No	No	No	No	No		No
25307	64	Femenino	7	Oficios de hogar		entre 1 - 2 SMLV	Estrato 3	Si	Si	No	Si	Si	Si	No	No	No	No	Si	No	No	No	No	No	No	No	No	No	No	No	No		Si	No	No	No	No	No	No	No	No	No	No	No	Si	No	No		No
25307	30	Femenino	14	Oficios de hogar		entre 1 - 2 SMLV	Estrato 3	Si	Si	No	Si	Si	Si	No	No	No	Si	No	No	No	No	No	No	No	Si	No	No	No	No	No		Si	No	Si	No	No	No	No	No	No	No	No	No	No	No	No		Si	Dieta liquida y antibioticos.
25307	72	Femenino	6	Oficios de hogar		No sabe - No responde	Estrato 2	Si	Si	No	Si	Si	Si	No	No	No	Si	No	No	No	No	No	No	No	No	No	No	No	No	No		Si	No	No	No	No	No	No	No	No	No	No	No	No	No	No		No
25307	69	Femenino	0	Oficios de hogar		menos de 1 SMLV	Estrato 2	Si	Si	No	Si	No	No	No	No	No	No	Si	No	No	No	No	No	No	No	No	No	No	No	No		Si	Si	No	No	No	No	Si	Si	No	No	No	No	No	No	No		Si	Cocinar mora con espinaca
25307	57	Femenino	8	Oficios de hogar		menos de 1 SMLV	Estrato 3	Si	Si	Si	Si	No	No	No	No	No	No	No	No	No	No	No	No	No	No	No	No	No	Si	No	Tomar pastillas	Si	No	No	No	No	No	Si	No	No	No	No	No	No	Si	No	Mareo	No
25307	63	Masculino	5	Trabajador		menos de 1 SMLV	Estrato 2	Si	No	No	No	No	No	No	No	No	Si	No	No	No	No	No	No	No	No	No	No	No	No	No		No	Si	No	No	No	No	Si	No	No	No	No	No	No	No	No		No
25307	55	Femenino	14	Estudiante		entre 1 - 2 SMLV	Estrato 2	Si	Si	Si	Si	No	Si	No	No	No	No	Si	No	No	No	No	No	No	No	No	No	No	No	No		Si	No	No	No	No	No	Si	Si	No	No	No	No	No	No	No		Si	Hidratacion aislamiento
25307	31	Femenino	10	Trabajador		entre 1 - 2 SMLV	Estrato 3	No		No	Si	No	No	No	No	No	No	Si	No	No	No	No	No	No	No	No	No	No	No	No		Si	Si	Si	No	No	No	No	No	No	No	No	No	No	No	No		No
25307	30	Femenino	19	Trabajador		entre 2 - 3 SMLV	Estrato 3	Si	Si	No	Si	Si	Si	No	No	No	Si	Si	No	No	No	No	No	No	No	No	No	No	No	No		Si	Si	No	Si	No	No	No	No	No	Si	No	No	No	No	No		No
25307	74	Masculino	6	Oficios de hogar		entre 1 - 2 SMLV	Estrato 3	No		No	Si	Si	Si	No	No	No	No	Si	No	No	No	No	No	No	No	No	No	No	No	No		Si	No	No	No	No	No	No	No	No	No	No	No	No	No	No		No
25307	51	Femenino	15	Estudiante		entre 1 - 2 SMLV	Estrato 3	Si	Si	No	Si	Si	Si	No	No	No	No	No	No	No	No	No	No	No	No	No	No	No	No	No		Si	Si	Si	No	No	No	Si	Si	No	No	No	No	No	No	No		No
25307	47	Masculino	14	Trabajador		entre 1 - 2 SMLV	Estrato 2	Si	Si	No	Si	No	Si	No	No	No	No	Si	No	No	No	No	No	No	No	No	No	No	No	No		Si	Si	Si	Si	No	No	No	No	No	No	No	No	No	No	No		Si	Neoquipenil y aralen
25307	49	Masculino	14	Trabajador		entre 1 - 2 SMLV	Estrato 3	Si	Si	No	Si	Si	No	No	No	No	No	No	No	No	No	No	No	No	Si	No	No	No	No	No		Si	No	Si	No	No	No	Si	No	No	No	No	No	No	No	No		No
25307	56	Masculino	17	Trabajador		entre 1 - 2 SMLV	Estrato 3	Si	Si	No	Si	Si	No	No	No	No	No	Si	No	No	No	No	No	No	No	No	No	No	No	No		Si	No	Si	No	No	No	Si	Si	No	No	No	No	No	No	No		No
25307	44	Femenino	17	Estudiante		entre 1 - 2 SMLV	Estrato 2	Si	Si	Si	Si	No	Si	No	No	No	No	Si	No	No	No	No	No	No	No	No	No	No	No	No		Si	Si	No	Si	Si	Si	No	No	No	No	No	No	Si	No	No		No
25307	22	Femenino	14	Oficios de hogar		entre 1 - 2 SMLV	Estrato 3	Si	Si	No	No	Si	No	No	No	No	No	No	No	No	No	No	No	No	No	No	No	No	No	No		No	No	No	No	No	No	No	No	No	No	No	No	No	No	Si		No
25307	48	Masculino	14	Oficios de hogar		entre 1 - 2 SMLV	Estrato 3	Si	Si	Si	Si	Si	Si	Si	No	No	No	No	No	No	No	No	No	No	No	No	No	No	No	No		No	No	No	Si	No	No	No	No	No	No	No	No	Si	No	No		No
25307	49	Femenino	17	Oficios de hogar		entre 1 - 2 SMLV	Estrato 3	Si	Si	No	Si	No	No	Si	No	No	No	Si	No	No	No	No	No	No	No	No	No	No	No	No		Si	Si	No	No	No	No	Si	No	No	No	Si	Si	No	No	No		No
25307	57	Femenino	10	Oficios de hogar		menos de 1 SMLV	Estrato 3	Si	Si	No	Si	Si	No	No	Si	No	No	No	No	No	No	No	No	No	No	No	No	No	No	No		Si	Si	Si	No	No	No	No	No	No	No	No	No	No	No	No		No
25307	27	Femenino	14	Trabajador		No sabe - No responde	Estrato 3	Si	Si	No	Si	Si	Si	No	No	No	No	No	No	No	No	No	No	No	No	No	No	No	No	No		Si	No	No	No	No	No	No	No	No	No	No	No	No	No	No		No
25307	60	Femenino	12	Oficios de hogar		entre 1 - 2 SMLV	Estrato 3	Si	Si	No	Si	Si	Si	No	No	No	No	No	No	No	No	No	No	No	No	No	No	No	No	No		Si	No	Si	No	No	No	Si	No	No	No	No	No	No	No	No		Si	En el hospital lo orienta
25307	75	Femenino	14	Oficios de hogar		menos de 1 SMLV	Estrato 3	Si	Si	Si	Si	Si	No	No	No	No	Si	No	No	No	No	No	No	No	No	Si	No	No	No	No		Si	No	No	No	No	No	No	No	No	No	No	No	Si	No	No		Si	Toldillo
25307	69	Masculino	6	Pensionado		menos de 1 SMLV	Estrato 3	Si	Si	Si	Si	Si	Si	No	No	No	Si	No	No	No	No	No	No	No	No	No	No	No	No	No		No	Si	No	No	No	No	Si	No	No	No	No	No	No	No	No		No
25307	36	Femenino	18	Trabajador		entre 2 - 3 SMLV	Estrato 3	Si	Si	No	No	No	No	No	No	No	Si	Si	No	No	No	No	No	No	No	No	No	No	No	No		Si	No	No	No	No	No	No	No	No	No	No	No	No	Si	No	Ni√±os inquietos	No
25307	41	Femenino	16	No trabajó, pero tiene trabajo		menos de 1 SMLV	Estrato 3	Si	Si	No	Si	Si	Si	No	No	No	No	Si	No	No	No	No	No	No	No	No	No	No	No	No		Si	No	No	No	No	No	Si	Si	No	No	No	No	Si	No	No		No
25307	62	Masculino	19	Trabajador		entre 2 - 3 SMLV	Estrato 3	Si	Si	No	Si	No	No	No	No	No	No	No	No	No	No	No	No	No	No	No	No	No	Si	No	Aseo	Si	No	No	No	No	No	Si	Si	No	No	No	No	No	No	No		No
25307	59	Masculino	14	Trabajador		entre 1 - 2 SMLV	Estrato 3	Si	Si	No	Si	No	No	No	No	No	No	No	No	No	No	No	No	No	No	No	No	No	Si	No	Matarlos a palmadas	Si	No	No	No	No	No	No	Si	No	No	No	No	No	No	No		No
25307	53	Femenino	7	Oficios de hogar		menos de 1 SMLV	Estrato 2	Si	Si	Si	No	Si	No	No	No	No	No	No	No	No	No	No	No	No	No	No	No	No	No	No		Si	Si	Si	Si	No	Si	No	No	No	No	No	No	No	No	No		No
25307	36	Femenino	19	Trabajador		entre 1 - 2 SMLV	Estrato 3	Si	Si	Si	Si	Si	No	No	No	No	No	No	No	No	No	No	No	No	No	No	No	No	No	No		Si	Si	Si	Si	No	Si	No	No	No	No	No	No	No	No	No		No
25307	75	Masculino	14	Pensionado		menos de 1 SMLV	Estrato 3	Si	Si	Si	No	Si	No	No	No	No	No	No	No	No	No	No	No	No	No	No	No	No	No	No		Si	Si	Si	No	No	Si	No	No	No	No	No	No	No	No	No		No
25307	73	Femenino	8	Oficios de hogar		No sabe - No responde	Estrato 3	Si	Si	Si	No	Si	No	No	No	No	No	No	No	No	No	No	No	No	No	No	No	No	No	No		Si	Si	Si	No	No	No	No	No	No	No	No	No	No	No	No		No
25307	66	Femenino	5	Oficios de hogar		menos de 1 SMLV	Estrato 3	Si	Si	Si	Si	Si	No	No	No	No	No	No	No	No	No	No	No	No	No	No	No	No	No	No		Si	Si	Si	No	No	Si	No	No	No	No	No	No	No	No	No		No
25307	70	Femenino	8	Oficios de hogar		menos de 1 SMLV	Estrato 3	Si	Si	Si	No	Si	No	No	Si	No	No	No	No	No	No	No	No	No	No	No	No	No	No	No		Si	Si	Si	Si	No	Si	No	No	No	No	No	No	No	No	No		No
25307	62	Femenino	19	Oficios de hogar		entre 3 - 4 SMLV	Estrato 3	Si	Si	No	Si	No	Si	No	No	No	No	Si	No	No	No	No	No	No	No	Si	No	No	No	No		Si	Si	Si	No	No	No	Si	No	No	No	No	No	No	No	No		Si	Antibioticos
25307	24	Femenino	14	Oficios de hogar		entre 1 - 2 SMLV	Estrato 3	Si	No	No	Si	Si	No	No	No	No	No	Si	No	No	No	No	No	No	No	No	No	No	No	No		Si	Si	No	No	No	No	No	No	No	No	No	No	No	Si	No	Escalofrio	No
25307	39	Femenino	14	Oficios de hogar		menos de 1 SMLV	Estrato 3	Si	Si	No	Si	Si	Si	No	No	No	No	No	No	No	No	No	No	No	No	No	No	No	No	No		Si	Si	No	Si	No	No	Si	No	No	No	No	No	No	No	No		No
25307	41	Femenino	8	Oficios de hogar		menos de 1 SMLV	Estrato 3	Si	No	No	Si	No	No	No	No	No	No	No	No	No	No	No	No	No	No	No	No	No	Si	No	Aseo	Si	Si	Si	No	No	No	No	No	No	No	No	No	Si	No	No		Si	Una inyecci√≥n bien cabreada (buena)
25307	60	Masculino	21	Trabajador		entre 3 - 4 SMLV	Estrato 3	Si	Si	Si	Si	No	No	No	No	No	No	Si	No	No	No	No	No	No	No	No	No	No	No	No		Si	No	No	No	No	No	Si	Si	No	No	No	No	No	No	No		No
25307	51	Femenino	8	Trabajador		entre 1 - 2 SMLV	Estrato 2	Si	No	Si	Si	Si	No	No	No	No	No	Si	No	No	No	No	No	No	No	Si	No	No	No	No		Si	No	No	Si	No	No	Si	No	No	No	No	No	No	No	No		No
25307	77	Femenino	8	Oficios de hogar		entre 1 - 2 SMLV	Estrato 2	Si	Si	Si	No	No	No	No	No	No	No	Si	Si	No	No	No	No	No	No	No	No	No	No	No		Si	No	No	No	No	No	Si	No	No	No	No	No	No	No	No		No
25307	45	Femenino	8	Oficios de hogar		entre 1 - 2 SMLV	Estrato 2	Si	Si	Si	Si	Si	No	No	No	No	No	Si	No	No	No	No	No	No	No	No	No	No	No	No		Si	Si	Si	Si	Si	Si	Si	No	No	No	No	No	No	No	No		No
25307	29	Femenino	17	Oficios de hogar		entre 1 - 2 SMLV	Estrato 1	Si	Si	Si	Si	Si	Si	No	No	No	No	Si	No	No	No	No	No	No	No	No	No	No	No	No		Si	No	Si	No	No	No	No	No	No	Si	No	Si	No	No	No		No
25307	43	Femenino	14	Trabajador		entre 1 - 2 SMLV	Estrato 1	Si	Si	Si	Si	Si	Si	No	No	No	No	Si	No	No	No	No	No	No	No	No	No	No	No	No		Si	Si	No	No	No	No	Si	No	No	No	No	No	No	No	No		No
25307	43	Femenino	14	Oficios de hogar		entre 1 - 2 SMLV	Estrato 1	Si	Si	Si	Si	Si	Si	No	No	No	No	Si	No	No	No	No	No	No	No	No	No	No	No	No		Si	No	Si	No	Si	Si	No	No	No	No	No	No	Si	No	No		No
25307	42	Masculino	17	Trabajador		entre 1 - 2 SMLV	Estrato 3	Si	Si	No	Si	Si	No	No	No	No	Si	Si	No	No	No	No	No	No	No	No	No	No	No	No		Si	No	No	No	Si	No	No	Si	No	No	No	No	No	No	No		No
25307	53	Femenino	14	Trabajador		entre 1 - 2 SMLV	Estrato 1	Si	Si	No	Si	Si	Si	Si	No	No	No	Si	No	No	No	No	No	No	No	No	No	No	No	No		Si	Si	No	No	No	No	No	No	Si	No	No	No	No	No	No		No
25307	20	Masculino	15	Trabajador		entre 1 - 2 SMLV	Estrato 3	Si	Si	No	Si	No	No	Si	No	No	Si	Si	No	No	No	No	No	No	No	No	No	No	No	No		Si	No	Si	Si	No	No	Si	No	No	No	No	No	No	No	No		No
25307	57	Femenino	14	Trabajador		menos de 1 SMLV	Estrato 3	Si	Si	No	Si	Si	No	No	No	No	No	No	No	No	No	No	No	No	No	No	No	No	No	No		Si	Si	Si	Si	No	No	No	No	No	No	No	No	No	No	No		No
25307	55	Femenino	19	Pensionado		entre 2 - 3 SMLV	Estrato 3	Si	Si	Si	Si	Si	Si	No	No	No	No	Si	No	No	No	No	No	No	No	No	No	No	No	No		Si	No	Si	Si	No	No	Si	No	No	No	No	No	Si	No	No		No
25307	61	Masculino	19	Pensionado		entre 3 - 4 SMLV	Estrato 3	Si	Si	No	Si	Si	Si	No	No	No	No	Si	No	No	No	No	No	No	No	No	No	No	No	No		Si	Si	No	No	No	No	No	Si	No	No	No	No	No	No	No		No
25307	27	Femenino	19	Oficios de hogar		entre 2 - 3 SMLV	Estrato 3	Si	Si	Si	Si	Si	Si	No	No	No	No	Si	No	No	No	No	No	No	No	No	No	No	No	No		Si	No	Si	No	No	No	Si	Si	No	No	No	No	No	No	No		No
25307	54	Femenino	14	Trabajador		entre 1 - 2 SMLV	Estrato 3	Si	Si	No	Si	Si	Si	No	No	No	No	Si	No	No	No	No	No	No	No	No	No	No	No	No		Si	Si	Si	No	No	No	Si	No	No	No	No	No	No	No	No		No
25307	40	Femenino	14	Oficios de hogar		entre 2 - 3 SMLV	Estrato 3	Si	Si	No	Si	Si	Si	No	No	No	No	Si	No	No	No	No	No	No	No	No	No	No	No	No		Si	Si	Si	No	No	Si	No	No	No	No	No	No	No	No	No		No
25307	69	Femenino	8	Trabajador		entre 1 - 2 SMLV	Estrato 3	Si	Si	Si	Si	Si	Si	No	No	No	No	Si	No	No	No	No	No	No	No	No	No	No	No	No		Si	No	Si	Si	No	No	Si	No	No	Si	Si	Si	No	No	No		No
25307	41	Femenino	17	Oficios de hogar		más de 5 SMLV	Estrato 3	Si	Si	No	Si	Si	Si	No	No	No	No	No	No	No	Si	No	No	No	No	No	No	No	No	No		Si	No	Si	No	No	Si	Si	Si	No	No	No	No	No	No	No		No
25307	21	Femenino	14	Oficios de hogar		entre 2 - 3 SMLV	Estrato 3	Si	Si	No	Si	Si	Si	No	No	Si	No	No	Si	No	No	No	No	No	No	No	No	No	No	No		Si	Si	Si	No	No	No	Si	No	No	No	No	No	Si	No	No		No
25307	46	Femenino	16	Oficios de hogar		entre 1 - 2 SMLV	Estrato 3	Si	Si	No	Si	No	No	No	No	No	Si	Si	No	No	No	No	No	No	No	No	No	No	No	No		Si	Si	Si	Si	No	No	No	No	No	No	No	No	No	No	No		No
25307	34	Masculino	17	Trabajador		entre 1 - 2 SMLV	Estrato 3	Si	Si	No	Si	No	Si	No	No	No	No	No	No	No	No	No	No	No	No	No	No	No	No	No		Si	No	No	No	No	No	No	Si	No	No	No	No	No	No	No		No
25307	32	Masculino	15	Estudiante		entre 1 - 2 SMLV	Estrato 3	Si	Si	No	Si	No	No	No	No	No	No	Si	No	No	No	No	No	No	No	No	No	No	No	No		Si	No	No	No	No	No	Si	No	Si	No	No	No	No	No	No		No
25307	25	Masculino	19	Trabajador		entre 1 - 2 SMLV	Estrato 3	Si	Si	Si	Si	Si	Si	No	No	No	No	Si	Si	No	No	No	No	No	No	No	No	No	No	No		Si	No	Si	No	Si	No	No	No	No	Si	Si	Si	Si	No	No		No
25307	38	Femenino	8	Oficios de hogar		entre 1 - 2 SMLV	Estrato 2	Si	Si	No	Si	Si	Si	No	No	No	No	Si	No	No	No	No	No	No	No	No	No	No	No	No		Si	No	Si	No	No	No	Si	Si	No	Si	Si	Si	Si	No	No		No
25307	34	Femenino	8	Oficios de hogar		entre 1 - 2 SMLV	Estrato 3	Si	Si	No	Si	Si	No	No	No	No	No	Si	No	No	No	No	No	No	No	No	No	No	No	No		Si	Si	Si	No	Si	No	Si	No	No	No	No	No	Si	No	No		No
25307	61	Femenino	8	Oficios de hogar		entre 2 - 3 SMLV	Estrato 2	No		Si	Si	Si	Si	No	No	No	No	Si	No	No	No	No	No	No	No	No	No	No	No	No		Si	Si	Si	No	No	No	Si	No	No	No	No	No	Si	No	No		No
25307	51	Masculino	14	Trabajador		menos de 1 SMLV	Estrato 3	Si	Si	Si	Si	Si	No	No	No	No	No	No	No	No	No	No	No	No	No	No	No	No	No	No		Si	Si	Si	No	No	No	No	No	No	No	No	No	No	No	No		No
25307	39	Femenino	8	Oficios de hogar		menos de 1 SMLV	Estrato 3	Si	Si	Si	Si	Si	No	No	No	No	No	No	No	No	No	No	No	No	No	No	No	No	No	No		Si	Si	Si	No	No	No	No	No	No	No	No	No	No	No	No		No
25307	42	Femenino	14	Trabajador		menos de 1 SMLV	Estrato 3	Si	Si	Si	Si	Si	No	No	No	No	No	No	No	No	No	No	No	No	No	No	No	No	No	No		Si	Si	Si	Si	No	Si	No	No	No	No	No	No	No	No	No		No
25307	59	Femenino	12	Oficios de hogar		menos de 1 SMLV	Estrato 3	Si	Si	No	Si	Si	Si	No	No	No	Si	No	No	No	No	No	No	No	No	No	No	No	No	No		Si	No	No	No	No	No	Si	Si	No	No	No	No	No	No	No		No
25307	38	Femenino	6	Trabajador		entre 1 - 2 SMLV	Estrato 1	Si	Si	Si	Si	Si	Si	No	No	No	No	Si	No	No	No	No	No	No	No	No	No	No	No	No		Si	No	Si	No	No	No	Si	Si	No	No	No	No	No	No	No		No
25307	65	Masculino	17	En búsqueda de trabajo		menos de 1 SMLV	Estrato 3	Si	Si	Si	Si	Si	No	No	No	No	No	No	No	No	No	No	No	No	No	No	No	No	No	No		Si	Si	No	No	No	No	No	No	No	No	No	No	No	No	No		No
25307	61	Femenino	15	Oficios de hogar		menos de 1 SMLV	Estrato 3	Si	Si	Si	Si	Si	No	Si	No	No	Si	No	No	No	No	No	No	No	No	No	No	No	No	No		Si	No	Si	No	No	No	No	No	No	No	No	No	Si	No	No		No
25307	42	Femenino	17	Oficios de hogar		menos de 1 SMLV	Estrato 3	Si	Si	No	Si	Si	Si	No	No	No	No	No	Si	No	No	No	No	No	No	No	No	No	No	No		Si	Si	No	No	No	No	Si	Si	No	No	No	No	No	No	No		No
25307	43	Femenino	8	Trabajador		entre 1 - 2 SMLV	Estrato 2	Si	Si	No	Si	Si	Si	No	No	No	No	No	No	No	No	No	No	No	No	No	No	No	No	No		Si	No	Si	No	No	No	Si	Si	No	No	No	No	No	No	No		No
25307	41	Femenino	11	Oficios de hogar		entre 1 - 2 SMLV	Estrato 3	Si	Si	No	Si	Si	Si	No	No	No	Si	No	No	No	No	No	No	No	No	No	No	No	No	No		Si	No	No	No	No	No	Si	Si	No	No	No	No	No	No	No		No
25307	58	Femenino	13	Oficios de hogar		menos de 1 SMLV	Estrato 3	Si	Si	No	Si	Si	Si	No	No	No	No	No	No	No	No	No	No	No	No	No	No	No	No	No		Si	Si	Si	No	No	No	Si	Si	No	No	No	No	No	No	No		Si	Antibitico
25307	44	Femenino	14	Oficios de hogar		menos de 1 SMLV	Estrato 3	Si	Si	Si	Si	No	Si	No	No	No	No	No	No	No	No	No	No	No	No	No	No	No	No	No		Si	No	No	No	Si	No	Si	Si	No	No	No	No	No	No	No		No
25307	45	Masculino	17	Trabajador		menos de 1 SMLV	Estrato 3	Si	Si	Si	Si	Si	No	No	No	No	No	No	No	No	No	No	No	No	No	No	No	No	No	No		Si	No	No	No	No	No	No	No	No	No	No	No	No	No	No		No
25307	22	Femenino	13	Oficios de hogar		menos de 1 SMLV	Estrato 3	Si	Si	Si	Si	Si	No	No	No	No	No	No	No	No	No	No	No	No	No	No	No	No	No	No		Si	Si	No	No	No	No	No	No	No	No	No	No	No	No	No		No
25307	47	Femenino	14	Oficios de hogar		menos de 1 SMLV	Estrato 3	Si	Si	Si	Si	Si	No	No	No	No	No	No	No	No	No	No	No	No	No	No	No	No	No	No		Si	Si	No	No	No	No	No	No	No	No	No	No	No	No	No		No
25307	39	Femenino	8	Oficios de hogar		menos de 1 SMLV	Estrato 1	Si	Si	Si	Si	Si	No	No	No	No	No	No	No	No	No	No	No	No	No	No	No	No	No	No		Si	Si	No	No	No	No	No	No	No	No	No	No	No	No	No		No
25307	42	Femenino	8	Trabajador		menos de 1 SMLV	Estrato 1	Si	Si	Si	Si	Si	No	No	No	No	No	No	No	No	No	No	No	No	No	No	No	No	No	No		Si	Si	No	No	No	No	No	No	No	No	No	No	No	No	No		No
25307	72	Masculino	19	Trabajador		entre 3 - 4 SMLV	Estrato 3	Si	Si	No	Si	No	No	No	No	No	No	Si	No	Si	No	No	No	No	No	No	No	No	No	No		No	No	No	No	Si	No	No	Si	No	No	No	No	Si	No	No		Si	Pastas
25307	53	Masculino	12	Trabajador		menos de 1 SMLV	Estrato 3	Si	Si	Si	Si	Si	No	No	No	No	No	No	No	No	No	No	No	No	No	No	No	No	No	No		Si	No	No	No	No	No	No	No	No	No	No	No	No	No	No		No
25307	23	Masculino	17	Estudiante		menos de 1 SMLV	Estrato 2	Si	Si	Si	Si	Si	No	No	No	No	No	No	No	No	No	No	No	No	No	No	No	No	No	No		Si	Si	Si	Si	No	Si	No	No	No	No	No	No	No	No	No		No
25307	73	Masculino	4	Oficios de hogar		entre 1 - 2 SMLV	Estrato 3	Si	Si	No	Si	Si	Si	No	No	No	Si	No	No	No	No	No	No	No	No	No	No	No	No	No		Si	No	Si	No	No	No	No	No	No	No	No	No	Si	No	No		No
25307	62	Femenino	9	Trabajador		menos de 1 SMLV	Estrato 3	Si	No	Si	Si	Si	No	No	No	No	No	No	No	No	No	No	No	No	No	No	No	No	No	No		No	No	No	No	No	No	No	No	No	No	No	No	No	No	Si		No
25307	32	Femenino	16	Trabajador		menos de 1 SMLV	Estrato 3	Si	Si	Si	No	Si	No	No	No	No	No	No	No	No	No	No	No	No	No	No	No	No	No	No		Si	No	No	No	No	No	No	No	No	No	No	No	No	No	No		No
25307	67	Femenino	15	Oficios de hogar		menos de 1 SMLV	Estrato 2	Si	Si	No	Si	No	No	No	No	Si	No	No	No	No	No	No	No	No	No	No	No	No	No	No		Si	Si	No	No	No	No	No	No	No	Si	Si	Si	No	No	No		No
25307	62	Femenino	8	Oficios de hogar		menos de 1 SMLV	Estrato 3	Si	Si	Si	Si	Si	No	No	No	No	No	No	No	No	No	No	No	No	No	No	No	No	No	No		Si	Si	No	No	No	No	No	No	No	No	No	No	No	No	No		No
25307	57	Masculino	14	Pensionado		menos de 1 SMLV	Estrato 3	Si	Si	Si	Si	Si	No	No	No	No	No	No	No	No	No	No	No	No	No	No	No	No	No	No		Si	Si	No	No	No	No	No	No	No	No	No	No	No	No	No		No
25307	40	Femenino	17	Trabajador		menos de 1 SMLV	Estrato 3	Si	Si	Si	Si	Si	No	No	No	No	No	No	No	No	No	No	No	No	No	No	No	No	No	No		Si	Si	Si	No	No	No	No	No	No	No	No	No	No	No	No		No
25307	53	Femenino	12	Oficios de hogar		menos de 1 SMLV	Estrato 3	Si	Si	No	Si	Si	Si	No	No	No	No	No	No	No	No	No	No	No	No	No	No	No	No	No		Si	No	No	No	No	No	Si	Si	No	No	No	No	No	No	No		Si	El que dan en el hospital
25307	58	Masculino	8	Trabajador		menos de 1 SMLV	Estrato 1	Si	Si	Si	Si	Si	No	No	No	No	No	No	No	No	No	No	No	No	No	No	No	No	No	No		Si	Si	No	No	No	No	No	No	No	No	No	No	No	No	No		No
25307	38	Femenino	17	Oficios de hogar		entre 1 - 2 SMLV	Estrato 3	Si	Si	No	Si	Si	No	No	No	No	No	Si	No	No	No	No	No	No	Si	No	No	No	No	No		Si	Si	Si	No	No	No	Si	No	No	No	No	No	Si	No	No		Si	Antibioticos.
25307	46	Femenino	19	Trabajador		entre 3 - 4 SMLV	Estrato 4	Si	Si	No	Si	Si	No	No	No	No	No	No	No	No	No	No	No	No	No	No	No	No	No	No		Si	No	No	No	No	No	No	No	Si	No	No	No	Si	No	No		No
25307	66	Femenino	12	Oficios de hogar		menos de 1 SMLV	Estrato 3	Si	Si	No	Si	Si	No	No	No	No	Si	No	No	No	No	No	No	No	No	No	No	No	No	No		Si	No	No	No	No	No	No	No	No	Si	Si	Si	Si	No	No		No
25307	75	Femenino	8	Oficios de hogar		menos de 1 SMLV	Estrato 3	Si	Si	No	Si	Si	No	No	No	No	Si	No	No	No	No	No	No	No	No	No	No	No	No	No		Si	No	No	No	No	No	No	No	No	No	No	No	No	No	No		No
25307	61	Femenino	17	Trabajador		entre 1 - 2 SMLV	Estrato 3	Si	Si	No	Si	Si	Si	No	No	No	No	Si	No	No	No	No	No	No	No	Si	No	No	No	No		Si	Si	Si	Si	No	No	No	No	No	No	Si	Si	Si	No	No		No
25307	51	Masculino	14	Trabajador		entre 1 - 2 SMLV	Estrato 2	Si	Si	No	Si	Si	No	No	No	No	No	No	No	No	No	No	No	No	No	No	No	No	No	No		Si	Si	No	No	No	No	Si	No	No	No	Si	Si	No	No	No		No
25307	31	Femenino	11	Trabajador		entre 1 - 2 SMLV	Estrato 3	Si	Si	No	Si	Si	Si	No	No	No	No	Si	No	No	No	No	No	No	No	No	No	No	No	No		Si	No	No	No	No	No	Si	Si	No	No	No	No	No	No	No		No
25307	45	Femenino	14	Trabajador		entre 1 - 2 SMLV	Estrato 3	Si	No	No	Si	Si	No	No	No	No	No	No	No	No	No	No	No	No	Si	No	No	No	No	No		Si	No	No	No	No	No	Si	Si	No	No	No	No	No	No	No		No
25307	54	Masculino	19	Trabajador		entre 1 - 2 SMLV	Estrato 3	Si	Si	Si	Si	Si	Si	No	No	No	No	No	No	No	No	No	No	No	No	Si	No	No	No	No		Si	No	Si	No	Si	No	No	Si	No	No	No	No	Si	No	No		No
25307	71	Femenino	8	Oficios de hogar		menos de 1 SMLV	Estrato 4	Si	Si	No	No	Si	No	No	No	No	No	No	No	No	No	No	No	No	No	No	No	No	No	No		No	No	No	No	No	No	No	No	No	No	No	No	No	No	Si		No
25307	58	Femenino	19	Oficios de hogar		entre 2 - 3 SMLV	Estrato 4	Si	Si	No	Si	Si	Si	No	No	No	No	No	No	No	No	No	No	No	No	Si	No	No	No	No		Si	No	No	No	No	No	Si	Si	No	No	No	No	Si	No	No		No
25307	34	Femenino	5	Trabajador		menos de 1 SMLV	Estrato 3	Si	Si	No	Si	Si	Si	No	No	No	No	Si	No	No	No	No	No	No	No	No	No	No	No	No		Si	Si	Si	No	Si	No	Si	Si	No	No	No	No	No	No	No		No
25307	65	Femenino	8	Oficios de hogar		menos de 1 SMLV	Estrato 3	Si	Si	No	Si	Si	Si	No	No	No	No	Si	No	No	No	No	No	No	No	No	No	No	No	No		Si	Si	Si	No	Si	No	Si	Si	No	No	No	No	No	No	No		No
25307	86	Masculino	13	Pensionado		entre 1 - 2 SMLV	Estrato 3	No		No	Si	Si	Si	No	No	No	No	Si	No	No	No	No	No	No	No	No	No	No	No	No		Si	Si	Si	No	Si	Si	No	Si	No	No	No	No	No	No	No		No
25307	50	Femenino	14	Oficios de hogar		entre 1 - 2 SMLV	Estrato 3	Si	Si	Si	Si	Si	Si	No	No	No	No	Si	No	No	No	No	No	No	No	No	No	No	No	No		Si	Si	Si	No	Si	No	Si	Si	No	No	No	No	No	No	No		No
25307	40	Femenino	14	Trabajador		menos de 1 SMLV	Estrato 3	Si	Si	Si	Si	Si	Si	No	No	No	No	Si	No	No	No	No	No	No	No	No	No	No	No	No		Si	Si	Si	No	Si	No	Si	Si	No	No	No	No	No	No	No		No
25307	50	Femenino	12	Trabajador		entre 1 - 2 SMLV	Estrato 3	Si	Si	No	Si	Si	Si	No	No	No	No	Si	No	No	No	No	No	No	No	No	No	No	No	No		Si	Si	Si	No	No	No	Si	No	No	No	No	No	No	No	No		No
25307	37	Masculino	17	Trabajador		menos de 1 SMLV	Estrato 5	Si	Si	Si	Si	Si	Si	No	No	No	No	Si	No	No	No	No	No	No	No	No	No	No	No	No		Si	Si	Si	Si	No	Si	Si	No	No	Si	Si	Si	No	No	No		No
25307	48	Masculino	14	Trabajador		entre 1 - 2 SMLV	Estrato 3	Si	Si	Si	Si	Si	Si	No	No	No	No	Si	No	No	No	No	No	No	No	No	No	No	No	No		Si	No	Si	Si	No	No	Si	No	No	No	No	No	No	No	No		No
25307	47	Femenino	6	Trabajador		entre 1 - 2 SMLV	Estrato 2	Si	Si	Si	Si	Si	Si	No	No	No	No	Si	No	No	No	No	No	No	No	No	No	No	No	No		Si	No	Si	No	No	No	Si	No	No	Si	Si	No	No	No	No		No
25307	62	Femenino	8	Trabajador		entre 1 - 2 SMLV	Estrato 3	Si	No	Si	No	Si	Si	No	No	No	No	Si	No	No	No	No	No	No	No	No	No	No	No	No		Si	No	Si	Si	No	No	No	No	No	No	No	No	No	No	No		No
25307	53	Femenino	14	Oficios de hogar		menos de 1 SMLV	Estrato 3	Si	Si	Si	Si	Si	No	No	No	No	No	No	No	No	No	No	No	No	No	No	No	No	No	No		Si	Si	Si	Si	No	Si	No	No	No	No	No	No	No	No	No		No
25307	28	Femenino	14	Oficios de hogar		menos de 1 SMLV	Estrato 2	Si	Si	Si	Si	Si	No	No	No	No	No	No	No	No	No	No	No	No	No	No	No	No	No	No		Si	Si	Si	Si	No	Si	No	No	No	No	No	No	No	No	No		No
25307	60	Femenino	17	Trabajador		menos de 1 SMLV	Estrato 3	Si	Si	Si	Si	Si	No	No	No	No	No	No	No	No	No	No	No	No	No	No	No	No	No	No		Si	Si	Si	Si	No	Si	No	No	No	No	No	No	No	No	No		No
25307	44	Femenino	15	Trabajador		entre 3 - 4 SMLV	Estrato 2	Si	Si	No	Si	No	No	No	No	No	Si	Si	No	No	No	No	No	No	No	No	No	No	No	No		Si	Si	No	No	No	No	No	No	No	No	No	No	No	Si	No	Dolor de garganta	Si	Pastas, kumis con limon y espinaca con uvas.
25307	60	Femenino	0	Oficios de hogar		No sabe - No responde	Estrato 3	Si	Si	No	Si	No	No	No	No	No	Si	No	No	No	No	No	No	No	No	No	No	No	No	No		Si	Si	Si	No	No	No	Si	Si	No	No	No	No	No	No	No		No
25307	25	Femenino	18	Trabajador		entre 2 - 3 SMLV	Estrato 3	Si	Si	No	Si	Si	Si	No	No	No	No	No	No	No	No	No	No	No	No	No	No	No	No	No		Si	No	No	No	Si	No	No	Si	No	No	No	No	No	No	No		No
25307	63	Femenino	8	Trabajador		menos de 1 SMLV	Estrato 3	No		No	Si	No	No	No	No	No	No	Si	No	No	No	No	No	No	No	No	No	No	No	No		No	No	No	No	No	No	Si	Si	No	No	No	No	No	No	No		No
25307	63	Femenino	11	Oficios de hogar		menos de 1 SMLV	Estrato 3	Si	No	No	Si	No	No	No	No	No	No	No	No	No	No	No	No	No	No	No	No	No	No	Si		No	No	No	No	No	No	No	No	No	No	No	No	No	No	Si		No
25307	47	Femenino	12	Oficios de hogar		entre 1 - 2 SMLV	Estrato 3	Si	Si	No	Si	No	No	No	No	No	No	Si	No	No	No	No	No	No	No	No	No	No	No	No		Si	No	No	No	No	No	No	Si	No	No	No	No	Si	No	No		Si	El que hacen los medicos y espinaca con uva.
25307	69	Femenino	10	Trabajador		menos de 1 SMLV	Estrato 3	Si	Si	Si	Si	Si	No	No	No	No	No	No	No	No	No	No	No	No	No	No	No	No	No	No		Si	Si	Si	No	No	No	No	No	No	No	No	No	No	No	No		No
25307	75	Femenino	8	Oficios de hogar		menos de 1 SMLV	Estrato 3	Si	Si	Si	Si	Si	No	No	No	No	No	No	No	No	No	No	No	No	No	No	No	No	No	No		Si	Si	No	No	No	Si	No	No	No	No	No	No	No	No	No		No
25307	48	Masculino	11	Trabajador		entre 1 - 2 SMLV	Estrato 3	Si	Si	Si	Si	Si	Si	No	No	No	No	Si	No	No	No	No	No	No	No	No	No	No	No	No		Si	No	No	Si	No	No	Si	No	No	No	No	No	No	No	No		No
25307	58	Masculino	7	Trabajador		entre 1 - 2 SMLV	Estrato 3	Si	Si	No	Si	No	No	No	No	No	Si	No	No	No	No	No	No	No	No	No	No	No	No	No		Si	No	No	No	No	No	Si	No	No	No	No	No	Si	No	No		No
25307	56	Femenino	11	Oficios de hogar		entre 1 - 2 SMLV	Estrato 3	Si	Si	Si	Si	Si	Si	No	No	No	No	No	No	No	No	No	No	No	No	No	No	No	No	No		Si	No	Si	No	No	No	No	No	No	No	No	No	Si	No	No		No
25307	51	Masculino	8	Trabajador		menos de 1 SMLV	Estrato 3	Si	Si	No	Si	No	No	No	No	No	No	No	No	No	No	No	No	No	No	No	No	No	No	Si		No	No	No	No	No	No	No	No	No	No	No	No	No	No	Si		No
25307	39	Masculino	17	Trabajador		entre 1 - 2 SMLV	Estrato 3	Si	No	No	Si	No	No	No	No	Si	Si	No	No	No	No	No	No	No	No	No	No	No	No	No		Si	Si	Si	No	No	No	Si	No	No	No	No	No	No	No	No		No
25307	40	Masculino	14	Trabajador		entre 1 - 2 SMLV	Estrato 4	Si	Si	No	No	Si	Si	No	No	No	No	No	No	No	No	No	No	No	No	No	No	No	No	No		No	No	No	No	No	No	No	No	No	No	No	No	No	No	Si		No
25307	23	Femenino	17	Oficios de hogar		entre 1 - 2 SMLV	Estrato 3	Si	Si	No	Si	Si	Si	No	No	No	No	Si	No	No	No	No	No	No	No	No	No	No	No	No		Si	No	No	No	No	No	No	Si	No	Si	No	No	No	No	No		No
25307	46	Femenino	11	Oficios de hogar		entre 1 - 2 SMLV	Estrato 3	Si	Si	No	Si	No	No	No	No	No	Si	No	No	No	No	No	No	No	No	No	No	No	No	No		Si	Si	Si	No	No	No	Si	No	No	No	No	No	No	No	No		No
25307	69	Masculino	14	Oficios de hogar		entre 1 - 2 SMLV	Estrato 3	Si	Si	No	Si	Si	No	No	No	No	No	Si	No	No	No	No	No	No	No	Si	No	No	No	No		Si	Si	Si	No	No	No	Si	No	No	No	No	No	No	No	No		No
25307	33	Femenino	14	Trabajador		entre 1 - 2 SMLV	Estrato 3	Si	Si	No	Si	No	Si	No	No	No	No	Si	No	No	No	No	No	No	No	Si	No	No	No	No		Si	Si	No	No	Si	No	No	No	No	No	No	No	Si	No	No		No
25307	32	Masculino	16	Trabajador		entre 1 - 2 SMLV	Estrato 3	Si	Si	No	Si	Si	No	No	No	No	Si	No	No	No	No	No	No	No	No	No	No	No	No	No		Si	No	No	No	No	No	Si	No	No	No	No	No	No	No	No		No
25307	59	Masculino	9	Trabajador		entre 1 - 2 SMLV	Estrato 3	Si	Si	No	Si	Si	No	No	No	No	No	No	No	No	No	No	No	No	No	Si	No	No	No	No		Si	Si	No	No	Si	No	No	No	No	No	No	No	No	No	No		No
25307	70	Femenino	8	Oficios de hogar		entre 1 - 2 SMLV	Estrato 4	Si	Si	No	Si	Si	No	No	No	No	No	Si	No	No	No	No	No	No	No	No	No	No	No	No		No	No	No	No	No	No	No	No	No	No	No	No	No	No	Si		No
25307	43	Masculino	14	Trabajador		menos de 1 SMLV	Estrato 3	Si	Si	Si	Si	Si	No	No	No	No	No	No	No	No	No	No	No	No	No	No	No	No	No	No		Si	Si	Si	No	No	Si	No	No	No	No	No	No	No	No	No		No
25307	42	Femenino	17	Trabajador		menos de 1 SMLV	Estrato 3	Si	Si	Si	Si	Si	No	No	No	No	No	No	No	No	No	No	No	No	No	No	No	No	No	No		Si	Si	Si	Si	No	Si	No	No	No	No	No	No	No	No	No		No
25307	59	Masculino	17	En búsqueda de trabajo		menos de 1 SMLV	Estrato 3	Si	Si	Si	Si	Si	No	No	No	No	No	No	No	No	No	No	No	No	No	No	No	No	No	No		Si	Si	Si	Si	No	Si	No	No	No	No	No	No	No	No	No		No
25307	28	Masculino	19	Trabajador		menos de 1 SMLV	Estrato 3	Si	Si	Si	Si	Si	No	No	No	No	No	No	No	No	No	No	No	No	No	No	No	No	No	No		Si	Si	Si	Si	No	Si	No	No	Si	No	Si	Si	Si	No	No		No
25307	42	Femenino	14	Trabajador		menos de 1 SMLV	Estrato 3	Si	Si	Si	Si	Si	Si	No	No	No	No	Si	No	No	No	No	No	No	No	No	No	No	No	No		Si	Si	Si	No	Si	No	Si	Si	No	No	No	No	No	No	No		No
25307	51	Masculino	14	Trabajador		menos de 1 SMLV	Estrato 3	Si	Si	Si	Si	Si	Si	No	No	No	No	Si	No	No	No	No	No	No	No	No	No	No	No	No		Si	Si	Si	No	Si	No	Si	Si	No	No	No	No	No	No	No		No
25307	54	Femenino	10	Oficios de hogar		menos de 1 SMLV	Estrato 4	Si	Si	No	Si	Si	Si	No	No	No	No	Si	No	No	No	No	No	No	No	No	No	No	No	No		Si	Si	Si	No	Si	No	Si	Si	No	No	No	No	No	No	No		No
25307	28	Femenino	14	Trabajador		menos de 1 SMLV	Estrato 4	Si	Si	Si	Si	Si	Si	No	No	No	No	Si	No	No	No	No	No	No	No	No	No	No	No	No		Si	Si	Si	Si	Si	No	Si	Si	No	No	No	No	No	No	No		No
25307	51	Masculino	19	Trabajador		entre 1 - 2 SMLV	Estrato 4	Si	Si	Si	Si	Si	Si	No	No	No	No	Si	No	No	No	No	No	No	No	No	No	No	No	No		Si	Si	Si	No	Si	No	Si	Si	No	No	No	No	No	No	No		No
25307	50	Femenino	8	Oficios de hogar		entre 1 - 2 SMLV	Estrato 3	Si	Si	No	Si	No	No	No	No	No	Si	Si	No	No	No	No	No	No	No	No	No	No	No	No		Si	No	No	Si	No	No	Si	No	No	No	No	No	Si	No	No		Si	Suero y acetaminofen en urgencias. En la casa jugo de uvas con espinacas y kumis con limon.
25307	51	Femenino	8	Oficios de hogar		menos de 1 SMLV	Estrato 3	Si	Si	Si	Si	Si	No	No	No	No	No	No	No	No	No	No	No	No	No	No	No	No	No	No		Si	Si	Si	Si	No	Si	No	No	No	No	No	No	No	No	No		No
25307	71	Femenino	19	Oficios de hogar		menos de 1 SMLV	Estrato 3	Si	Si	Si	Si	Si	No	No	No	No	No	No	No	No	No	No	No	No	No	No	No	No	No	No		Si	Si	Si	No	No	No	No	No	No	No	No	No	No	No	No		No
25307	70	Femenino	0	Oficios de hogar		menos de 1 SMLV	Estrato 3	Si	Si	Si	Si	Si	No	No	No	No	No	No	No	No	No	No	No	No	No	No	No	No	No	No		Si	No	No	No	No	No	Si	No	No	No	No	No	No	No	No		No
25307	65	Femenino	14	Pensionado		entre 1 - 2 SMLV	Estrato 2	Si	Si	No	Si	Si	Si	No	No	Si	No	No	No	No	No	No	No	No	Si	Si	No	No	No	No		Si	No	No	No	No	No	Si	Si	No	No	No	No	No	No	No		No
25307	52	Femenino	17	Oficios de hogar		entre 1 - 2 SMLV	Estrato 3	Si	Si	No	Si	Si	Si	No	No	No	No	No	No	No	No	No	No	No	No	Si	No	No	No	No		Si	No	No	No	No	No	Si	Si	No	No	No	No	No	No	No		No
25307	32	Femenino	17	Trabajador		entre 1 - 2 SMLV	Estrato 4	Si	Si	No	Si	Si	Si	No	No	No	No	No	No	No	No	No	No	No	No	No	No	No	No	No		Si	No	Si	No	No	No	No	No	No	No	No	No	No	No	No		No
25307	41	Femenino	19	Trabajador		entre 1 - 2 SMLV	Estrato 3	Si	Si	No	Si	Si	No	No	No	No	Si	No	No	No	No	No	No	No	No	No	No	No	No	No		Si	No	No	No	No	No	No	No	No	No	No	No	No	No	No		No
25307	24	Masculino	14	Trabajador		entre 1 - 2 SMLV	Estrato 3	Si	Si	No	Si	No	No	No	No	No	Si	No	No	No	No	No	No	No	No	No	No	No	No	No		Si	Si	No	No	No	No	No	No	No	No	No	No	Si	No	No		No
25307	72	Femenino	14	Oficios de hogar		menos de 1 SMLV	Estrato 3	Si	Si	No	Si	Si	No	No	No	No	No	No	No	No	No	No	No	No	No	No	No	No	No	No		No	No	No	No	No	No	No	No	No	No	No	No	No	No	Si		No
25307	42	Masculino	14	Trabajador		entre 1 - 2 SMLV	Estrato 3	Si	Si	No	Si	Si	No	Si	No	No	No	No	No	No	No	No	No	No	No	No	No	No	No	No		Si	Si	Si	No	No	No	No	No	Si	No	No	No	No	No	No		No
25307	25	Masculino	14	Trabajador		entre 1 - 2 SMLV	Estrato 3	Si	Si	No	Si	Si	No	Si	No	No	Si	Si	No	No	No	No	No	No	No	No	No	No	No	No		Si	Si	No	No	No	No	Si	No	No	Si	Si	Si	No	No	No		No
25307	48	Femenino	6	Trabajador		entre 1 - 2 SMLV	Estrato 3	Si	Si	No	Si	Si	No	No	No	No	Si	No	No	No	No	No	No	No	Si	No	No	No	No	No		Si	No	Si	No	No	No	Si	No	No	No	No	No	No	No	No		No
25307	60	Femenino	6	Otro	Controles medicos de mi esposo y mio.	entre 1 - 2 SMLV	Estrato 3	Si	Si	Si	Si	Si	No	No	No	No	Si	No	No	No	No	No	No	No	Si	No	No	No	No	No		Si	Si	Si	Si	No	No	Si	Si	No	No	No	No	Si	No	No		No
25307	44	Femenino	15	Trabajador		entre 1 - 2 SMLV	Estrato 4	Si	Si	Si	Si	Si	No	No	No	No	No	Si	No	No	No	No	No	No	No	No	No	No	No	No		Si	Si	No	No	No	No	No	Si	No	No	No	No	No	No	No		Si	Hidratacion y antibioticos
25307	42	Femenino	17	Trabajador		entre 1 - 2 SMLV	Estrato 3	Si	Si	No	Si	Si	Si	Si	No	No	No	No	No	No	No	No	No	No	No	No	No	No	No	No		Si	No	No	No	No	No	Si	Si	No	No	No	No	Si	No	No		No
25307	38	Masculino	17	Trabajador		entre 1 - 2 SMLV	Estrato 3	Si	Si	No	Si	Si	Si	Si	No	No	No	No	No	No	No	No	No	No	No	No	No	No	No	No		Si	Si	Si	No	No	No	No	No	No	No	No	No	No	No	No		No
25307	42	Masculino	19	Trabajador		entre 1 - 2 SMLV	Estrato 3	Si	Si	Si	Si	Si	No	No	No	No	Si	No	No	No	No	No	No	No	No	No	No	No	No	No		Si	Si	Si	No	No	No	No	No	No	No	Si	Si	Si	No	No		No
25307	52	Masculino	14	Trabajador		entre 1 - 2 SMLV	Estrato 3	Si	Si	No	Si	No	No	No	No	No	No	Si	No	No	No	No	No	No	No	No	No	No	No	No		Si	No	No	No	No	No	Si	Si	No	No	No	No	No	No	No		No
25307	58	Femenino	14	Pensionado		entre 1 - 2 SMLV	Estrato 4	Si	Si	No	Si	No	No	No	No	No	Si	Si	No	No	No	No	No	No	No	No	No	No	No	No		Si	No	No	No	No	No	No	No	No	No	No	No	No	No	No		No
25307	61	Femenino	8	Oficios de hogar		entre 1 - 2 SMLV	Estrato 2	Si	Si	No	Si	Si	No	No	No	No	No	Si	No	No	Si	No	No	No	No	No	No	No	No	No		Si	No	No	No	No	No	No	No	No	No	No	No	No	No	No		No
25307	32	Femenino	17	Trabajador		entre 1 - 2 SMLV	Estrato 2	Si	Si	Si	Si	Si	No	No	No	No	No	Si	No	No	No	No	No	No	No	No	No	No	No	No		Si	No	No	No	No	No	No	No	No	No	No	No	No	No	No		No
25307	48	Femenino	9	Trabajador		entre 1 - 2 SMLV	Estrato 2	Si	Si	No	Si	Si	No	No	No	No	No	Si	No	No	No	No	No	No	No	No	No	No	No	No		Si	No	No	No	No	No	Si	Si	No	No	No	No	No	No	No		No
25307	47	Femenino	8	Oficios de hogar		entre 1 - 2 SMLV	Estrato 2	Si	Si	No	Si	Si	No	No	No	No	Si	Si	No	No	No	No	No	No	No	No	No	No	No	No		No	No	No	No	No	No	No	No	No	No	No	No	No	No	Si		No
25307	67	Femenino	9	Pensionado		entre 1 - 2 SMLV	Estrato 2	Si	Si	Si	Si	Si	No	No	No	No	Si	No	No	No	No	No	No	No	No	No	No	No	No	No		Si	Si	Si	No	No	No	No	No	No	No	No	No	Si	No	No		No
25307	60	Femenino	13	Oficios de hogar		menos de 1 SMLV	Estrato 2	Si	Si	Si	Si	Si	No	No	No	No	No	No	No	No	No	No	No	No	No	No	No	No	No	No		Si	Si	Si	Si	No	Si	No	No	No	No	No	No	No	No	No		No
25307	58	Femenino	19	Pensionado		más de 5 SMLV	Estrato 3	Si	Si	Si	Si	Si	No	No	No	No	No	No	No	No	No	No	No	No	No	No	No	No	No	No		Si	Si	Si	Si	No	Si	No	No	No	No	No	No	No	No	No		No
25307	41	Masculino	14	Pensionado		entre 3 - 4 SMLV	Estrato 2	Si	Si	Si	Si	Si	No	No	No	No	No	No	No	No	No	No	No	No	No	No	No	No	No	No		Si	Si	Si	No	No	Si	No	No	No	No	No	No	No	No	No		No
25307	68	Femenino	8	Oficios de hogar		menos de 1 SMLV	Estrato 2	Si	Si	Si	Si	Si	No	No	No	No	No	No	No	No	No	No	No	No	No	No	No	No	No	No		Si	Si	Si	No	No	Si	No	No	No	No	No	No	No	No	No		No
25307	35	Femenino	14	Trabajador		menos de 1 SMLV	Estrato 2	Si	Si	Si	Si	Si	No	No	No	No	No	No	No	No	No	No	No	No	No	No	No	No	No	No		Si	Si	Si	No	No	Si	No	No	No	No	No	No	No	No	No		No
25307	59	Masculino	11	Trabajador		entre 1 - 2 SMLV	Estrato 2	Si	Si	No	Si	Si	Si	No	No	No	No	No	No	No	No	No	No	No	No	No	No	No	No	No		Si	No	Si	No	No	No	Si	No	No	No	No	No	No	No	No		No
25307	24	Femenino	17	Estudiante		entre 1 - 2 SMLV	Estrato 2	Si	Si	No	Si	No	Si	No	No	No	No	Si	No	No	No	No	No	No	No	No	No	No	No	No		Si	Si	Si	No	No	No	Si	No	No	No	No	No	No	No	No		No
25307	50	Femenino	17	Oficios de hogar		entre 1 - 2 SMLV	Estrato 2	Si	Si	No	Si	Si	Si	No	No	No	No	No	No	No	No	No	No	No	No	No	No	No	No	No		Si	Si	Si	No	No	No	No	No	No	No	No	No	No	No	No		No
25307	56	Femenino	9	Oficios de hogar		entre 1 - 2 SMLV	Estrato 2	Si	Si	No	Si	Si	Si	No	No	No	No	No	No	No	No	No	No	No	No	No	No	No	No	No		Si	No	No	No	No	No	Si	Si	No	No	No	No	No	No	No		No
25307	75	Masculino	12	Trabajador		entre 1 - 2 SMLV	Estrato 3	Si	Si	No	Si	No	No	No	No	No	Si	Si	No	No	No	No	No	No	No	No	No	No	No	No		Si	Si	No	No	No	No	No	No	Si	No	No	No	Si	No	No		No
25307	41	Femenino	14	Trabajador		entre 1 - 2 SMLV	Estrato 1	Si	Si	Si	Si	Si	Si	No	No	No	No	Si	No	No	No	No	No	No	No	No	No	No	No	No		Si	Si	Si	Si	No	No	No	No	No	No	No	No	No	No	No		No
25307	30	Femenino	19	Trabajador		entre 1 - 2 SMLV	Estrato 2	Si	Si	No	Si	Si	Si	No	No	No	No	Si	No	No	No	No	No	No	No	No	No	No	No	No		Si	Si	Si	Si	No	No	Si	Si	No	No	No	No	Si	No	No		No
25307	55	Femenino	12	Oficios de hogar		menos de 1 SMLV	Estrato 2	Si	Si	No	Si	Si	Si	No	No	No	No	Si	No	No	No	No	No	No	No	No	No	No	No	No		Si	Si	Si	No	Si	No	Si	Si	No	No	No	No	No	No	No		No
25307	30	Femenino	17	Trabajador		menos de 1 SMLV	Estrato 2	Si	Si	Si	Si	Si	Si	No	No	No	No	Si	No	No	No	No	No	No	No	No	No	No	No	No		Si	Si	Si	No	Si	No	Si	Si	No	No	No	No	No	No	No		No
25307	22	Femenino	14	Trabajador		menos de 1 SMLV	Estrato 2	Si	Si	Si	Si	Si	Si	No	No	No	No	Si	No	No	No	No	No	No	No	No	No	No	No	No		Si	Si	Si	No	Si	No	Si	Si	No	No	No	No	No	No	No		No
25307	18	Femenino	14	Oficios de hogar		menos de 1 SMLV	Estrato 1	Si	Si	No	Si	Si	Si	No	No	No	No	Si	No	No	No	No	No	No	No	No	No	No	No	No		Si	Si	Si	No	Si	No	Si	Si	No	No	No	No	No	No	No		No
25307	53	Femenino	14	Trabajador		menos de 1 SMLV	Estrato 2	Si	Si	No	Si	Si	Si	No	No	No	No	Si	No	No	No	No	No	No	No	No	No	No	No	No		Si	Si	Si	No	Si	No	Si	Si	No	No	No	No	No	No	No		No
25307	63	Femenino	17	Trabajador		entre 1 - 2 SMLV	Estrato 2	Si	Si	No	Si	Si	Si	No	No	No	No	Si	No	No	No	No	No	No	No	No	No	No	No	No		Si	No	No	No	No	No	No	Si	No	No	No	No	Si	No	No		No
25307	65	Masculino	6	Incapacitado Permanente		No sabe - No responde	Estrato 1	Si	Si	No	Si	Si	No	No	No	No	Si	Si	No	No	No	No	No	No	No	No	No	No	No	No		Si	No	No	No	No	No	No	No	No	No	No	No	Si	No	No		No
25307	54	Femenino	6	Oficios de hogar		entre 1 - 2 SMLV	Estrato 2	Si	Si	Si	Si	Si	Si	No	No	No	No	Si	No	No	No	No	No	No	No	No	No	No	No	No		Si	No	Si	No	No	Si	Si	No	No	No	No	No	No	No	No		No
25307	63	Femenino	8	Pensionado		entre 2 - 3 SMLV	Estrato 2	Si	Si	No	Si	Si	Si	No	No	No	No	Si	No	No	No	No	No	No	No	No	No	No	No	No		Si	No	Si	No	No	No	Si	No	No	No	No	No	No	No	No		No
25307	36	Femenino	14	Trabajador		entre 1 - 2 SMLV	Estrato 2	Si	Si	No	Si	Si	Si	No	No	No	No	Si	No	No	No	No	No	No	No	No	No	No	No	No		Si	No	Si	No	No	No	No	No	No	Si	Si	Si	Si	No	No		No
25307	55	Femenino	5	Oficios de hogar		entre 1 - 2 SMLV	Estrato 2	Si	Si	No	Si	Si	Si	No	No	No	No	No	No	No	No	No	No	No	No	No	No	No	No	No		Si	No	No	No	No	No	No	Si	No	No	No	No	No	No	No		No
25307	65	Femenino	17	Pensionado		entre 1 - 2 SMLV	Estrato 2	Si	Si	Si	Si	Si	Si	No	No	No	No	Si	No	No	No	No	No	No	No	No	No	No	No	No		Si	No	Si	Si	No	No	Si	No	No	No	No	No	No	No	No		No
25307	20	Femenino	14	Oficios de hogar		entre 1 - 2 SMLV	Estrato 1	Si	Si	No	Si	Si	Si	No	No	No	No	Si	No	No	No	No	No	No	No	No	No	No	No	No		Si	Si	Si	No	No	No	Si	No	No	No	No	No	Si	No	No		No
25307	35	Femenino	17	Oficios de hogar		menos de 1 SMLV	Estrato 2	Si	Si	Si	Si	Si	No	No	No	No	No	No	No	No	No	No	No	No	No	No	No	No	No	No		Si	Si	Si	Si	No	Si	No	No	No	No	No	No	No	No	No		No
25307	54	Masculino	8	Trabajador		menos de 1 SMLV	Estrato 2	Si	Si	Si	Si	Si	No	No	No	No	No	No	No	No	No	No	No	No	No	No	No	No	No	No		Si	Si	No	No	No	Si	No	No	No	No	No	No	No	No	No		No
25307	57	Femenino	8	Oficios de hogar		menos de 1 SMLV	Estrato 2	Si	Si	Si	Si	Si	No	No	No	No	No	No	No	No	No	No	No	No	No	No	No	No	No	No		Si	Si	Si	Si	No	Si	No	No	No	No	No	No	No	No	No		No
25307	53	Femenino	7	Oficios de hogar		menos de 1 SMLV	Estrato 1	Si	Si	Si	Si	Si	No	No	No	No	No	No	No	No	No	No	No	No	No	No	No	No	No	No		Si	Si	Si	Si	No	Si	No	No	No	No	No	No	No	No	No		No
25307	35	Femenino	15	No trabajó, pero tiene trabajo		menos de 1 SMLV	Estrato 2	Si	Si	Si	Si	Si	No	No	No	No	No	No	No	No	No	No	No	No	No	No	No	No	No	No		Si	Si	Si	No	No	Si	No	No	No	No	No	No	No	No	No		No
25307	52	Femenino	11	Pensionado		menos de 1 SMLV	Estrato 1	Si	Si	Si	Si	Si	No	No	No	No	No	No	No	No	No	No	No	No	No	No	No	No	No	No		Si	Si	Si	Si	No	Si	Si	No	No	No	No	No	No	No	No		No
25307	50	Femenino	14	Oficios de hogar		menos de 1 SMLV	Estrato 2	Si	Si	Si	Si	Si	No	No	No	No	No	No	No	No	No	No	No	No	No	No	No	No	No	No		Si	Si	Si	Si	No	Si	No	No	No	No	No	No	No	No	No		No
25307	69	Femenino	12	Trabajador		entre 1 - 2 SMLV	Estrato 2	Si	No	Si	Si	Si	No	No	No	No	No	Si	No	No	No	No	No	No	No	No	No	No	No	No		Si	Si	No	No	No	No	No	No	Si	Si	Si	Si	No	No	No		No
25307	70	Masculino	15	Trabajador		entre 1 - 2 SMLV	Estrato 2	Si	Si	Si	Si	Si	No	No	No	No	No	Si	No	No	No	No	No	No	No	No	No	No	No	No		Si	Si	No	No	No	No	Si	Si	No	No	No	No	No	No	No		No
25307	50	Masculino	16	Trabajador		entre 1 - 2 SMLV	Estrato 2	Si	Si	No	Si	Si	No	No	No	No	No	Si	No	No	No	No	No	No	No	No	No	No	No	No		Si	No	No	No	No	No	No	No	No	No	No	No	No	No	No		No
25307	71	Masculino	11	Trabajador		menos de 1 SMLV	Estrato 2	Si	Si	No	Si	No	No	No	No	No	Si	No	No	No	No	No	No	No	No	No	No	No	No	No		No	No	No	No	No	No	No	No	No	No	No	No	No	No	Si		No
25307	24	Femenino	14	Oficios de hogar		entre 1 - 2 SMLV	Estrato 1	Si	Si	No	Si	Si	No	No	No	No	No	No	No	No	No	No	No	No	No	No	No	No	No	No		Si	Si	No	No	No	No	Si	No	No	No	No	No	No	No	No		No
25307	60	Masculino	14	Oficios de hogar		entre 1 - 2 SMLV	Estrato 2	Si	Si	Si	Si	Si	No	No	No	No	Si	Si	No	No	No	No	No	No	No	No	No	No	No	No		Si	No	No	No	No	No	No	No	No	No	No	No	Si	No	No		No
25307	53	Femenino	12	Oficios de hogar		entre 1 - 2 SMLV	Estrato 2	Si	Si	No	Si	Si	Si	No	No	No	No	No	No	No	No	No	No	No	No	No	No	No	No	No		Si	No	No	No	No	No	Si	Si	No	No	No	No	No	No	No		No
25307	44	Femenino	7	Oficios de hogar		entre 1 - 2 SMLV	Estrato 2	Si	Si	No	Si	Si	Si	No	No	No	No	No	No	No	No	No	No	No	No	No	No	No	No	No		Si	No	Si	No	No	No	Si	No	No	No	No	No	No	No	No		No
25307	44	Femenino	17	Oficios de hogar		entre 1 - 2 SMLV	Estrato 2	Si	Si	No	Si	Si	Si	No	No	No	No	Si	No	No	No	No	No	No	No	No	No	No	No	No		Si	Si	No	No	No	No	Si	No	No	Si	No	No	No	No	No		No
25307	38	Femenino	14	Trabajador		entre 1 - 2 SMLV	Estrato 2	Si	Si	No	Si	Si	Si	No	No	No	No	Si	No	No	No	No	No	No	No	No	No	No	No	No		Si	No	No	No	No	No	Si	Si	No	No	No	No	Si	No	No		No
25307	38	Femenino	19	Oficios de hogar		entre 1 - 2 SMLV	Estrato 3	Si	Si	No	Si	Si	Si	No	No	No	No	Si	No	No	No	No	No	No	No	No	No	No	No	No		Si	No	Si	Si	No	No	No	Si	No	No	No	No	No	No	No		No
25307	21	Masculino	17	Oficios de hogar		entre 1 - 2 SMLV	Estrato 2	Si	Si	No	Si	Si	Si	No	No	No	No	Si	No	No	No	No	No	No	No	No	No	No	No	No		Si	Si	Si	No	No	No	Si	Si	No	No	No	No	No	No	No		No
25307	62	Femenino	6	Oficios de hogar		menos de 1 SMLV	Estrato 2	Si	Si	No	Si	Si	Si	No	No	No	No	Si	No	No	No	No	No	No	No	No	No	No	No	No		Si	No	Si	No	No	No	Si	Si	No	No	No	No	Si	No	No		No
25307	60	Femenino	19	Trabajador		entre 1 - 2 SMLV	Estrato 2	Si	Si	Si	Si	Si	Si	No	No	No	No	Si	No	No	No	No	No	No	No	No	No	No	No	No		Si	No	No	No	Si	No	Si	Si	No	Si	No	No	No	No	No		No
25307	49	Femenino	11	Oficios de hogar		menos de 1 SMLV	Estrato 1	Si	Si	No	Si	Si	Si	No	No	No	No	Si	No	No	No	No	No	No	No	No	No	No	No	No		Si	No	No	Si	No	No	No	No	No	Si	No	No	No	No	No		No
25307	54	Femenino	14	Oficios de hogar		menos de 1 SMLV	Estrato 2	Si	Si	Si	Si	Si	Si	No	No	No	No	Si	No	No	No	No	No	No	No	No	No	No	No	No		Si	Si	Si	No	Si	No	Si	Si	No	No	No	No	No	No	No		No
25307	56	Femenino	17	Oficios de hogar		menos de 1 SMLV	Estrato 2	Si	Si	Si	Si	Si	Si	No	No	No	No	Si	No	No	No	No	No	No	No	No	No	No	No	No		Si	Si	Si	No	Si	Si	Si	Si	No	No	No	No	No	No	No		No
25307	59	Femenino	8	Trabajador		menos de 1 SMLV	Estrato 1	Si	Si	Si	Si	Si	Si	No	No	No	No	Si	No	No	No	No	No	No	No	No	No	No	No	No		Si	Si	Si	No	Si	No	Si	Si	No	No	No	No	No	No	No		No
25307	45	Femenino	17	Oficios de hogar		menos de 1 SMLV	Estrato 2	Si	Si	Si	Si	Si	Si	No	No	No	No	Si	No	No	No	No	No	No	No	No	No	No	No	No		Si	Si	Si	No	Si	No	Si	Si	No	No	No	No	No	No	No		No
25307	24	Femenino	15	Oficios de hogar		entre 1 - 2 SMLV	Estrato 3	Si	Si	No	Si	No	No	No	No	Si	Si	Si	No	No	No	No	No	No	No	No	No	No	No	No		Si	No	No	No	No	No	Si	Si	No	No	No	No	No	No	No		No
25307	37	Femenino	19	Oficios de hogar		entre 1 - 2 SMLV	Estrato 3	Si	Si	No	Si	No	No	No	No	No	Si	Si	No	No	No	No	No	No	No	No	No	No	No	No		Si	Si	Si	No	No	No	Si	Si	No	No	No	No	No	No	No		No
25307	49	Femenino	14	Oficios de hogar		entre 1 - 2 SMLV	Estrato 3	Si	Si	No	Si	Si	Si	No	No	No	No	No	No	No	No	No	No	No	No	No	No	No	No	No		Si	Si	Si	No	No	No	Si	Si	No	No	No	No	No	No	No		No
25307	73	Femenino	8	Oficios de hogar		entre 1 - 2 SMLV	Estrato 3	Si	Si	No	Si	Si	No	No	No	No	No	Si	No	No	No	No	No	No	No	No	No	No	No	No		Si	No	Si	No	No	No	Si	No	No	No	No	No	No	No	No		No
25307	39	Femenino	14	Trabajador		menos de 1 SMLV	Estrato 1	Si	Si	No	Si	Si	Si	No	No	No	No	Si	No	No	No	No	No	No	No	No	No	No	No	No		Si	No	No	No	No	No	No	No	No	No	No	No	No	Si	No	Baja de plaquetas.	No
25307	42	Femenino	9	Oficios de hogar		entre 1 - 2 SMLV	Estrato 2	Si	Si	No	Si	Si	Si	No	No	No	No	Si	No	No	No	No	No	No	No	No	No	No	No	No		Si	Si	No	No	No	No	Si	Si	No	No	No	No	No	No	No		No
25307	32	Masculino	14	En búsqueda de trabajo		entre 1 - 2 SMLV	Estrato 2	Si	Si	No	Si	No	No	No	No	No	No	Si	No	No	No	No	No	No	No	No	No	No	No	No		Si	No	No	No	No	No	Si	Si	No	No	No	No	No	Si	No	Baja de plaquetas.	No
25307	63	Femenino	8	Oficios de hogar		entre 1 - 2 SMLV	Estrato 2	Si	Si	No	Si	Si	Si	Si	No	No	No	Si	No	No	No	No	No	No	No	No	No	No	No	No		Si	Si	No	No	No	No	Si	Si	No	No	No	No	No	No	No		No
25307	70	Femenino	5	Oficios de hogar		entre 1 - 2 SMLV	Estrato 2	No		No	Si	Si	No	No	No	No	No	Si	No	No	No	No	No	No	No	No	No	No	No	No		Si	Si	No	No	No	No	No	No	Si	No	No	No	Si	No	No		No
25307	43	Masculino	10	Trabajador		entre 1 - 2 SMLV	Estrato 2	Si	Si	No	Si	Si	No	No	No	No	Si	No	No	No	No	No	No	No	No	No	No	No	No	No		Si	No	No	No	No	No	No	No	No	No	No	No	No	No	No		No
25307	60	Masculino	14	Trabajador		entre 1 - 2 SMLV	Estrato 2	Si	Si	Si	Si	Si	Si	No	No	No	No	Si	No	No	No	No	No	No	No	No	No	No	No	No		Si	No	Si	No	No	No	Si	Si	No	No	No	No	Si	No	No		No
25307	36	Femenino	14	Trabajador		entre 1 - 2 SMLV	Estrato 2	Si	Si	No	Si	No	No	No	No	No	Si	Si	No	No	No	No	No	No	No	No	No	No	No	No		Si	Si	No	No	No	No	No	No	No	No	No	No	Si	No	No		No
25307	28	Femenino	13	Oficios de hogar		entre 1 - 2 SMLV	Estrato 2	Si	Si	No	No	Si	No	No	No	No	Si	No	No	No	No	No	No	No	No	No	No	No	No	No		Si	No	No	No	No	No	Si	Si	No	No	No	No	Si	No	No		No
25307	50	Femenino	14	Trabajador		menos de 1 SMLV	Estrato 2	Si	Si	No	Si	No	Si	No	No	No	No	Si	No	No	No	No	No	No	No	No	No	No	No	No		Si	No	No	No	No	No	No	No	No	No	No	No	No	No	No		No
25307	68	Masculino	6	Trabajador		entre 1 - 2 SMLV	Estrato 3	Si	Si	No	Si	No	No	No	No	No	No	Si	No	No	No	No	No	No	No	No	No	No	No	No		Si	Si	No	No	No	No	Si	Si	No	No	No	No	No	No	No		No
25307	53	Masculino	9	Trabajador		entre 1 - 2 SMLV	Estrato 2	Si	Si	No	Si	No	Si	No	No	No	No	No	No	No	No	No	No	No	No	No	No	No	No	No		Si	No	No	No	No	No	Si	No	No	No	No	No	No	No	No		No
25307	45	Masculino	19	Trabajador		más de 5 SMLV	Estrato 3	Si	Si	No	Si	Si	Si	Si	No	No	No	Si	No	No	No	No	No	No	No	No	No	No	No	No		Si	Si	Si	No	No	No	Si	Si	No	Si	Si	No	Si	No	No		No
25307	32	Femenino	16	Oficios de hogar		entre 1 - 2 SMLV	Estrato 2	Si	Si	No	Si	No	No	No	No	No	Si	Si	No	No	No	No	No	No	No	No	No	No	No	No		Si	No	No	No	No	No	Si	Si	No	No	No	No	No	No	No		No
25307	83	Femenino	6	Oficios de hogar		entre 1 - 2 SMLV	Estrato 2	Si	Si	No	Si	No	No	No	No	No	Si	No	No	No	No	No	No	No	No	No	No	No	No	No		Si	Si	No	No	No	No	Si	No	Si	No	No	No	No	No	No		No
25307	56	Femenino	14	Trabajador		entre 1 - 2 SMLV	Estrato 3	Si	Si	No	Si	Si	Si	No	No	No	No	Si	No	No	No	No	No	No	No	No	No	No	No	No		Si	No	Si	No	No	Si	Si	No	No	Si	No	Si	Si	No	No		No
25307	30	Femenino	12	Oficios de hogar		entre 1 - 2 SMLV	Estrato 3	Si	No	No	Si	Si	Si	No	No	No	No	Si	No	No	No	No	No	No	No	No	No	No	No	No		Si	No	No	No	No	No	No	No	No	No	No	No	Si	No	No		No
25307	65	Masculino	17	Pensionado		menos de 1 SMLV	Estrato 3	Si	Si	Si	Si	Si	No	No	No	No	No	No	No	No	No	No	No	No	No	No	No	No	No	No		Si	Si	Si	No	No	Si	No	No	No	No	No	No	No	No	No		No
25307	67	Femenino	8	Oficios de hogar		menos de 1 SMLV	Estrato 2	Si	Si	Si	Si	Si	No	No	No	No	No	No	No	No	No	No	No	No	No	No	No	No	No	No		Si	Si	Si	No	No	No	No	No	No	No	No	No	No	No	No		No
25307	61	Femenino	17	Oficios de hogar		menos de 1 SMLV	Estrato 3	Si	Si	Si	Si	Si	No	No	No	No	No	No	No	No	No	No	No	No	No	No	No	No	No	No		Si	Si	Si	Si	No	Si	No	No	No	No	No	No	No	No	No		No
25307	74	Femenino	8	Oficios de hogar		menos de 1 SMLV	Estrato 3	Si	Si	Si	Si	Si	No	No	No	No	No	No	No	No	No	No	No	No	No	No	No	No	No	No		Si	Si	Si	Si	No	Si	Si	No	No	No	No	No	No	No	No		Si	Abate
25307	68	Femenino	7	Oficios de hogar		menos de 1 SMLV	Estrato 3	Si	Si	Si	Si	Si	No	No	No	No	No	No	No	No	No	No	No	No	No	No	No	No	No	No		Si	Si	No	Si	No	No	No	No	No	No	No	No	No	No	No		No
25307	37	Femenino	14	Trabajador		entre 1 - 2 SMLV	Estrato 2	Si	Si	No	Si	No	No	No	No	No	No	Si	No	No	No	No	No	No	No	No	No	No	No	No		Si	No	No	No	Si	No	No	No	No	No	No	No	No	No	No		No
25307	61	Femenino	8	Oficios de hogar		menos de 1 SMLV	Estrato 3	Si	Si	Si	Si	Si	No	No	No	No	No	No	No	No	No	No	No	No	No	No	No	No	No	No		Si	Si	Si	Si	No	Si	No	No	No	No	No	No	No	No	No		No
25307	28	Femenino	19	Trabajador		menos de 1 SMLV	Estrato 3	Si	Si	Si	Si	Si	No	No	No	No	No	No	No	No	No	No	No	No	No	No	No	No	No	No		Si	Si	Si	Si	Si	Si	No	No	No	No	No	No	No	No	No		No
25307	67	Masculino	7	Trabajador		entre 1 - 2 SMLV	Estrato 3	Si	Si	No	Si	No	Si	No	No	No	No	Si	No	No	No	No	No	No	No	No	No	No	No	No		Si	No	No	No	No	No	No	No	No	No	No	No	No	Si	No	Piquina en el cuerpo	No
25307	63	Femenino	12	Oficios de hogar		entre 4 - 5 SMLV	Estrato 3	Si	No	No	Si	Si	No	No	No	No	No	Si	No	No	No	No	No	No	No	Si	No	No	No	No		Si	No	No	No	No	No	Si	Si	No	No	No	No	No	No	No		No
25307	63	Femenino	10	Oficios de hogar		entre 1 - 2 SMLV	Estrato 3	Si	Si	No	Si	Si	Si	No	No	No	Si	No	No	No	No	No	No	No	No	No	No	No	No	No		Si	Si	Si	No	No	No	Si	Si	No	No	No	No	Si	No	No		No
25307	69	Femenino	11	Oficios de hogar		menos de 1 SMLV	Estrato 3	Si	Si	No	Si	Si	Si	No	No	No	No	No	No	No	No	No	No	No	No	No	No	No	No	No		Si	Si	No	No	No	No	Si	No	No	No	No	No	No	No	No		No
25307	37	Femenino	11	Oficios de hogar		menos de 1 SMLV	Estrato 3	Si	Si	Si	Si	Si	No	No	No	No	No	No	No	No	No	No	No	No	No	No	No	No	No	No		Si	Si	Si	Si	No	Si	No	No	No	No	No	No	No	No	No		No
25307	46	Femenino	12	Otro	En el Hospital, pendiente de la salud de su hijo pro que estuvo muy enfermo de virosis.	entre 1 - 2 SMLV	Estrato 3	Si	Si	No	Si	No	No	Si	No	No	No	Si	No	No	No	No	No	No	No	No	No	No	No	No		Si	Si	No	Si	No	No	Si	No	No	No	No	No	No	No	No		No
25307	76	Femenino	7	Oficios de hogar		entre 2 - 3 SMLV	Estrato 3	Si	No	No	Si	No	Si	No	No	No	No	Si	No	No	No	No	No	No	No	No	No	No	No	No		Si	No	No	No	No	No	Si	No	No	Si	No	No	No	No	No		No
25307	19	Femenino	14	En búsqueda de trabajo		entre 1 - 2 SMLV	Estrato 3	Si	Si	No	Si	No	Si	No	No	No	No	Si	No	No	No	No	No	No	No	No	No	No	No	No		Si	Si	No	No	No	No	No	No	No	No	No	Si	Si	No	No		No
25307	73	Masculino	11	Oficios de hogar		entre 1 - 2 SMLV	Estrato 3	Si	Si	No	Si	No	No	No	No	No	Si	Si	No	No	No	No	No	No	No	No	No	No	No	No		Si	Si	No	No	No	No	No	No	No	No	Si	No	No	No	No		No
25307	74	Masculino	14	Rentista		entre 1 - 2 SMLV	Estrato 3	Si	Si	No	Si	No	Si	No	No	No	No	Si	No	No	No	No	No	No	No	No	No	No	No	No		Si	No	Si	No	No	No	No	No	No	No	No	No	Si	No	No		No
25307	52	Femenino	14	Oficios de hogar		entre 1 - 2 SMLV	Estrato 3	Si	Si	No	Si	No	Si	No	No	No	No	Si	No	No	No	No	No	No	No	No	No	No	No	No		Si	Si	Si	No	No	No	No	Si	No	No	No	No	No	No	No		No
25307	50	Femenino	10	Oficios de hogar		entre 1 - 2 SMLV	Estrato 3	Si	Si	No	Si	Si	Si	No	No	No	Si	No	No	No	No	No	No	No	No	No	No	No	No	No		No	No	No	No	No	No	No	No	No	No	No	No	No	No	Si		No
25307	54	Femenino	14	Oficios de hogar		entre 1 - 2 SMLV	Estrato 3	Si	Si	No	Si	Si	No	No	No	No	No	Si	No	No	No	No	No	No	No	No	No	No	No	No		Si	No	No	No	No	No	Si	Si	No	No	No	No	No	No	No		No
25307	49	Femenino	8	Oficios de hogar		entre 1 - 2 SMLV	Estrato 2	Si	Si	No	Si	Si	No	No	No	No	No	Si	No	No	No	No	No	No	No	No	No	No	No	No		Si	Si	No	No	No	No	Si	Si	No	No	No	No	No	No	No		No
25307	40	Masculino	19	Trabajador		entre 2 - 3 SMLV	Estrato 3	Si	Si	Si	No	Si	No	No	No	No	No	No	No	No	No	No	No	No	No	No	No	No	No	No		Si	Si	Si	Si	No	Si	No	No	No	No	No	No	No	No	No		No
25307	30	Femenino	19	Estudiante		menos de 1 SMLV	Estrato 3	Si	Si	Si	Si	Si	No	No	No	No	No	No	No	No	No	No	No	No	No	No	No	No	No	No		Si	Si	Si	No	No	Si	No	No	No	No	No	No	No	No	No		No
25307	41	Femenino	8	No trabajó, pero tiene trabajo		menos de 1 SMLV	Estrato 2	Si	Si	Si	Si	Si	No	No	No	No	No	No	No	No	No	No	No	No	No	No	No	No	No	No		Si	Si	Si	No	No	Si	No	No	No	No	No	No	No	No	No		No
25307	75	Femenino	6	Oficios de hogar		menos de 1 SMLV	Estrato 3	Si	Si	Si	Si	Si	No	No	No	No	No	No	No	No	No	No	No	No	No	No	No	No	No	No		Si	Si	Si	Si	No	Si	No	No	No	No	No	No	No	No	No		No
25307	36	Femenino	14	Trabajador		entre 1 - 2 SMLV	Estrato 2	Si	Si	Si	Si	Si	Si	No	No	No	No	Si	No	No	No	No	No	No	No	No	No	No	No	No		Si	No	Si	No	No	No	Si	No	No	No	No	No	Si	No	No		No
25307	62	Masculino	19	Trabajador		entre 1 - 2 SMLV	Estrato 3	Si	Si	No	Si	Si	Si	No	No	No	No	Si	No	No	No	No	No	No	No	No	No	No	No	No		Si	Si	Si	No	No	No	Si	Si	No	No	No	No	Si	No	No		No
25307	71	Femenino	8	Oficios de hogar		menos de 1 SMLV	Estrato 2	Si	Si	No	Si	Si	Si	No	No	No	No	Si	No	No	No	No	No	No	No	No	No	No	No	No		Si	No	Si	No	No	No	Si	No	No	No	No	No	No	No	No		No
25307	52	Femenino	9	Trabajador		entre 1 - 2 SMLV	Estrato 2	Si	Si	Si	Si	Si	Si	No	No	No	No	Si	No	No	No	No	No	No	No	No	No	No	No	No		Si	Si	Si	No	No	No	No	No	No	No	No	No	Si	No	No		No
25307	30	Femenino	13	Otro	En la iglesia.	entre 1 - 2 SMLV	Estrato 3	Si	Si	No	Si	No	No	No	No	No	No	Si	No	No	No	No	No	No	Si	No	No	No	No	No		Si	Si	No	No	Si	No	Si	Si	No	No	No	No	No	No	No		No
25307	62	Femenino	8	Oficios de hogar		entre 1 - 2 SMLV	Estrato 2	Si	Si	No	Si	No	Si	No	No	No	No	Si	No	No	No	No	No	No	No	No	No	No	No	No		Si	No	Si	No	No	No	Si	Si	No	No	No	No	No	No	No		No
25307	59	Femenino	11	Oficios de hogar		menos de 1 SMLV	Estrato 2	Si	Si	No	Si	No	Si	No	No	No	No	No	No	No	No	No	No	No	No	No	No	No	No	No		Si	Si	Si	No	No	No	No	No	No	No	No	No	No	No	No		No
25307	62	Femenino	12	Pensionado		entre 1 - 2 SMLV	Estrato 3	Si	Si	No	Si	No	No	No	No	No	No	No	No	No	No	No	No	No	Si	No	No	No	No	No		Si	Si	Si	No	No	No	No	Si	No	No	No	No	No	No	No		No
25307	47	Femenino	4	Oficios de hogar		menos de 1 SMLV	Estrato 3	Si	No	No	Si	No	Si	No	No	No	No	Si	No	No	No	No	No	No	No	No	No	No	No	No		Si	No	No	No	No	No	Si	No	No	No	No	No	No	No	No		No
25307	57	Femenino	8	Oficios de hogar		entre 1 - 2 SMLV	Estrato 3	Si	Si	No	Si	No	Si	No	No	No	No	Si	No	No	No	No	No	No	No	No	No	No	No	No		Si	No	No	No	No	No	Si	Si	No	No	No	No	No	No	No		No
25307	53	Femenino	12	Pensionado		entre 1 - 2 SMLV	Estrato 2	Si	Si	No	Si	Si	Si	No	No	No	No	Si	No	No	No	No	No	No	No	No	No	No	No	No		Si	No	Si	No	No	No	Si	No	No	No	No	No	Si	No	No		No
25307	74	Masculino	7	No trabajó, pero tiene trabajo		menos de 1 SMLV	Estrato 3	Si	Si	No	Si	Si	Si	No	No	No	No	Si	No	No	No	No	No	No	No	No	No	No	No	No		Si	No	Si	No	No	No	Si	No	No	No	No	No	Si	No	No		No
25307	47	Femenino	19	Trabajador		entre 1 - 2 SMLV	Estrato 3	Si	Si	No	Si	Si	No	No	No	No	No	No	No	No	No	No	No	No	No	No	No	No	No	No		Si	No	Si	No	Si	No	Si	No	No	No	No	No	No	No	No		No
25307	57	Masculino	11	Trabajador		entre 1 - 2 SMLV	Estrato 3	Si	Si	No	Si	Si	Si	No	No	No	No	Si	No	No	No	No	No	No	No	No	No	No	No	No		Si	No	Si	No	No	No	Si	No	No	Si	Si	No	Si	No	No		No
25307	27	Femenino	14	Oficios de hogar		menos de 1 SMLV	Estrato 2	Si	Si	Si	Si	Si	No	No	No	No	No	No	No	No	No	No	No	No	No	No	No	No	No	No		Si	Si	Si	Si	No	Si	No	No	No	No	No	No	No	No	No		No
25307	73	Masculino	8	Trabajador		menos de 1 SMLV	Estrato 3	Si	Si	Si	Si	Si	No	No	No	No	No	No	No	No	No	No	No	No	No	No	No	No	No	No		Si	Si	Si	Si	No	Si	No	No	No	No	No	No	No	No	No		No
25307	31	Femenino	19	Trabajador		menos de 1 SMLV	Estrato 2	Si	Si	Si	Si	Si	No	No	No	No	No	No	No	No	No	No	No	No	No	No	No	No	No	No		Si	Si	Si	No	No	No	No	No	No	No	No	No	No	No	No		No
25307	35	Masculino	13	Trabajador		menos de 1 SMLV	Estrato 3	Si	Si	Si	Si	Si	No	No	No	No	No	No	No	No	No	No	No	No	No	No	No	No	No	No		Si	Si	Si	Si	No	Si	No	No	No	No	No	No	No	No	No		No
25307	36	Femenino	19	Trabajador		entre 1 - 2 SMLV	Estrato 3	Si	Si	Si	Si	Si	No	No	No	No	No	No	No	No	No	No	No	No	No	No	No	No	No	No		Si	Si	Si	Si	No	Si	Si	No	No	No	No	No	No	No	No		No
25307	67	Masculino	10	Oficios de hogar		No sabe - No responde	Estrato 2	Si	Si	No	Si	No	No	No	No	No	Si	Si	No	No	No	No	No	No	No	No	No	No	No	No		Si	Si	No	No	No	No	No	No	No	No	No	No	No	No	No		No
25307	37	Femenino	10	Oficios de hogar		menos de 1 SMLV	Estrato 2	Si	Si	No	Si	No	Si	No	No	No	No	Si	No	No	No	No	No	No	No	No	No	No	No	No		Si	No	No	No	No	No	Si	No	No	No	No	No	No	No	No		No
25307	39	Masculino	9	Trabajador		entre 1 - 2 SMLV	Estrato 2	Si	Si	No	Si	Si	No	No	No	No	Si	No	No	No	No	No	No	No	Si	No	No	No	No	No		Si	No	No	No	No	No	Si	No	No	No	No	No	No	No	No		No
25307	46	Femenino	17	Trabajador		entre 1 - 2 SMLV	Estrato 3	Si	No	No	Si	Si	No	No	No	No	No	Si	No	No	No	No	No	No	Si	No	No	No	No	No		Si	No	No	No	No	No	Si	No	No	No	No	No	No	Si	No	Baja de plaquetas.	No
25307	50	Femenino	6	Oficios de hogar		menos de 1 SMLV	Estrato 2	Si	No	No	Si	No	No	No	No	No	Si	No	No	No	No	No	No	No	Si	No	No	No	No	No		Si	No	No	No	No	No	No	No	No	No	No	No	No	No	No		No
25307	74	Femenino	8	Oficios de hogar		menos de 1 SMLV	Estrato 2	Si	Si	No	Si	Si	No	No	No	No	Si	Si	No	No	No	No	No	No	No	No	No	No	No	No		Si	No	No	No	No	No	No	No	No	No	No	No	No	No	No		No
25307	58	Femenino	14	Oficios de hogar		entre 1 - 2 SMLV	Estrato 2	Si	Si	Si	Si	Si	No	No	No	No	Si	Si	No	No	No	No	No	No	No	No	No	No	No	No		Si	Si	Si	No	No	No	Si	Si	No	No	No	No	No	No	No		No
25307	48	Femenino	8	Oficios de hogar		menos de 1 SMLV	Estrato 2	Si	No	No	Si	Si	No	No	No	No	No	Si	No	No	No	No	No	No	No	No	No	No	No	No		Si	No	No	No	No	No	Si	Si	Si	No	No	No	No	No	No		No
25307	76	Femenino	11	Oficios de hogar		entre 1 - 2 SMLV	Estrato 3	Si	Si	No	Si	Si	No	No	No	No	No	No	No	No	No	No	No	No	No	No	No	No	No	No		No	No	No	No	No	No	No	No	No	No	No	No	No	No	Si		No
25307	52	Masculino	10	Trabajador		entre 1 - 2 SMLV	Estrato 3	Si	Si	No	Si	Si	No	Si	No	No	Si	No	No	No	No	No	No	No	No	No	No	No	No	No		Si	No	No	No	No	No	No	No	Si	No	No	No	No	No	No		No
25307	68	Femenino	0	Oficios de hogar		menos de 1 SMLV	Estrato 3	Si	Si	No	Si	No	No	No	No	No	No	Si	Si	No	No	No	No	No	No	No	No	No	No	No		No	Si	No	No	No	No	No	Si	No	No	No	No	No	No	No		No
25307	60	Femenino	8	Trabajador		entre 1 - 2 SMLV	Estrato 3	Si	Si	Si	Si	Si	No	No	No	No	No	No	No	No	No	No	No	No	No	No	No	No	No	No		Si	Si	No	No	No	Si	No	No	No	No	No	No	No	No	No		No
25307	55	Masculino	13	Trabajador		menos de 1 SMLV	Estrato 3	Si	Si	Si	Si	Si	No	No	No	No	No	No	No	No	No	No	No	No	No	No	No	No	No	No		Si	Si	Si	No	No	No	Si	No	No	No	No	No	No	No	No		No
25307	49	Femenino	10	Trabajador		entre 1 - 2 SMLV	Estrato 3	Si	Si	No	Si	Si	Si	No	No	No	No	Si	No	No	No	No	No	No	No	No	No	No	No	No		Si	Si	Si	No	No	No	Si	No	No	No	No	No	Si	No	No		No
25307	67	Femenino	8	Oficios de hogar		entre 1 - 2 SMLV	Estrato 3	Si	Si	No	Si	Si	No	No	No	No	No	Si	No	No	No	No	No	No	No	No	No	No	No	No		Si	Si	No	No	No	No	No	Si	No	No	No	No	No	No	No		No
25307	45	Femenino	14	Trabajador		entre 1 - 2 SMLV	Estrato 3	Si	Si	No	Si	Si	Si	No	No	No	No	Si	No	No	No	No	No	No	No	No	No	No	No	No		Si	No	Si	No	No	No	Si	No	No	No	No	No	Si	No	No		No
25307	26	Femenino	11	Trabajador		entre 1 - 2 SMLV	Estrato 3	Si	Si	No	Si	Si	Si	No	No	No	No	Si	No	No	No	No	No	No	No	No	No	No	No	No		Si	No	Si	No	No	No	Si	No	No	No	No	No	No	No	No		No
25307	61	Femenino	12	Oficios de hogar		entre 1 - 2 SMLV	Estrato 3	Si	Si	Si	Si	No	Si	Si	No	No	Si	Si	No	No	No	No	No	No	Si	No	No	No	No	No		Si	Si	No	No	No	No	No	No	No	No	No	No	No	No	No		No
25307	44	Masculino	10	Trabajador		entre 2 - 3 SMLV	Estrato 3	Si	No	No	Si	No	Si	Si	No	No	No	No	No	No	No	No	No	No	Si	No	No	No	No	No		Si	Si	Si	Si	No	No	No	No	No	No	No	No	No	No	No		No
25307	26	Masculino	14	Trabajador		No sabe - No responde	Estrato 2	Si	Si	No	Si	No	Si	No	Si	No	Si	Si	No	No	No	No	No	No	No	No	No	No	No	No		Si	Si	No	No	No	No	Si	No	No	No	No	No	No	No	No		No
25307	38	Femenino	14	Trabajador		entre 1 - 2 SMLV	Estrato 3	Si	Si	No	Si	No	No	No	No	No	No	Si	No	No	No	No	No	No	No	No	No	No	No	No		Si	Si	No	No	No	No	No	No	No	No	No	No	No	No	No		No
25307	54	Masculino	12	Trabajador		entre 1 - 2 SMLV	Estrato 3	Si	Si	No	Si	No	No	No	No	No	No	No	No	No	No	No	No	No	No	No	No	No	No	Si		No	No	No	No	No	No	No	No	No	No	No	No	No	No	Si		No
25307	38	Femenino	19	Trabajador		entre 2 - 3 SMLV	Estrato 3	Si	Si	Si	Si	No	No	No	No	No	Si	Si	No	No	No	No	No	No	No	No	No	No	No	No		Si	Si	No	No	No	No	Si	Si	No	No	No	No	No	No	No		No
25307	38	Femenino	19	Oficios de hogar		entre 1 - 2 SMLV	Estrato 3	Si	Si	No	Si	Si	Si	No	No	No	No	Si	No	No	No	No	No	No	Si	No	No	No	No	No		Si	No	No	No	No	No	No	Si	No	No	No	No	No	No	No		No
25307	37	Femenino	15	Oficios de hogar		entre 1 - 2 SMLV	Estrato 3	Si	Si	No	Si	Si	No	No	No	No	No	No	No	No	No	No	No	No	No	No	No	No	No	No		No	No	Si	No	No	No	No	No	No	No	No	No	No	No	No		No
25307	82	Femenino	8	Oficios de hogar		menos de 1 SMLV	Estrato 3	Si	Si	No	Si	No	Si	No	No	No	No	No	No	No	No	No	No	No	No	No	No	No	No	No		Si	No	No	No	No	No	No	No	No	No	No	Si	No	No	No		No
25307	23	Femenino	17	Trabajador		entre 1 - 2 SMLV	Estrato 3	Si	Si	No	Si	Si	No	No	No	No	No	Si	No	No	No	No	No	No	Si	No	No	No	No	No		Si	No	No	No	No	No	No	Si	No	Si	No	No	No	No	No		No
25307	57	Masculino	14	Trabajador		entre 1 - 2 SMLV	Estrato 3	Si	Si	No	Si	Si	No	No	No	No	Si	No	No	No	No	No	No	No	No	No	No	No	No	No		Si	No	No	No	No	No	No	No	No	No	Si	Si	No	No	No		No
25307	32	Femenino	13	Oficios de hogar		entre 1 - 2 SMLV	Estrato 3	Si	Si	No	Si	Si	No	No	No	No	No	Si	No	No	No	No	No	No	No	No	No	No	No	No		Si	Si	No	No	No	No	Si	Si	No	No	No	No	No	No	No		No
25307	48	Masculino	9	Trabajador		entre 1 - 2 SMLV	Estrato 2	Si	Si	No	Si	Si	No	No	No	No	No	Si	No	No	No	No	No	No	No	No	No	No	No	No		Si	Si	No	No	No	No	No	No	No	No	No	No	No	No	No		No
25307	53	Femenino	11	Trabajador		entre 1 - 2 SMLV	Estrato 3	Si	Si	No	Si	No	No	No	No	No	No	Si	No	No	No	No	No	No	No	No	No	No	No	No		Si	Si	No	No	No	No	No	No	No	No	No	No	Si	No	No		No
25307	78	Femenino	8	Oficios de hogar		entre 2 - 3 SMLV	Estrato 3	Si	Si	No	Si	Si	Si	No	No	No	Si	No	No	No	No	No	No	No	No	No	No	No	No	No		Si	No	No	No	No	No	Si	Si	No	No	No	No	No	No	No		No
25307	38	Femenino	11	Oficios de hogar		entre 1 - 2 SMLV	Estrato 3	Si	Si	No	Si	No	No	No	No	No	Si	Si	No	No	No	No	No	No	No	No	No	No	No	No		Si	No	No	No	No	No	Si	Si	No	Si	No	No	No	No	No		Si	Vacuna contra el dengue
25307	64	Masculino	17	Trabajador		entre 2 - 3 SMLV	Estrato 3	Si	Si	No	Si	Si	Si	No	No	No	No	Si	No	No	No	No	No	No	No	No	No	No	No	No		Si	No	No	No	No	No	Si	Si	No	No	No	No	No	No	No		No
25307	63	Masculino	8	Oficios de hogar		menos de 1 SMLV	Estrato 3	Si	Si	No	Si	Si	No	No	No	No	No	Si	No	No	No	No	No	No	No	No	No	No	No	No		Si	No	Si	No	No	No	No	Si	No	No	No	No	No	No	No		No
25307	24	Femenino	17	Trabajador		menos de 1 SMLV	Estrato 3	Si	Si	No	Si	No	No	No	No	No	Si	Si	No	No	No	No	No	No	No	No	No	No	No	No		Si	Si	Si	No	No	No	Si	No	No	No	No	No	No	No	No		No
25307	48	Femenino	8	Oficios de hogar		menos de 1 SMLV	Estrato 3	Si	Si	Si	Si	Si	No	No	No	No	No	No	No	No	No	No	No	No	No	No	No	No	No	No		Si	Si	No	No	No	No	No	Si	No	No	No	No	No	No	No		No
25307	25	Femenino	14	Trabajador		menos de 1 SMLV	Estrato 3	No		Si	Si	Si	No	No	No	No	No	No	No	No	No	No	No	No	No	No	No	No	No	No		Si	No	Si	No	No	No	No	Si	No	No	No	No	No	No	No		No
25307	62	Masculino	8	Trabajador		menos de 1 SMLV	Estrato 1	Si	Si	Si	Si	Si	No	No	No	No	No	No	No	No	No	No	No	No	No	No	No	No	No	No		Si	No	No	No	No	Si	No	No	No	No	No	No	No	No	No		No
25307	25	Masculino	14	Trabajador		menos de 1 SMLV	Estrato 3	Si	Si	Si	Si	Si	No	No	No	No	No	No	No	No	No	No	No	No	No	No	No	No	No	No		Si	No	No	Si	No	Si	No	No	No	No	No	No	No	No	No		No
25307	18	Masculino	15	Estudiante		entre 1 - 2 SMLV	Estrato 5	Si	Si	No	Si	Si	Si	No	No	No	No	Si	No	No	No	No	No	No	No	No	No	No	No	No		Si	No	Si	No	No	No	Si	No	No	No	No	No	Si	No	No		No
25307	47	Masculino	8	Trabajador		entre 1 - 2 SMLV	Estrato 2	Si	Si	No	Si	Si	Si	No	No	No	No	Si	No	No	No	No	No	No	No	No	No	No	No	No		Si	No	Si	No	No	No	No	No	No	No	No	No	Si	No	No		No
25307	52	Femenino	14	Trabajador		entre 1 - 2 SMLV	Estrato 3	Si	Si	No	Si	Si	Si	No	No	No	No	Si	No	No	No	No	No	No	No	No	No	No	No	No		Si	No	Si	No	No	No	Si	No	No	No	No	No	Si	No	No		No
25307	67	Femenino	8	Oficios de hogar		entre 1 - 2 SMLV	Estrato 3	Si	Si	No	Si	Si	Si	Si	No	No	No	Si	No	No	No	No	No	No	No	No	No	No	No	No		Si	No	Si	No	No	No	Si	No	Si	No	No	No	Si	No	No		No
25307	35	Femenino	11	Otro	Estuvo en la clinica pendiente de la salud de su hijo que se encontraba hospitalizado.	entre 1 - 2 SMLV	Estrato 3	Si	No	No	Si	No	No	No	No	No	Si	Si	No	No	No	No	No	No	No	No	No	No	No	No		Si	No	Si	No	No	No	No	Si	Si	No	No	No	No	No	No		No
25307	45	Femenino	24	Trabajador		entre 1 - 2 SMLV	Estrato 3	Si	Si	Si	Si	Si	Si	No	No	No	No	Si	No	No	No	No	No	No	No	No	No	No	No	No		Si	Si	Si	No	Si	No	Si	Si	No	No	No	No	No	No	No		No
25307	35	Femenino	14	Trabajador		menos de 1 SMLV	Estrato 3	Si	Si	Si	Si	Si	Si	No	No	No	No	Si	No	No	No	No	No	No	No	No	No	No	No	No		Si	Si	Si	No	No	No	Si	Si	No	No	No	No	No	No	No		No
25307	30	Femenino	6	Pensionado		menos de 1 SMLV	Estrato 3	Si	Si	Si	Si	Si	Si	No	No	No	No	Si	No	No	No	No	No	No	No	No	No	No	No	No		Si	Si	Si	No	Si	No	Si	Si	No	No	No	No	No	No	No		No
25307	31	Femenino	14	Trabajador		menos de 1 SMLV	Estrato 3	Si	Si	Si	Si	Si	Si	No	No	No	No	Si	No	No	No	No	No	No	No	No	No	No	No	No		Si	Si	Si	No	Si	No	Si	Si	No	No	No	No	No	No	No		No
25307	45	Femenino	14	Trabajador		menos de 1 SMLV	Estrato 3	Si	Si	Si	Si	Si	Si	No	No	No	No	Si	No	No	No	No	No	No	No	No	No	No	No	No		Si	Si	Si	No	No	Si	Si	Si	No	No	No	No	No	No	No		No
25307	58	Femenino	5	Oficios de hogar		menos de 1 SMLV	Estrato 3	Si	Si	No	Si	No	Si	No	No	No	No	Si	No	No	No	No	No	No	No	No	No	No	No	No		Si	Si	Si	Si	No	No	No	No	No	No	No	No	No	No	No		No
25307	55	Femenino	8	Trabajador		menos de 1 SMLV	Estrato 2	Si	Si	No	Si	Si	Si	No	No	No	Si	Si	No	No	No	No	No	No	No	No	No	No	No	No		Si	No	No	Si	No	No	Si	Si	No	No	No	No	No	No	No		No
25307	76	Femenino	4	Oficios de hogar		entre 1 - 2 SMLV	Estrato 2	No		No	No	No	Si	No	No	No	No	No	No	No	No	No	No	No	No	No	No	No	No	No		No	No	No	No	No	No	No	No	No	No	No	No	No	No	Si		No
25307	49	Masculino	11	Trabajador		entre 1 - 2 SMLV	Estrato 2	Si	Si	Si	Si	Si	No	No	No	No	No	Si	No	No	No	No	No	No	No	No	No	No	No	No		Si	No	No	No	No	No	No	No	No	No	No	Si	No	No	No		No
25307	32	Femenino	14	Trabajador		menos de 1 SMLV	Estrato 1	Si	Si	No	Si	No	No	No	No	No	No	No	No	No	No	No	No	No	No	No	No	No	No	Si		Si	Si	No	Si	No	Si	No	No	No	No	No	No	No	No	No		Si	no
25307	27	Masculino	14	Otro	Musica DJ	más de 5 SMLV	Estrato 3	Si	Si	No	Si	No	No	No	No	No	No	Si	No	No	No	No	No	No	No	No	No	No	No	No		Si	No	No	No	No	No	Si	Si	No	No	No	No	No	No	No		No
25307	24	Femenino	10	Trabajador		menos de 1 SMLV	Estrato 3	Si	Si	No	Si	Si	Si	No	No	No	No	Si	No	No	No	No	No	No	Si	No	No	No	No	No		Si	No	No	No	No	No	Si	No	No	No	No	No	No	Si	No	Se bajan las plaquetas.	Si	Tratamiento casero jugo de uvas isabela con espinaca y kumis con limon.
25307	19	Masculino	16	Trabajador		No sabe - No responde	Estrato 3	Si	Si	No	Si	No	No	No	No	No	Si	Si	No	No	No	No	No	No	No	No	No	No	No	No		Si	Si	No	No	No	No	Si	No	No	Si	No	No	No	No	No		No
25307	37	Masculino	14	Trabajador		entre 1 - 2 SMLV	Estrato 3	Si	No	No	No	No	No	No	No	No	No	No	No	No	No	No	No	No	No	No	No	No	No	Si		No	No	No	No	No	No	No	No	No	No	No	No	No	No	Si		No
25307	72	Masculino	19	Pensionado		entre 1 - 2 SMLV	Estrato 3	Si	Si	No	Si	No	No	No	No	No	No	Si	No	No	No	No	No	No	No	No	No	No	No	No		Si	No	No	No	No	No	Si	Si	No	No	No	No	No	No	No		No
25307	63	Femenino	7	Otro	Hospitalizada	menos de 1 SMLV	Estrato 3	Si	No	No	No	No	No	No	No	No	No	No	No	No	No	No	No	No	No	No	No	No	No	Si		No	No	No	No	No	No	No	No	No	No	No	No	No	No	Si		No
25307	63	Masculino	17	Pensionado		entre 1 - 2 SMLV	Estrato 3	Si	Si	Si	Si	Si	No	No	No	No	Si	No	No	No	No	No	No	No	No	No	No	No	No	No		Si	Si	No	Si	No	No	Si	No	No	No	No	No	No	No	No		No
25307	60	Femenino	9	Oficios de hogar		menos de 1 SMLV	Estrato 2	Si	No	No	Si	No	No	No	No	No	No	No	No	No	No	No	No	No	No	No	No	No	Si	No	Ir al medico	No	No	No	No	No	No	No	No	No	No	No	No	No	No	Si		Si	Inyecciones
25307	67	Masculino	11	Pensionado		menos de 1 SMLV	Estrato 3	Si	Si	Si	Si	Si	No	No	No	No	No	No	No	No	No	No	No	No	No	No	No	No	No	No		Si	No	No	No	Si	No	No	No	No	No	No	No	No	No	No		No
25307	64	Masculino	10	Trabajador		menos de 1 SMLV	Estrato 3	Si	Si	Si	Si	Si	No	No	No	No	No	No	No	No	No	No	No	No	No	No	No	No	No	No		Si	Si	No	No	No	Si	No	No	No	No	No	No	No	No	No		No
25307	66	Femenino	8	Oficios de hogar		menos de 1 SMLV	Estrato 2	Si	Si	No	Si	Si	Si	No	No	No	No	Si	No	No	No	No	No	No	No	No	No	No	No	No		Si	No	Si	No	No	No	Si	No	No	No	No	No	Si	No	No		No
25307	63	Masculino	8	Trabajador		entre 2 - 3 SMLV	Estrato 3	Si	Si	No	Si	Si	Si	No	No	No	No	Si	No	No	No	No	No	No	No	No	No	No	No	No		Si	No	Si	No	No	No	Si	Si	No	Si	No	No	Si	No	No		No
25307	42	Femenino	9	Trabajador		entre 1 - 2 SMLV	Estrato 3	Si	Si	No	Si	No	No	No	No	No	Si	Si	No	No	No	No	No	No	No	No	No	No	No	No		Si	No	No	No	No	No	No	No	Si	No	No	No	Si	No	No		No
25307	27	Femenino	14	Trabajador		entre 1 - 2 SMLV	Estrato 3	Si	Si	No	Si	Si	No	No	No	No	Si	Si	No	No	No	No	No	No	No	No	No	No	No	No		Si	No	No	No	No	No	No	No	No	No	No	No	No	No	No		No
25307	61	Masculino	19	Trabajador		entre 2 - 3 SMLV	Estrato 3	Si	Si	No	Si	Si	No	Si	No	No	No	Si	No	No	No	No	No	No	No	No	No	No	No	No		Si	No	No	No	No	No	No	No	No	No	No	No	No	No	No		No
25307	38	Femenino	14	Trabajador		entre 1 - 2 SMLV	Estrato 3	Si	Si	No	Si	No	Si	No	No	No	Si	Si	No	No	No	No	No	No	No	No	No	No	No	No		Si	No	No	No	No	No	Si	No	No	No	No	No	No	No	No		No
25307	58	Femenino	10	Oficios de hogar		No sabe - No responde	Estrato 2	Si	Si	No	Si	No	Si	No	No	No	Si	No	No	No	No	No	No	No	No	No	No	No	No	No		Si	Si	No	No	No	No	Si	No	No	No	No	No	No	No	No		No
25307	63	Femenino	7	Oficios de hogar		menos de 1 SMLV	Estrato 2	Si	Si	Si	Si	Si	No	No	No	No	No	No	No	No	No	No	No	No	No	No	No	No	No	No		Si	Si	Si	No	No	Si	No	No	No	No	No	No	No	No	No		No
25307	66	Masculino	8	Pensionado		menos de 1 SMLV	Estrato 2	Si	Si	Si	Si	Si	Si	No	No	No	No	No	No	No	No	No	No	No	No	No	No	No	No	No		Si	Si	Si	Si	No	Si	No	No	No	No	No	No	No	No	No		No
25307	73	Femenino	0	Oficios de hogar		menos de 1 SMLV	Estrato 2	Si	Si	Si	Si	Si	No	No	No	No	No	No	No	No	No	No	No	No	No	No	No	No	No	No		Si	Si	Si	No	No	Si	No	No	No	No	No	No	No	No	No		No
25307	81	Femenino	5	Oficios de hogar		menos de 1 SMLV	Estrato 3	Si	Si	Si	Si	No	Si	No	No	No	No	No	No	No	No	No	No	No	No	No	No	No	No	No		No	No	No	No	No	No	No	No	No	No	No	No	No	No	Si		Si	Remedios
25307	27	Femenino	14	Trabajador		entre 1 - 2 SMLV	Estrato 3	Si	Si	No	Si	Si	No	No	No	No	Si	Si	No	No	No	No	No	No	No	No	No	No	No	No		Si	No	No	No	No	No	No	Si	No	No	No	No	Si	No	No		No
25307	57	Masculino	14	Trabajador		entre 1 - 2 SMLV	Estrato 3	Si	Si	No	Si	Si	Si	No	No	No	No	Si	No	No	No	No	No	No	No	No	No	No	No	No		Si	No	Si	No	Si	No	Si	No	No	No	No	No	No	No	No		No
25307	42	Masculino	14	Trabajador		entre 1 - 2 SMLV	Estrato 3	Si	Si	No	Si	Si	Si	No	No	No	No	Si	No	No	No	No	No	No	No	No	No	No	No	No		Si	No	Si	No	No	No	Si	No	No	No	No	No	No	No	No		No
25307	74	Masculino	14	Trabajador		entre 1 - 2 SMLV	Estrato 3	Si	Si	No	Si	Si	No	No	No	No	No	Si	No	No	No	No	No	No	No	No	No	No	No	No		Si	No	Si	No	No	No	Si	No	No	No	No	No	Si	No	No		No
25307	22	Femenino	17	Oficios de hogar		entre 1 - 2 SMLV	Estrato 2	Si	Si	No	Si	Si	Si	No	No	No	Si	Si	No	No	No	No	No	No	No	No	No	No	No	No		Si	Si	No	No	No	No	Si	No	No	No	No	No	No	No	No		No
25307	37	Femenino	13	Trabajador		entre 1 - 2 SMLV	Estrato 3	Si	Si	No	Si	No	No	No	No	No	No	Si	No	No	No	No	No	No	No	No	No	No	No	No		Si	No	No	No	No	No	No	No	No	No	No	No	No	No	No		No
25307	63	Masculino	10	Trabajador		entre 1 - 2 SMLV	Estrato 3	Si	Si	No	Si	No	No	No	Si	No	No	No	No	No	No	No	No	No	No	No	No	No	No	No		No	No	No	No	No	No	No	No	No	No	No	No	No	No	Si		No
25307	41	Femenino	14	Trabajador		entre 1 - 2 SMLV	Estrato 3	Si	Si	No	Si	Si	No	No	No	No	No	Si	No	No	No	No	No	No	No	No	No	No	No	No		Si	No	Si	No	No	No	Si	Si	No	No	No	No	No	No	No		No
25307	43	Masculino	11	Trabajador		entre 1 - 2 SMLV	Estrato 2	Si	Si	Si	Si	Si	No	No	No	No	No	No	No	No	No	No	No	No	No	No	No	No	No	No		Si	No	No	No	No	No	Si	No	No	No	No	No	No	No	No		No
25307	49	Femenino	11	Oficios de hogar		entre 1 - 2 SMLV	Estrato 3	Si	Si	No	Si	Si	Si	No	No	No	No	Si	No	No	No	No	No	No	No	No	No	No	No	No		Si	Si	No	No	No	No	Si	Si	No	No	No	No	No	No	No		No
25307	23	Femenino	14	Trabajador		entre 1 - 2 SMLV	Estrato 3	Si	Si	No	Si	Si	No	No	No	No	No	No	No	No	No	No	No	No	No	No	No	No	No	No		Si	No	No	No	Si	No	Si	Si	No	No	No	No	No	No	No		No
25307	34	Femenino	10	Oficios de hogar		entre 1 - 2 SMLV	Estrato 3	Si	Si	Si	Si	No	Si	No	No	No	No	Si	No	No	No	No	No	No	No	No	No	No	No	No		Si	Si	Si	No	Si	No	Si	Si	No	No	No	No	No	No	No		Si	Vacuna
25307	70	Femenino	10	Pensionado		menos de 1 SMLV	Estrato 3	Si	Si	No	Si	Si	Si	No	No	No	No	Si	No	No	No	No	No	No	No	No	No	No	No	No		Si	Si	Si	No	Si	No	Si	Si	No	No	No	No	No	No	No		No
25307	35	Femenino	10	Oficios de hogar		menos de 1 SMLV	Estrato 3	Si	Si	No	Si	No	Si	No	No	No	No	Si	No	No	No	No	No	No	No	No	No	No	No	No		Si	Si	No	No	No	No	No	No	No	No	No	No	No	No	No		No
25307	79	Femenino	7	Oficios de hogar		entre 1 - 2 SMLV	Estrato 3	Si	Si	No	Si	Si	No	Si	No	No	No	No	No	No	No	No	No	No	No	No	No	No	No	No		Si	Si	Si	No	No	No	No	Si	No	No	No	No	No	No	No		No
25307	33	Femenino	13	Oficios de hogar		entre 1 - 2 SMLV	Estrato 2	Si	Si	No	Si	Si	No	No	No	No	No	No	No	No	No	No	No	No	No	No	No	No	No	No		Si	Si	Si	No	No	No	Si	Si	No	No	No	No	No	No	No		No
25307	36	Masculino	14	Trabajador		entre 2 - 3 SMLV	Estrato 3	Si	Si	Si	Si	Si	No	No	No	Si	No	No	No	No	No	No	No	No	No	No	No	No	No	No		Si	No	Si	Si	No	No	Si	Si	No	No	No	No	No	No	No		Si	Droga
25307	48	Masculino	14	Trabajador		más de 5 SMLV	Estrato 4	Si	Si	No	Si	Si	Si	No	No	No	No	No	No	No	No	No	No	Si	No	No	No	No	No	No		Si	Si	Si	Si	No	No	Si	Si	No	No	No	No	No	No	No		Si	Droga q rrcomiende el medico
25307	62	Femenino	18	Pensionado		entre 1 - 2 SMLV	Estrato 3	Si	Si	No	Si	No	No	No	No	No	Si	Si	No	No	No	No	No	No	No	Si	No	No	No	No		Si	Si	No	No	No	No	Si	No	No	Si	No	No	No	No	No		No
25307	62	Femenino	14	Oficios de hogar		entre 1 - 2 SMLV	Estrato 3	Si	Si	No	Si	No	No	No	No	No	Si	Si	No	No	No	No	No	No	No	No	No	No	No	No		Si	No	No	Si	No	No	No	Si	No	No	No	No	No	No	No		Si	Antibioticos.
25307	43	Masculino	19	Trabajador		entre 2 - 3 SMLV	Estrato 3	Si	Si	Si	Si	Si	Si	No	No	No	No	No	No	No	No	No	No	No	No	No	No	No	No	No		No	No	No	No	No	No	No	No	No	Si	No	No	No	No	No		No
25307	53	Femenino	16	Trabajador		menos de 1 SMLV	Estrato 3	Si	No	No	Si	No	No	No	No	No	No	Si	No	No	No	No	No	No	No	No	No	No	No	No		Si	No	No	No	No	No	No	No	No	No	No	No	No	No	No		No
25307	37	Femenino	17	Trabajador		entre 1 - 2 SMLV	Estrato 2	Si	Si	No	Si	Si	Si	No	No	No	No	Si	No	No	No	No	No	No	No	No	No	No	No	No		Si	Si	Si	No	No	No	Si	Si	No	No	No	No	No	No	No		No
25307	22	Masculino	17	Trabajador		entre 1 - 2 SMLV	Estrato 3	Si	Si	No	Si	No	Si	No	No	No	No	No	No	No	No	No	No	No	Si	No	No	No	No	No		Si	No	No	No	No	No	No	No	No	No	No	No	No	Si	No	Gripa	Si	Espinaca con jugo de uva
25307	49	Femenino	24	Trabajador		entre 2 - 3 SMLV	Estrato 3	Si	Si	No	Si	No	No	No	No	No	No	Si	No	No	No	No	No	No	No	No	No	No	No	No		Si	No	Si	No	No	No	No	No	No	Si	No	No	No	No	No		Si	Estar en reposo
25307	43	Femenino	9	Oficios de hogar		entre 1 - 2 SMLV	Estrato 3	Si	Si	No	Si	No	No	No	No	No	No	No	No	No	No	No	No	No	No	No	Si	No	No	No		Si	No	No	No	No	No	Si	Si	No	No	No	No	No	No	No		No
25307	52	Masculino	14	Trabajador		entre 1 - 2 SMLV	Estrato 3	Si	Si	No	Si	No	No	No	No	No	Si	Si	No	No	No	No	No	No	No	No	No	No	No	No		No	No	No	No	No	No	No	No	No	No	No	No	No	No	Si		No
25307	33	Masculino	14	Trabajador		entre 1 - 2 SMLV	Estrato 2	Si	Si	No	Si	No	Si	No	No	No	No	Si	No	No	No	No	No	No	No	No	No	No	No	No		Si	No	Si	No	No	No	Si	No	No	No	No	No	No	No	No		No
25307	73	Femenino	8	Oficios de hogar		entre 1 - 2 SMLV	Estrato 3	Si	Si	No	Si	No	No	No	No	No	No	Si	No	No	No	No	No	No	No	No	No	No	No	No		Si	Si	No	No	No	No	Si	Si	No	No	No	No	No	No	No		No
25307	69	Femenino	14	Trabajador		entre 2 - 3 SMLV	Estrato 3	Si	Si	No	Si	No	No	No	No	No	No	Si	No	No	Si	No	No	No	No	No	No	No	No	No		Si	No	No	No	Si	No	No	No	No	No	No	No	No	No	No		No
25307	63	Femenino	6	Trabajador		menos de 1 SMLV	Estrato 3	Si	Si	No	Si	Si	Si	Si	No	No	Si	Si	No	No	No	No	No	No	No	Si	No	Si	No	No		Si	No	No	No	No	No	No	Si	No	No	No	No	Si	No	No		No
25307	57	Femenino	9	Trabajador		entre 1 - 2 SMLV	Estrato 3	Si	Si	No	Si	Si	Si	No	No	No	No	Si	No	No	No	No	No	No	No	No	No	No	No	No		Si	Si	No	No	No	No	No	Si	No	Si	No	No	Si	No	No		No
25307	45	Femenino	14	Trabajador		entre 1 - 2 SMLV	Estrato 3	Si	Si	No	Si	Si	No	No	No	No	Si	Si	No	No	No	No	No	No	No	No	No	No	No	No		Si	No	No	No	No	No	No	No	No	No	No	No	No	No	No		No
25307	62	Femenino	8	Trabajador		menos de 1 SMLV	Estrato 3	Si	Si	No	Si	Si	Si	No	No	No	No	Si	No	No	No	No	No	No	No	No	No	No	No	No		Si	Si	Si	No	Si	No	Si	Si	No	No	No	No	No	No	No		No
25307	58	Femenino	10	Trabajador		menos de 1 SMLV	Estrato 3	Si	Si	No	Si	Si	Si	No	No	No	Si	Si	No	No	No	No	No	No	No	No	No	No	No	No		Si	Si	Si	No	Si	No	Si	Si	No	No	No	No	No	No	No		No
25307	34	Masculino	17	Trabajador		menos de 1 SMLV	Estrato 3	Si	Si	No	Si	Si	Si	No	No	No	No	Si	No	No	No	No	No	No	No	No	No	No	No	No		Si	Si	Si	No	Si	No	Si	Si	No	No	No	No	No	No	No		No
25307	57	Femenino	17	Trabajador		menos de 1 SMLV	Estrato 3	Si	Si	Si	Si	Si	Si	No	No	No	No	Si	No	No	No	No	No	No	No	No	No	No	No	No		Si	Si	Si	No	Si	No	Si	Si	No	No	No	No	No	No	No		No
25307	64	Femenino	8	Oficios de hogar		menos de 1 SMLV	Estrato 3	Si	Si	Si	Si	Si	No	No	No	No	No	No	No	No	No	No	No	No	No	No	No	No	No	No		Si	Si	Si	No	No	No	No	No	No	No	No	No	No	No	No		No
25307	59	Masculino	14	Pensionado		entre 1 - 2 SMLV	Estrato 3	Si	Si	Si	Si	Si	Si	No	No	No	No	Si	No	No	No	No	No	No	No	No	No	No	No	No		Si	No	Si	No	No	No	Si	Si	No	No	No	No	Si	No	No		No
25307	30	Femenino	14	Oficios de hogar		entre 1 - 2 SMLV	Estrato 2	Si	Si	Si	Si	Si	No	No	No	No	No	Si	No	No	No	No	No	No	No	No	No	No	No	No		Si	No	No	No	No	No	No	No	No	No	No	No	No	No	No		No
25307	73	Femenino	0	Trabajador		entre 2 - 3 SMLV	Estrato 3	Si	Si	Si	Si	Si	No	No	No	No	Si	Si	No	No	No	No	No	No	No	No	No	No	No	No		Si	Si	No	No	No	No	No	No	No	No	No	No	No	No	No		No
25307	18	Femenino	12	Estudiante		No sabe - No responde	Estrato 2	Si	Si	No	Si	No	No	No	No	No	No	Si	No	No	No	No	No	No	No	No	No	No	No	No		Si	No	No	No	No	No	No	No	No	Si	Si	Si	No	No	No		No
25307	48	Femenino	17	Trabajador		menos de 1 SMLV	Estrato 3	Si	Si	No	Si	Si	Si	No	No	No	No	Si	No	No	No	No	No	No	No	No	No	No	No	No		Si	Si	Si	No	No	No	No	No	No	No	No	No	Si	No	No		No
25307	49	Masculino	14	Oficios de hogar		entre 1 - 2 SMLV	Estrato 3	Si	Si	No	Si	Si	Si	Si	No	No	No	Si	No	No	No	No	No	No	Si	Si	No	No	No	No		Si	No	No	No	No	No	Si	Si	No	No	No	No	No	No	No		No
25307	64	Femenino	14	Oficios de hogar		entre 1 - 2 SMLV	Estrato 3	Si	Si	No	Si	Si	No	Si	No	No	No	No	No	No	No	No	No	No	No	No	No	No	No	No		Si	No	No	Si	No	No	No	No	No	No	No	No	No	No	No		No
25307	67	Femenino	6	Oficios de hogar		menos de 1 SMLV	Estrato 2	Si	Si	No	Si	Si	No	No	No	No	No	No	No	No	No	No	No	No	No	No	No	No	No	No		Si	No	Si	No	No	No	No	Si	No	No	No	No	No	No	No		No
25307	27	Femenino	14	Trabajador		entre 1 - 2 SMLV	Estrato 3	Si	Si	No	Si	Si	No	No	No	No	No	No	No	No	No	No	No	No	No	No	No	No	No	No		Si	Si	No	Si	No	No	No	No	No	No	No	No	No	No	No		No
25307	22	Femenino	14	Oficios de hogar		entre 1 - 2 SMLV	Estrato 3	Si	Si	No	Si	Si	Si	No	No	No	No	Si	No	No	No	No	No	No	No	No	No	No	No	No		Si	No	Si	No	No	No	Si	No	No	No	No	No	Si	No	No		No
25307	72	Masculino	0	Trabajador		entre 1 - 2 SMLV	Estrato 3	Si	Si	No	Si	No	No	No	No	No	No	Si	No	No	No	No	No	No	No	No	No	No	No	No		Si	No	Si	Si	No	No	Si	No	No	No	No	No	No	No	No		No
25307	35	Masculino	14	Trabajador		menos de 1 SMLV	Estrato 2	Si	Si	Si	Si	Si	No	No	No	No	No	No	No	No	No	No	No	No	No	No	No	No	No	No		Si	No	Si	Si	No	Si	No	No	No	No	Si	Si	No	No	No		No
25307	47	Femenino	19	Trabajador		menos de 1 SMLV	Estrato 3	Si	Si	Si	Si	Si	No	No	No	No	No	No	No	No	No	No	No	No	No	No	No	No	No	No		Si	Si	Si	Si	No	Si	No	No	No	No	No	No	No	No	No		No
25307	28	Femenino	10	Oficios de hogar		menos de 1 SMLV	Estrato 2	Si	Si	Si	Si	Si	No	No	No	No	No	No	No	No	No	No	No	No	No	No	No	No	No	No		Si	Si	Si	No	No	Si	No	No	No	No	No	No	No	No	No		No
25307	73	Masculino	19	Trabajador		entre 1 - 2 SMLV	Estrato 2	Si	No	No	Si	No	Si	No	No	No	Si	Si	No	No	Si	No	No	No	No	No	No	No	No	No		No	No	No	No	No	No	No	No	No	No	No	No	No	No	Si		No
25307	54	Femenino	12	Oficios de hogar		entre 1 - 2 SMLV	Estrato 3	Si	Si	No	Si	Si	Si	No	No	No	Si	Si	Si	No	No	No	No	No	No	No	No	No	No	No		Si	No	No	Si	No	No	Si	Si	No	No	No	No	No	No	No		No
25307	60	Femenino	11	Oficios de hogar		entre 1 - 2 SMLV	Estrato 2	Si	Si	No	Si	No	Si	No	No	No	No	Si	No	No	No	No	No	No	No	No	No	No	No	No		Si	No	No	No	No	No	No	No	No	No	No	No	No	No	No		No
25307	45	Femenino	17	Oficios de hogar		entre 1 - 2 SMLV	Estrato 3	Si	Si	No	Si	Si	No	No	No	No	Si	Si	No	No	No	No	No	No	No	No	No	No	No	No		Si	Si	No	No	No	No	No	Si	No	No	No	No	No	No	No		No
25307	49	Femenino	17	Trabajador		entre 1 - 2 SMLV	Estrato 3	Si	Si	Si	Si	Si	No	No	No	No	Si	Si	No	No	No	No	No	No	No	No	No	No	No	No		Si	Si	No	No	No	No	Si	No	No	No	No	No	No	No	No		No
25307	70	Masculino	8	Incapacitado Permanente		entre 1 - 2 SMLV	Estrato 3	Si	Si	Si	Si	No	No	No	No	No	Si	No	No	No	No	No	No	No	No	No	No	No	No	No		Si	No	Si	No	No	No	Si	No	No	No	No	No	No	No	No		No
25307	60	Femenino	21	Trabajador		entre 1 - 2 SMLV	Estrato 3	Si	Si	No	Si	No	No	No	No	No	Si	No	No	No	No	No	No	No	No	No	No	No	No	No		Si	No	No	No	No	No	Si	Si	No	No	No	No	No	No	No		No
25307	54	Femenino	12	Trabajador		entre 1 - 2 SMLV	Estrato 3	Si	Si	No	Si	Si	No	Si	No	No	No	No	No	No	No	No	No	No	No	No	No	No	No	No		Si	No	No	Si	No	No	Si	Si	No	No	No	No	No	No	No		No
25307	60	Femenino	16	Trabajador		entre 1 - 2 SMLV	Estrato 3	Si	Si	No	Si	Si	No	No	No	No	No	Si	No	No	No	No	No	No	No	No	No	No	No	No		Si	Si	No	No	No	No	No	No	No	No	No	No	Si	No	No		No
25307	27	Femenino	17	Estudiante		entre 1 - 2 SMLV	Estrato 2	Si	Si	No	Si	Si	No	No	No	No	No	Si	No	No	No	No	No	No	No	No	No	No	No	No		Si	Si	Si	No	No	No	No	No	No	No	No	No	Si	No	No		No
25307	43	Masculino	14	Trabajador		entre 1 - 2 SMLV	Estrato 2	Si	Si	No	Si	Si	No	No	No	No	No	No	No	No	No	No	No	No	No	Si	No	No	No	No		Si	No	No	No	No	No	No	No	No	No	No	No	No	No	No		No
25307	25	Femenino	14	Oficios de hogar		menos de 1 SMLV	Estrato 2	Si	Si	Si	Si	Si	No	No	No	No	No	No	No	No	No	No	No	No	Si	No	No	No	No	No		Si	Si	No	Si	No	Si	Si	No	No	No	Si	No	No	No	No		No
25307	37	Femenino	17	Trabajador		entre 1 - 2 SMLV	Estrato 3	Si	Si	No	Si	Si	Si	No	No	No	No	Si	No	No	No	No	No	No	No	No	No	No	No	No		Si	Si	No	No	No	No	Si	Si	No	No	No	No	No	No	No		No
25307	19	Masculino	17	Estudiante		No sabe - No responde	Estrato 2	Si	Si	No	Si	Si	Si	No	No	No	No	Si	No	No	No	No	No	No	No	No	No	No	No	No		Si	No	Si	No	Si	No	Si	No	No	No	No	No	No	No	No		No
25307	62	Femenino	8	Oficios de hogar		menos de 1 SMLV	Estrato 2	Si	Si	Si	Si	Si	No	No	No	No	No	No	No	No	No	No	No	No	No	No	No	No	No	No		Si	Si	Si	No	No	Si	No	No	Si	No	No	No	No	No	No		No
25307	60	Femenino	7	Pensionado		entre 2 - 3 SMLV	Estrato 2	Si	Si	Si	Si	Si	No	Si	No	No	No	No	No	No	No	No	No	No	No	No	No	No	No	No		Si	Si	No	No	No	No	No	Si	Si	Si	Si	No	No	No	No		No
25307	30	Masculino	11	Trabajador		menos de 1 SMLV	Estrato 2	Si	Si	Si	Si	Si	No	Si	No	Si	No	No	No	No	No	No	No	No	No	No	No	No	No	No		Si	Si	Si	Si	No	No	Si	No	No	No	No	No	No	No	No		No
25307	61	Femenino	8	Oficios de hogar		entre 1 - 2 SMLV	Estrato 2	Si	Si	No	Si	No	No	No	No	No	No	No	No	No	No	No	No	No	No	No	No	No	No	Si		No	No	No	No	No	No	No	No	No	No	No	No	No	No	Si		No
25307	52	Femenino	12	Oficios de hogar		entre 1 - 2 SMLV	Estrato 2	Si	Si	No	Si	Si	No	Si	No	No	No	No	No	No	No	No	No	No	No	No	No	No	No	No		Si	Si	Si	Si	No	No	Si	Si	No	No	No	No	No	No	No		No
25307	61	Femenino	14	Trabajador		entre 1 - 2 SMLV	Estrato 2	Si	Si	No	Si	Si	Si	No	No	No	No	Si	No	No	No	No	No	No	No	No	No	No	No	No		Si	No	Si	No	Si	No	Si	No	No	No	No	No	No	No	No		No
25307	48	Masculino	8	Trabajador		entre 1 - 2 SMLV	Estrato 1	Si	Si	No	Si	Si	No	No	No	No	No	No	No	No	No	No	No	No	No	No	No	No	No	No		Si	No	No	Si	No	No	Si	Si	No	No	No	No	No	No	No		No
25307	30	Femenino	14	Trabajador		entre 1 - 2 SMLV	Estrato 2	Si	Si	No	Si	No	No	No	No	No	No	Si	No	No	No	No	No	No	No	No	No	No	No	No		No	No	No	No	No	No	No	No	No	No	No	No	No	No	Si		No
25307	29	Masculino	14	Trabajador		entre 1 - 2 SMLV	Estrato 2	Si	Si	No	Si	No	Si	No	No	No	No	Si	No	No	No	No	No	No	No	No	No	No	No	No		Si	No	Si	Si	No	No	No	No	No	No	No	No	No	No	No		No
25307	63	Femenino	4	Trabajador		entre 1 - 2 SMLV	Estrato 2	Si	No	No	Si	No	No	No	No	No	No	Si	No	No	No	No	No	No	No	No	No	No	No	No		No	No	No	No	No	No	No	No	No	No	No	No	No	No	Si		No
25307	51	Femenino	0	Trabajador		entre 1 - 2 SMLV	Estrato 2	Si	Si	No	Si	Si	No	No	No	No	No	Si	No	No	No	No	No	No	No	No	No	No	No	No		Si	Si	No	No	Si	No	Si	No	No	No	No	No	No	No	No		No
25307	41	Masculino	17	Trabajador		entre 1 - 2 SMLV	Estrato 2	Si	Si	No	Si	Si	No	No	No	No	Si	Si	No	No	No	No	No	No	No	No	No	No	No	No		Si	No	No	No	No	No	No	No	No	Si	Si	Si	No	No	No		No
25307	31	Masculino	19	Trabajador		entre 2 - 3 SMLV	Estrato 2	Si	Si	No	No	No	No	No	No	No	No	Si	No	No	No	No	No	No	No	Si	No	No	No	No		Si	No	No	No	No	No	No	No	No	No	No	No	No	No	No		No
25307	35	Femenino	19	Trabajador		entre 1 - 2 SMLV	Estrato 2	Si	Si	Si	Si	Si	No	Si	No	No	Si	No	No	No	No	No	No	No	No	No	No	No	No	No		Si	Si	Si	No	No	No	Si	No	No	No	No	No	No	No	No		No
25307	20	Femenino	18	Estudiante		entre 1 - 2 SMLV	Estrato 2	Si	Si	Si	Si	Si	No	No	No	No	No	No	No	No	No	No	No	No	No	No	No	No	No	No		Si	Si	Si	Si	Si	Si	Si	Si	No	No	No	No	No	No	No		No
25307	57	Femenino	5	Oficios de hogar		entre 1 - 2 SMLV	Estrato 2	Si	Si	Si	Si	Si	Si	Si	No	No	No	No	No	No	No	No	No	No	No	No	No	No	No	No		Si	Si	No	Si	No	No	Si	Si	No	No	No	No	No	No	No		No
25307	33	Femenino	19	Trabajador		entre 1 - 2 SMLV	Estrato 3	Si	Si	No	Si	Si	No	No	No	No	No	No	No	No	No	No	No	No	No	No	No	No	No	No		Si	No	No	Si	No	No	Si	Si	No	No	No	No	No	No	No		No
25307	75	Masculino	0	Pensionado		entre 1 - 2 SMLV	Estrato 2	Si	Si	No	Si	Si	No	No	No	No	No	No	No	No	No	No	No	No	No	No	No	No	No	No		Si	No	No	Si	No	No	Si	Si	No	No	No	No	No	No	No		No
25307	35	Femenino	17	Oficios de hogar		entre 1 - 2 SMLV	Estrato 2	Si	Si	No	Si	Si	No	No	No	No	No	No	No	No	No	No	No	No	No	No	No	No	No	No		Si	No	Si	Si	No	No	Si	Si	No	No	No	No	No	No	No		No
25307	36	Femenino	14	Trabajador		entre 1 - 2 SMLV	Estrato 2	Si	Si	No	Si	Si	No	No	No	No	No	No	No	No	No	No	No	No	No	No	No	No	No	No		Si	No	No	Si	No	No	Si	Si	No	No	No	No	No	No	No		No
25307	77	Femenino	8	Oficios de hogar		menos de 1 SMLV	Estrato 2	Si	Si	No	Si	Si	No	No	No	No	No	No	No	No	No	No	No	No	No	No	No	No	No	No		Si	Si	No	No	No	Si	Si	Si	No	No	No	No	No	No	No		No
25307	58	Femenino	0	Trabajador		menos de 1 SMLV	Estrato 2	Si	Si	No	Si	Si	No	No	No	No	No	No	No	No	No	No	No	No	No	No	No	No	No	No		Si	Si	No	No	No	No	Si	No	No	No	No	No	No	No	No		No
25307	39	Masculino	8	Trabajador		entre 1 - 2 SMLV	Estrato 1	Si	No	No	Si	No	Si	No	No	No	No	Si	No	No	No	No	No	No	No	No	No	No	No	No		Si	Si	No	Si	No	No	No	No	No	No	No	No	No	No	No		No
25307	59	Masculino	5	Trabajador		entre 1 - 2 SMLV	Estrato 1	Si	No	No	Si	No	No	No	No	No	No	No	No	No	No	No	No	No	No	No	No	No	No	Si		Si	Si	Si	No	No	No	Si	Si	No	No	No	No	No	No	No		No
25307	22	Masculino	17	Trabajador		entre 1 - 2 SMLV	Estrato 1	Si	Si	Si	Si	Si	No	No	No	No	Si	No	No	No	No	No	No	No	No	No	No	No	No	No		Si	Si	No	Si	Si	Si	Si	Si	No	No	No	No	No	No	No		No
25307	29	Femenino	14	Oficios de hogar		menos de 1 SMLV	Estrato 1	Si	Si	Si	Si	Si	Si	No	No	No	No	No	No	No	No	No	No	No	No	No	No	No	No	No		Si	No	Si	No	Si	Si	Si	No	No	No	No	No	No	No	No		No
25307	59	Femenino	8	Oficios de hogar		menos de 1 SMLV	Estrato 1	Si	Si	Si	Si	Si	No	No	No	No	No	No	No	No	No	No	No	No	No	No	No	No	No	No		Si	Si	No	No	No	No	Si	Si	No	No	No	No	No	No	No		No
25307	37	Femenino	14	Trabajador		entre 1 - 2 SMLV	Estrato 2	Si	Si	No	Si	No	No	No	No	No	Si	Si	No	No	No	No	No	No	No	No	No	No	No	No		Si	No	No	No	No	No	Si	Si	No	No	No	No	No	No	No		No
25307	60	Masculino	9	Trabajador		menos de 1 SMLV	Estrato 1	Si	No	No	Si	No	No	No	No	No	Si	Si	No	No	No	No	No	No	No	No	No	No	No	No		Si	No	No	No	No	No	Si	Si	No	No	No	No	No	No	No		No
25307	30	Femenino	6	En búsqueda de trabajo		menos de 1 SMLV	Estrato 1	Si	Si	No	Si	No	No	No	No	No	Si	Si	No	No	No	No	No	No	No	No	No	No	No	No		Si	Si	No	Si	No	No	Si	No	No	No	No	No	No	No	No		No
25307	56	Femenino	8	Oficios de hogar		menos de 1 SMLV	Estrato 3	Si	Si	No	Si	Si	No	Si	No	No	No	No	No	No	No	No	No	No	No	No	No	No	No	No		Si	No	No	Si	No	No	Si	Si	No	No	No	No	No	No	No		No
25307	33	Femenino	14	Oficios de hogar		entre 1 - 2 SMLV	Estrato 1	Si	Si	No	Si	Si	No	No	No	No	No	No	No	No	No	No	No	No	No	No	No	No	No	No		Si	Si	Si	Si	No	No	Si	Si	No	No	No	No	No	No	No		No
25307	36	Femenino	12	Oficios de hogar		menos de 1 SMLV	Estrato 2	Si	Si	No	Si	Si	No	No	No	No	No	No	No	No	No	No	No	No	No	No	No	No	No	No		Si	No	No	Si	No	No	Si	Si	No	Si	No	No	No	No	No		No
25307	60	Masculino	6	Trabajador		menos de 1 SMLV	Estrato 2	Si	Si	No	Si	Si	No	No	No	No	No	No	No	No	No	No	No	No	No	No	No	No	No	No		Si	No	No	Si	No	No	Si	Si	No	No	No	No	No	No	No		No
25307	72	Masculino	8	Oficios de hogar		menos de 1 SMLV	Estrato 2	Si	No	No	Si	No	No	No	Si	No	No	No	No	No	No	No	No	No	No	No	No	No	No	No		Si	Si	No	Si	No	No	Si	No	No	No	No	No	No	No	No		No
25307	43	Masculino	9	Trabajador		menos de 1 SMLV	Estrato 2	Si	Si	Si	Si	Si	Si	Si	No	No	No	No	No	No	No	No	No	No	No	No	No	No	No	No		Si	Si	No	No	No	No	Si	No	No	No	No	No	Si	No	No		No
25307	73	Femenino	0	Oficios de hogar		entre 1 - 2 SMLV	Estrato 3	Si	Si	Si	Si	No	Si	No	No	No	No	Si	No	No	No	No	No	No	No	No	No	No	No	No		No	No	No	No	No	No	No	No	No	No	No	No	No	No	Si		No
25307	36	Masculino	11	Trabajador		entre 1 - 2 SMLV	Estrato 3	Si	Si	No	Si	Si	No	No	No	No	No	Si	No	No	No	No	No	No	No	No	No	No	No	No		Si	No	No	No	No	No	No	No	No	No	No	No	No	No	No		No
25307	37	Masculino	13	Trabajador		menos de 1 SMLV	Estrato 3	Si	Si	Si	Si	Si	No	No	No	No	No	No	No	No	No	No	No	No	No	No	No	No	No	No		Si	No	No	No	No	No	No	No	No	No	No	No	No	No	No		No
25307	79	Masculino	9	Oficios de hogar		menos de 1 SMLV	Estrato 3	Si	Si	No	No	Si	No	No	No	No	No	No	No	No	No	No	No	No	No	No	No	No	No	No		Si	Si	No	No	Si	No	Si	Si	No	No	No	No	No	No	No		No
25307	29	Femenino	13	Oficios de hogar		entre 1 - 2 SMLV	Estrato 3	Si	Si	No	Si	No	Si	No	Si	No	No	No	No	No	No	No	No	No	No	No	No	No	No	No		Si	Si	No	No	No	No	Si	No	No	No	No	No	No	No	No		No
25307	35	Femenino	13	Oficios de hogar		menos de 1 SMLV	Estrato 2	Si	Si	No	Si	Si	No	Si	No	No	No	No	No	No	No	No	No	No	No	No	No	No	No	No		Si	Si	Si	Si	No	No	Si	No	No	No	No	No	No	No	No		No
25307	53	Femenino	14	Oficios de hogar		entre 1 - 2 SMLV	Estrato 2	Si	Si	No	Si	No	No	No	No	No	No	Si	No	No	No	No	No	No	No	No	No	No	No	No		No	No	No	No	No	No	No	No	No	No	No	No	No	No	Si		No
25307	52	Femenino	9	Oficios de hogar		entre 1 - 2 SMLV	Estrato 2	Si	Si	No	Si	No	No	No	No	No	No	Si	No	No	No	No	No	No	No	No	No	No	No	No		Si	No	No	Si	No	No	No	No	No	No	No	No	No	No	No		No
25307	48	Masculino	6	Trabajador		menos de 1 SMLV	Estrato 1	Si	Si	Si	Si	No	No	No	No	No	Si	No	No	No	No	No	No	No	No	No	No	No	No	No		Si	Si	Si	Si	Si	No	Si	Si	No	No	No	No	No	No	No		No
25307	62	Femenino	8	Oficios de hogar		menos de 1 SMLV	Estrato 2	Si	No	Si	Si	Si	Si	No	No	No	No	No	No	No	No	No	No	No	No	No	No	No	No	No		Si	No	No	Si	No	No	Si	Si	No	No	No	No	No	No	No		No
25307	42	Femenino	5	Trabajador		menos de 1 SMLV	Estrato 3	Si	Si	No	Si	No	No	No	No	No	No	No	No	No	No	No	No	No	No	No	No	No	Si	No	Aplica azufre a la alberca.	Si	No	No	No	No	No	Si	No	No	No	No	No	No	No	No		No
25307	58	Femenino	8	Oficios de hogar		entre 1 - 2 SMLV	Estrato 2	Si	Si	No	Si	No	No	No	No	No	Si	Si	No	No	No	No	No	No	No	No	No	No	No	No		Si	No	No	No	No	No	Si	Si	No	No	No	No	No	No	No		No
25307	50	Femenino	17	Trabajador		entre 1 - 2 SMLV	Estrato 2	Si	Si	Si	Si	Si	No	No	No	No	No	No	No	No	No	No	No	No	No	No	No	No	No	No		Si	Si	Si	No	No	Si	No	No	No	No	No	No	No	No	No		No
25307	55	Masculino	11	En búsqueda de trabajo		menos de 1 SMLV	Estrato 2	Si	Si	Si	Si	Si	No	No	No	No	No	No	No	No	No	No	No	No	No	No	No	No	No	No		Si	Si	No	No	No	No	No	No	No	No	No	No	No	No	No		Si	Abate
25307	30	Femenino	17	Oficios de hogar		menos de 1 SMLV	Estrato 2	Si	Si	Si	Si	Si	No	No	No	No	No	No	No	No	No	No	No	No	No	No	No	No	No	No		Si	Si	Si	No	No	Si	No	No	No	No	No	No	No	No	No		No
25307	53	Masculino	8	Trabajador		menos de 1 SMLV	Estrato 1	Si	Si	Si	Si	Si	No	No	No	No	No	No	No	No	No	No	No	No	No	No	No	No	No	No		Si	Si	No	No	No	No	No	No	No	No	No	No	No	No	No		No
25307	79	Femenino	7	Oficios de hogar		entre 1 - 2 SMLV	Estrato 2	Si	Si	No	Si	Si	No	No	No	No	No	No	No	No	No	No	No	No	No	No	No	No	No	No		Si	No	No	Si	No	No	Si	Si	No	No	No	No	No	No	No		No
25307	53	Femenino	8	Oficios de hogar		entre 1 - 2 SMLV	Estrato 2	Si	Si	No	Si	Si	No	No	No	No	No	No	No	No	No	No	No	No	No	No	No	No	No	No		Si	No	No	Si	No	No	Si	Si	No	No	No	No	No	No	No		No
25307	57	Femenino	6	Oficios de hogar		entre 1 - 2 SMLV	Estrato 3	Si	Si	Si	Si	Si	No	No	No	No	No	No	No	No	No	No	No	No	No	No	No	No	No	No		Si	No	No	Si	No	No	Si	No	No	No	No	No	No	No	No		No
25307	1	Femenino	19	Trabajador		entre 1 - 2 SMLV	Estrato 1	Si	Si	No	Si	Si	No	No	No	No	No	No	No	No	No	No	No	No	No	No	No	No	No	No		Si	Si	No	Si	No	Si	Si	Si	No	No	No	No	No	No	No		No
25307	86	Femenino	8	Oficios de hogar		menos de 1 SMLV	Estrato 3	Si	Si	Si	Si	Si	No	No	No	No	No	No	No	No	No	No	No	No	No	No	No	No	No	No		No	No	No	No	No	No	No	No	No	No	No	No	No	No	Si		No
25307	48	Masculino	10	Oficios de hogar		menos de 1 SMLV	Estrato 3	Si	Si	No	Si	No	No	No	No	No	No	No	No	No	No	No	No	No	No	No	No	No	No	Si		Si	No	No	No	No	No	Si	Si	No	No	No	No	No	No	No		No
25307	73	Masculino	2	Oficios de hogar		menos de 1 SMLV	Estrato 2	Si	Si	Si	No	No	Si	No	No	No	No	No	No	No	No	No	No	No	No	No	No	No	No	No		Si	No	No	Si	Si	Si	Si	Si	No	No	No	No	No	No	No		No
25307	51	Femenino	17	Oficios de hogar		entre 1 - 2 SMLV	Estrato 2	Si	Si	No	Si	Si	No	No	No	No	No	No	No	No	No	No	No	No	No	Si	No	No	No	No		Si	Si	Si	No	No	No	Si	Si	No	No	No	No	No	No	No		No
25307	57	Femenino	6	Trabajador		menos de 1 SMLV	Estrato 1	Si	Si	No	Si	Si	No	No	No	No	No	No	No	No	No	No	No	No	No	Si	No	No	No	No		Si	Si	No	No	No	No	No	Si	No	No	No	No	No	No	No		No
25307	26	Femenino	19	Oficios de hogar		No sabe - No responde	Estrato 2	Si	Si	No	Si	Si	No	No	No	Si	Si	Si	No	No	No	No	No	No	No	Si	No	No	No	No		Si	Si	Si	No	No	No	No	No	No	No	No	No	No	No	No		No
25307	45	Masculino	13	Trabajador		menos de 1 SMLV	Estrato 3	Si	Si	No	Si	Si	No	No	No	No	Si	No	No	No	No	No	No	No	No	No	No	No	No	No		Si	Si	Si	Si	No	Si	No	No	No	No	No	No	No	No	No		No
25307	67	Femenino	8	Oficios de hogar		entre 2 - 3 SMLV	Estrato 2	Si	Si	No	Si	Si	Si	No	No	No	No	No	No	No	No	No	No	No	No	No	No	No	No	No		Si	No	Si	No	No	No	Si	Si	No	No	No	No	No	No	No		No
25307	75	Masculino	9	Pensionado		entre 1 - 2 SMLV	Estrato 2	Si	Si	No	Si	Si	Si	Si	No	No	No	No	No	No	No	No	No	No	No	No	No	No	No	No		No	Si	Si	No	No	No	Si	No	No	No	No	No	No	No	No		Si	Acetaminofen y Dipirona
25307	75	Masculino	14	Pensionado		entre 1 - 2 SMLV	Estrato 2	Si	Si	Si	Si	Si	No	No	No	No	No	No	No	No	No	No	No	No	No	No	No	No	No	No		Si	Si	No	No	No	No	No	No	No	No	No	No	No	No	No		No
25307	56	Femenino	7	Oficios de hogar		menos de 1 SMLV	Estrato 2	Si	Si	Si	Si	Si	No	No	No	No	No	No	No	No	No	No	No	No	No	No	No	No	No	No		Si	Si	Si	No	No	Si	No	No	No	No	No	No	No	No	No		No
25307	67	Femenino	6	Oficios de hogar		menos de 1 SMLV	Estrato 2	Si	Si	Si	Si	Si	No	No	No	No	No	No	No	No	No	No	No	No	No	No	No	No	No	No		Si	Si	Si	No	No	No	No	No	No	No	No	No	No	No	No		No
25307	62	Femenino	9	Trabajador		menos de 1 SMLV	Estrato 2	Si	Si	Si	Si	Si	No	No	No	No	Si	No	No	No	No	No	No	No	No	No	No	No	No	No		No	No	No	No	No	No	No	No	No	No	No	No	No	No	Si		No
25307	61	Masculino	10	Trabajador		entre 1 - 2 SMLV	Estrato 2	Si	Si	No	Si	Si	Si	No	No	No	Si	Si	No	No	No	No	No	No	No	No	No	No	No	No		Si	Si	No	No	No	No	Si	Si	No	No	No	No	No	No	No		No
25307	37	Masculino	8	Trabajador		menos de 1 SMLV	Estrato 2	Si	Si	No	Si	Si	No	No	No	No	No	No	No	No	No	No	No	No	No	No	No	No	No	No		Si	Si	Si	Si	Si	No	No	No	No	No	No	No	No	No	No		No
25307	52	Femenino	8	Trabajador		entre 1 - 2 SMLV	Estrato 2	Si	Si	No	Si	Si	No	No	No	No	No	No	No	No	No	No	No	No	No	No	No	No	No	No		Si	Si	No	Si	No	No	Si	Si	No	No	No	No	No	No	No		Si	Acetaminofe
25307	63	Femenino	8	Oficios de hogar		entre 1 - 2 SMLV	Estrato 2	Si	Si	No	Si	Si	No	No	No	No	No	No	No	No	No	No	No	No	No	No	No	No	No	No		Si	No	No	Si	No	No	Si	Si	No	No	No	No	No	No	No		No
25307	26	Femenino	17	Trabajador		entre 1 - 2 SMLV	Estrato 2	Si	Si	No	Si	Si	No	No	No	No	No	No	No	No	No	No	No	No	No	No	No	No	No	No		Si	No	No	Si	No	No	Si	Si	No	No	No	No	No	No	No		No
25307	28	Masculino	14	Trabajador		entre 1 - 2 SMLV	Estrato 2	Si	Si	No	Si	No	No	No	No	No	No	Si	No	No	No	No	No	No	No	No	No	No	No	No		Si	No	Si	No	No	No	No	No	No	Si	No	No	No	No	No		No
25307	22	Masculino	17	En búsqueda de trabajo		entre 1 - 2 SMLV	Estrato 2	Si	No	No	Si	No	No	No	No	No	No	No	No	No	No	No	No	No	No	No	No	No	No	Si		Si	Si	No	No	No	No	No	No	No	No	No	No	No	No	No		No
25307	52	Femenino	14	Oficios de hogar		entre 1 - 2 SMLV	Estrato 2	Si	Si	No	Si	Si	No	No	No	No	No	Si	No	No	No	No	No	No	No	No	No	No	No	No		Si	Si	Si	No	No	No	No	No	No	No	No	No	No	No	No		No
25307	32	Femenino	14	Trabajador		entre 1 - 2 SMLV	Estrato 2	Si	Si	No	Si	Si	No	No	No	No	No	Si	No	No	No	No	No	No	No	No	No	No	No	No		Si	No	No	No	No	No	Si	Si	No	No	No	No	No	No	No		No
25307	57	Masculino	17	Trabajador		menos de 1 SMLV	Estrato 3	Si	Si	No	Si	Si	No	No	No	No	No	No	No	No	No	No	No	No	No	No	No	No	No	No		Si	Si	Si	Si	No	No	No	No	No	No	No	No	No	No	No		No
25307	27	Masculino	14	En búsqueda de trabajo		menos de 1 SMLV	Estrato 2	Si	Si	Si	Si	Si	No	No	No	No	No	No	No	No	No	No	No	No	No	No	No	No	No	No		Si	Si	Si	Si	No	Si	No	No	No	No	No	No	No	No	No		No
25307	37	Femenino	14	Trabajador		entre 1 - 2 SMLV	Estrato 2	Si	Si	No	Si	Si	No	No	No	No	No	No	No	No	No	No	No	No	No	No	No	No	No	No		Si	No	No	Si	No	No	Si	Si	No	No	No	No	No	No	No		No
25307	81	Femenino	8	Oficios de hogar		entre 1 - 2 SMLV	Estrato 3	Si	Si	No	Si	Si	No	No	No	No	No	No	No	No	No	No	No	No	No	No	No	No	No	No		Si	No	No	Si	No	No	Si	Si	No	No	No	No	No	No	No		No
25307	42	Masculino	12	Trabajador		menos de 1 SMLV	Estrato 2	Si	Si	Si	Si	Si	No	No	No	No	No	No	No	No	No	No	No	No	No	No	No	No	No	No		Si	Si	Si	No	No	No	No	No	No	No	No	No	No	No	No		No
25307	60	Femenino	8	Trabajador		entre 1 - 2 SMLV	Estrato 2	Si	Si	No	Si	No	Si	No	No	No	No	Si	No	No	No	No	No	No	No	No	No	No	No	No		No	Si	Si	Si	Si	No	Si	Si	No	No	No	No	No	No	No		No
25307	49	Femenino	9	Oficios de hogar		entre 1 - 2 SMLV	Estrato 2	Si	No	No	Si	No	Si	No	No	No	No	Si	No	No	No	No	No	No	No	No	No	No	No	No		No	No	Si	Si	No	No	No	No	No	No	No	No	No	No	No		No
25307	61	Femenino	4	Oficios de hogar		No sabe - No responde	Estrato 2	No		No	Si	No	Si	No	No	No	No	Si	No	No	No	No	No	No	No	No	No	No	No	No		No	No	No	No	No	No	No	No	No	No	No	No	No	No	Si		No
25307	47	Femenino	8	Oficios de hogar		entre 1 - 2 SMLV	Estrato 3	Si	Si	No	Si	Si	No	No	No	No	No	Si	No	No	No	No	No	No	No	No	No	No	No	No		Si	Si	No	No	No	No	Si	Si	No	No	No	No	No	No	No		No
25307	77	Femenino	14	Oficios de hogar		entre 1 - 2 SMLV	Estrato 2	Si	Si	No	Si	Si	No	No	No	No	No	No	No	No	No	No	No	No	No	No	No	No	No	No		Si	No	No	Si	No	No	Si	Si	No	No	No	No	No	No	No		No
25307	70	Femenino	24	Trabajador		entre 3 - 4 SMLV	Estrato 3	Si	Si	No	Si	Si	No	No	No	No	No	Si	No	No	No	No	No	No	No	No	No	No	No	No		Si	Si	No	No	No	No	No	No	No	No	No	No	Si	No	No		No
25307	54	Masculino	10	Trabajador		entre 1 - 2 SMLV	Estrato 2	Si	Si	Si	Si	Si	Si	No	No	No	No	Si	No	No	No	No	No	No	No	No	No	No	No	No		Si	No	No	Si	No	No	No	No	No	No	No	No	Si	No	No		No
25307	51	Femenino	14	Oficios de hogar		menos de 1 SMLV	Estrato 2	Si	Si	No	Si	Si	Si	No	No	No	No	No	No	No	No	No	No	No	No	No	No	No	No	No		Si	Si	No	Si	No	No	Si	No	No	No	No	No	No	No	No		No
25307	64	Masculino	8	Oficios de hogar		menos de 1 SMLV	Estrato 2	Si	Si	Si	Si	No	Si	No	No	No	No	No	No	No	No	No	No	No	No	No	No	No	No	No		No	No	No	No	No	No	No	No	No	No	No	No	No	No	Si		No
25307	45	Femenino	14	Oficios de hogar		menos de 1 SMLV	Estrato 3	Si	Si	Si	Si	Si	No	No	No	No	No	No	No	No	No	No	No	No	No	No	No	No	No	No		Si	No	No	No	No	No	Si	Si	No	No	No	No	No	No	No		No
25307	75	Femenino	8	Oficios de hogar		entre 1 - 2 SMLV	Estrato 3	Si	Si	No	Si	No	No	No	No	No	Si	No	No	No	No	No	No	No	No	No	No	No	No	No		Si	No	No	No	No	No	No	No	No	No	No	No	Si	No	No		No
25307	29	Femenino	8	Oficios de hogar		menos de 1 SMLV	Estrato 3	Si	Si	No	Si	Si	No	No	No	No	No	No	No	No	No	No	No	No	No	No	No	No	No	No		Si	No	No	No	No	No	Si	Si	No	No	No	No	No	No	No		No
25307	27	Femenino	14	Oficios de hogar		entre 1 - 2 SMLV	Estrato 3	Si	No	No	Si	No	No	No	No	No	No	Si	No	No	No	No	No	No	No	No	No	No	No	No		No	No	No	No	No	No	No	No	No	No	No	No	No	No	Si		No
25307	76	Femenino	17	Pensionado		entre 1 - 2 SMLV	Estrato 3	Si	No	No	Si	Si	No	No	No	No	No	Si	No	No	No	No	No	No	No	No	No	No	No	No		Si	No	No	No	No	No	Si	Si	No	No	No	No	No	No	No		No
25307	83	Masculino	12	Pensionado		entre 2 - 3 SMLV	Estrato 1	Si	No	Si	Si	Si	No	No	No	No	No	No	No	No	No	No	No	No	No	No	No	No	No	No		Si	Si	Si	Si	No	No	Si	No	No	No	No	No	No	No	No		No
25307	53	Femenino	17	Oficios de hogar		menos de 1 SMLV	Estrato 3	Si	Si	Si	Si	Si	No	No	No	No	No	No	No	No	No	No	No	No	No	No	No	No	No	No		Si	No	No	No	No	No	Si	No	No	No	No	No	No	No	No		No
25307	50	Femenino	17	Trabajador		entre 1 - 2 SMLV	Estrato 3	Si	Si	No	Si	Si	No	No	No	No	No	No	No	No	No	No	No	No	No	No	No	No	No	No		Si	No	No	Si	No	No	Si	Si	No	No	No	No	No	No	No		No
25307	62	Femenino	8	No trabajó, pero tiene trabajo		menos de 1 SMLV	Estrato 3	Si	Si	Si	Si	Si	No	No	No	No	No	No	No	No	No	No	No	No	No	No	No	No	No	No		Si	Si	No	Si	No	No	No	No	No	Si	No	No	No	No	No		Si	Hospitales
25307	53	Masculino	13	Trabajador		menos de 1 SMLV	Estrato 3	Si	Si	No	No	Si	Si	No	No	No	No	No	No	No	No	No	No	No	No	No	No	No	No	No		Si	No	No	Si	Si	No	No	No	No	No	No	No	No	No	No		No
25307	41	Masculino	17	Trabajador		entre 1 - 2 SMLV	Estrato 2	Si	Si	Si	Si	No	No	No	No	No	No	Si	No	No	No	No	No	No	Si	No	No	No	No	No		Si	Si	No	No	No	No	No	No	Si	Si	No	No	No	No	No		No
25307	41	Femenino	14	Trabajador		entre 1 - 2 SMLV	Estrato 2	Si	Si	No	Si	Si	No	No	No	No	No	No	No	No	No	No	No	No	No	No	No	No	No	No		Si	No	No	Si	No	No	Si	Si	No	No	No	No	No	No	No		No
25307	41	Femenino	19	Trabajador		entre 1 - 2 SMLV	Estrato 3	Si	Si	Si	Si	Si	No	No	No	No	No	No	No	No	No	No	No	No	No	No	No	No	No	No		Si	Si	Si	Si	No	Si	Si	Si	No	No	No	No	No	No	No		No
25307	60	Femenino	12	Oficios de hogar		entre 1 - 2 SMLV	Estrato 2	Si	Si	Si	Si	Si	Si	No	No	No	No	Si	No	No	No	No	No	No	No	No	No	No	No	No		Si	No	Si	No	No	No	Si	No	No	Si	Si	No	Si	No	No		No
25307	62	Femenino	8	No trabajó, pero tiene trabajo		entre 1 - 2 SMLV	Estrato 2	Si	Si	No	Si	Si	No	No	No	No	No	No	No	No	No	No	No	No	No	No	No	No	No	No		Si	Si	Si	No	No	Si	Si	Si	No	No	No	No	No	No	No		No
25307	51	Masculino	17	No trabajó, pero tiene trabajo		entre 1 - 2 SMLV	Estrato 3	Si	Si	No	Si	Si	No	No	No	No	No	No	No	No	No	No	No	No	No	No	No	No	No	No		Si	Si	No	Si	No	No	No	Si	Si	No	No	No	No	No	No		No
25307	53	Femenino	14	Trabajador		menos de 1 SMLV	Estrato 2	Si	Si	Si	Si	Si	No	No	No	No	No	No	No	No	No	No	No	No	No	No	No	No	No	No		Si	Si	Si	No	No	Si	Si	No	Si	No	No	No	No	No	No		No
25307	56	Femenino	8	Trabajador		entre 1 - 2 SMLV	Estrato 3	Si	Si	Si	Si	Si	No	No	No	No	No	No	No	No	No	No	No	No	No	No	No	No	No	No		Si	Si	No	Si	No	No	No	Si	Si	Si	No	Si	No	No	No		No
25307	43	Femenino	13	Trabajador		entre 1 - 2 SMLV	Estrato 3	Si	Si	Si	Si	Si	No	No	No	No	Si	Si	No	No	No	No	No	No	No	Si	No	No	No	No		Si	Si	No	Si	No	No	No	No	No	Si	Si	Si	Si	No	No		No
25307	37	Femenino	11	Trabajador		menos de 1 SMLV	Estrato 2	Si	Si	No	Si	No	No	Si	No	No	No	No	No	No	No	No	No	No	No	No	No	No	No	No		Si	No	No	Si	No	Si	Si	No	No	No	No	No	Si	No	No		No
25307	58	Femenino	9	Oficios de hogar		menos de 1 SMLV	Estrato 3	Si	No	Si	Si	No	Si	Si	No	No	No	No	No	No	No	No	No	No	No	No	No	No	No	No		No	No	No	No	No	No	No	No	No	No	No	No	No	No	Si		No
25307	62	Femenino	8	Oficios de hogar		entre 1 - 2 SMLV	Estrato 2	Si	Si	Si	Si	Si	No	No	No	No	Si	No	No	No	No	No	No	No	No	Si	No	No	No	No		Si	No	Si	No	No	No	Si	Si	No	No	No	No	No	No	No		No
25307	67	Masculino	9	Trabajador		entre 1 - 2 SMLV	Estrato 3	Si	Si	No	Si	Si	No	No	No	No	No	No	Si	No	No	No	No	No	Si	No	No	No	No	No		No	No	No	No	No	No	No	No	No	No	No	No	No	No	Si		No
25307	74	Femenino	8	Oficios de hogar		No sabe - No responde	Estrato 2	Si	Si	No	Si	No	Si	No	No	No	Si	No	No	No	No	No	No	No	No	No	No	No	No	No		Si	Si	No	No	No	No	Si	Si	No	No	No	No	No	No	No		No
25307	44	Masculino	14	Trabajador		entre 1 - 2 SMLV	Estrato 2	Si	Si	No	Si	No	Si	No	No	No	No	No	No	No	No	No	No	No	No	No	No	No	No	No		Si	Si	No	No	No	No	No	Si	No	No	No	No	No	No	No		No
25307	61	Femenino	8	Oficios de hogar		menos de 1 SMLV	Estrato 3	Si	Si	Si	Si	Si	No	No	No	No	No	No	No	No	No	No	No	No	No	No	No	No	No	No		Si	Si	No	No	No	No	No	No	No	No	No	No	No	No	No		No
25307	40	Femenino	12	Trabajador		menos de 1 SMLV	Estrato 2	Si	Si	No	Si	No	Si	No	No	No	No	No	No	No	No	No	No	No	No	No	No	No	No	No		Si	Si	No	No	No	No	Si	No	No	No	No	No	No	No	No		No
25307	63	Femenino	8	Oficios de hogar		menos de 1 SMLV	Estrato 3	Si	Si	No	Si	Si	No	No	No	No	No	No	No	No	No	No	No	No	No	No	No	No	No	No		Si	Si	No	No	No	No	No	No	No	No	No	No	No	No	No		No
25307	49	Femenino	14	Trabajador		entre 1 - 2 SMLV	Estrato 3	Si	Si	No	Si	Si	No	No	No	No	No	No	No	No	No	No	No	No	No	No	No	No	No	No		Si	No	No	No	No	Si	Si	Si	No	No	No	No	No	No	No		No
25307	56	Femenino	14	Trabajador		entre 1 - 2 SMLV	Estrato 3	Si	Si	Si	Si	Si	No	No	No	No	No	No	No	No	No	No	No	No	No	No	No	No	No	No		Si	No	No	No	No	Si	Si	Si	No	No	No	No	No	No	No		No
25307	77	Femenino	8	Oficios de hogar		entre 1 - 2 SMLV	Estrato 2	Si	Si	Si	Si	Si	No	No	No	No	No	No	No	No	No	No	No	No	No	No	No	No	No	No		Si	Si	No	No	No	No	No	Si	No	No	No	No	No	No	No		No
25307	54	Femenino	6	Trabajador		entre 1 - 2 SMLV	Estrato 3	Si	Si	No	Si	Si	No	No	No	No	No	No	No	No	No	No	No	No	No	No	No	No	No	No		Si	No	No	No	No	No	Si	Si	No	No	No	No	No	No	No		No
25307	59	Masculino	14	Trabajador		entre 1 - 2 SMLV	Estrato 2	Si	Si	No	Si	Si	No	No	No	No	No	No	No	No	No	No	No	No	No	No	No	No	No	No		Si	No	No	No	No	No	Si	Si	No	No	No	No	No	No	No		No
25307	26	Femenino	14	Oficios de hogar		entre 1 - 2 SMLV	Estrato 3	Si	Si	Si	Si	Si	No	No	No	No	No	No	No	No	No	No	No	No	No	No	No	No	No	No		Si	Si	Si	Si	No	No	Si	Si	No	No	No	No	No	No	No		No
25307	43	Femenino	8	Trabajador		menos de 1 SMLV	Estrato 2	Si	Si	Si	Si	Si	No	No	No	No	No	No	No	No	No	No	No	No	No	No	No	No	No	No		Si	Si	No	No	No	No	No	No	No	No	No	No	No	No	No		No
25307	32	Masculino	19	Trabajador		menos de 1 SMLV	Estrato 3	Si	Si	Si	Si	Si	No	No	No	No	No	No	No	No	No	No	No	No	No	No	No	No	No	No		Si	Si	Si	No	No	No	No	No	No	No	No	No	No	No	No		No
25307	31	Femenino	14	Oficios de hogar		menos de 1 SMLV	Estrato 3	Si	Si	Si	Si	Si	No	No	No	No	No	No	No	No	No	No	No	No	No	No	No	No	No	No		Si	Si	Si	Si	No	No	No	No	No	No	No	No	No	No	No		No
25307	21	Femenino	11	Oficios de hogar		menos de 1 SMLV	Estrato 2	Si	Si	Si	Si	Si	No	No	No	No	No	No	No	No	No	No	No	No	No	No	No	No	No	No		Si	Si	Si	Si	No	No	No	No	No	No	No	No	No	No	No		No
25307	47	Masculino	11	Oficios de hogar		menos de 1 SMLV	Estrato 3	Si	Si	Si	Si	Si	No	No	No	No	No	No	No	No	No	No	No	No	No	No	No	No	No	No		Si	Si	Si	Si	No	No	No	No	No	No	No	No	No	No	No		No
25307	28	Femenino	14	Trabajador		menos de 1 SMLV	Estrato 3	Si	Si	Si	Si	Si	No	No	No	No	No	No	No	No	No	No	No	No	No	No	No	No	No	No		Si	Si	No	Si	No	No	No	No	No	No	No	No	No	No	No		No
25307	40	Femenino	14	Oficios de hogar		menos de 1 SMLV	Estrato 3	Si	Si	Si	No	Si	No	No	No	No	No	No	No	No	No	No	No	No	No	No	No	No	No	No		Si	Si	Si	No	Si	No	No	No	No	No	No	No	No	No	No		No
25307	59	Masculino	13	Trabajador		menos de 1 SMLV	Estrato 2	Si	Si	Si	Si	Si	No	No	No	No	No	No	No	No	No	No	No	No	No	No	No	No	No	No		Si	Si	Si	Si	No	No	No	No	No	No	No	No	No	No	No		No
25307	73	Femenino	8	Oficios de hogar		menos de 1 SMLV	Estrato 2	Si	Si	Si	Si	Si	No	No	No	No	No	No	No	No	No	No	No	No	No	No	No	No	No	No		Si	Si	Si	Si	Si	No	No	No	No	No	No	No	No	No	No		No
25307	21	Femenino	14	Oficios de hogar		menos de 1 SMLV	Estrato 1	Si	Si	No	Si	Si	Si	No	No	No	No	No	No	No	No	No	No	No	No	No	No	No	No	No		Si	Si	Si	Si	No	No	Si	Si	No	No	No	No	No	No	No		No
25307	38	Femenino	14	Trabajador		menos de 1 SMLV	Estrato 2	Si	Si	Si	Si	Si	Si	No	No	No	No	No	No	No	No	No	No	No	No	No	No	No	No	No		Si	Si	Si	Si	No	No	No	No	No	No	No	No	No	No	No		No
25307	79	Masculino	0	Trabajador		menos de 1 SMLV	Estrato 2	Si	Si	Si	Si	No	Si	No	No	No	No	No	No	No	No	No	No	No	No	No	No	No	No	No		Si	Si	Si	No	No	No	No	No	No	No	No	No	No	No	No		No
25307	1	Masculino	14	Pensionado		entre 1 - 2 SMLV	Estrato 3	Si	Si	Si	Si	Si	No	No	No	No	No	No	No	No	No	No	No	No	No	No	No	No	No	No		Si	Si	Si	Si	No	No	No	No	No	No	No	No	No	No	No		Si	Antivioti
25307	72	Masculino	4	Pensionado		entre 1 - 2 SMLV	Estrato 3	Si	No	No	Si	No	No	No	No	No	No	Si	No	No	No	No	No	No	No	No	No	No	No	No		Si	No	No	No	No	No	No	No	No	No	No	No	Si	No	No		No
25307	67	Femenino	6	Oficios de hogar		menos de 1 SMLV	Estrato 3	Si	Si	Si	Si	Si	No	No	No	No	No	No	No	No	No	No	No	No	No	No	No	No	No	No		Si	Si	No	Si	No	No	Si	Si	No	No	No	No	No	No	No		No
25307	45	Femenino	10	Trabajador		entre 1 - 2 SMLV	Estrato 2	Si	Si	Si	No	Si	No	No	No	No	No	No	No	No	No	No	No	No	No	No	No	No	No	No		Si	No	Si	No	No	No	Si	Si	No	No	No	No	No	No	No		No
25307	54	Femenino	5	Trabajador		entre 1 - 2 SMLV	Estrato 2	Si	Si	No	Si	Si	No	No	No	No	No	No	No	No	No	No	No	No	No	No	No	No	No	No		Si	No	No	Si	No	No	Si	Si	No	No	No	No	No	No	No		No
25307	49	Masculino	5	Trabajador		menos de 1 SMLV	Estrato 3	Si	Si	No	No	Si	No	No	No	No	No	No	No	No	No	No	No	No	No	No	No	No	No	No		Si	No	No	No	No	Si	Si	Si	No	No	No	No	No	No	No		No
25307	26	Masculino	16	Trabajador		entre 1 - 2 SMLV	Estrato 3	Si	Si	No	Si	No	Si	No	No	No	No	Si	No	No	No	No	No	No	No	No	No	No	No	No		Si	Si	Si	No	No	No	Si	Si	No	No	No	No	No	No	No		No
25307	30	Masculino	21	En búsqueda de trabajo		entre 1 - 2 SMLV	Estrato 2	Si	Si	No	Si	Si	Si	No	No	No	No	Si	No	No	No	No	No	No	Si	No	No	No	No	No		Si	Si	No	No	No	No	Si	No	No	No	No	No	No	No	No		No
25307	73	Femenino	8	Trabajador		menos de 1 SMLV	Estrato 2	Si	Si	Si	Si	Si	No	Si	No	No	No	No	No	No	No	No	No	No	No	No	No	No	No	No		Si	Si	No	No	No	No	No	No	No	No	No	No	No	No	No		No
25307	54	Masculino	8	No sabe		entre 2 - 3 SMLV	Estrato 3	Si	Si	No	Si	Si	Si	No	No	No	No	No	No	No	No	No	No	No	No	No	No	No	No	No		Si	No	Si	No	No	No	No	No	No	No	No	No	No	No	No		No
25307	39	Femenino	14	Oficios de hogar		menos de 1 SMLV	Estrato 2	Si	Si	No	Si	Si	Si	No	No	No	No	No	No	No	No	No	No	No	No	No	No	No	No	No		Si	Si	Si	Si	No	No	No	No	No	No	No	No	No	No	No		No
25307	38	Femenino	24	Trabajador		entre 3 - 4 SMLV	Estrato 3	Si	Si	Si	Si	Si	No	No	No	No	No	No	No	No	No	No	No	No	No	No	No	No	No	No		Si	Si	Si	Si	No	Si	Si	Si	No	No	No	No	No	No	No		Si	Prevencion
25307	68	Femenino	8	Oficios de hogar		entre 1 - 2 SMLV	Estrato 3	Si	Si	Si	Si	Si	No	Si	No	No	No	No	No	No	No	No	No	No	No	No	No	No	No	No		Si	No	No	No	No	No	Si	Si	No	No	No	No	No	No	No		No
25307	44	Masculino	14	Trabajador		entre 1 - 2 SMLV	Estrato 2	Si	Si	No	Si	Si	Si	No	No	No	No	Si	No	No	No	No	No	No	No	No	No	No	No	No		Si	Si	Si	No	No	No	Si	No	No	No	No	No	No	No	No		No
25307	60	Femenino	14	Oficios de hogar		entre 1 - 2 SMLV	Estrato 2	Si	Si	Si	Si	Si	Si	No	No	No	No	Si	No	No	No	No	No	No	No	No	No	No	No	No		Si	No	Si	No	No	No	Si	Si	No	No	No	No	No	No	No		No
25307	63	Femenino	8	Oficios de hogar		menos de 1 SMLV	Estrato 3	Si	No	No	No	Si	No	No	No	No	No	No	No	No	No	No	No	No	No	No	No	No	No	No		Si	Si	Si	No	Si	No	No	No	No	No	No	No	No	No	No		No
25307	47	Femenino	0	Trabajador		menos de 1 SMLV	Estrato 3	No		No	No	No	No	Si	No	No	No	No	No	No	No	No	No	No	No	No	No	No	No	No		No	No	No	No	No	No	No	No	No	No	No	No	No	No	Si		No
25307	50	Masculino	0	Trabajador		menos de 1 SMLV	Estrato 3	Si	Si	No	Si	Si	No	No	No	No	No	No	No	No	No	No	No	No	No	No	No	No	No	No		No	No	No	No	No	No	No	No	No	No	No	No	No	No	Si		No
25307	19	Masculino	8	Estudiante		menos de 1 SMLV	Estrato 2	Si	Si	Si	No	No	Si	No	No	No	No	No	No	No	No	No	No	No	No	No	No	No	No	No		Si	Si	Si	Si	No	No	No	No	No	No	No	No	No	No	No		No
25307	21	Masculino	14	Oficios de hogar		entre 1 - 2 SMLV	Estrato 3	Si	Si	No	Si	Si	No	No	No	No	No	No	No	No	No	No	No	No	No	No	No	No	No	No		Si	No	No	No	No	Si	Si	Si	No	No	No	No	No	No	No		No
25307	19	Masculino	14	Oficios de hogar		entre 1 - 2 SMLV	Estrato 3	Si	Si	No	Si	Si	No	No	No	No	No	No	No	No	No	No	No	No	No	No	No	No	No	No		Si	No	Si	No	No	No	No	No	No	No	No	No	No	No	No		No
25307	46	Masculino	19	Oficios de hogar		entre 1 - 2 SMLV	Estrato 2	Si	Si	Si	Si	Si	No	No	No	No	No	No	No	No	No	No	No	No	No	No	No	No	No	No		Si	No	No	No	Si	No	Si	Si	No	No	No	No	No	No	No		No
25307	52	Masculino	14	Trabajador		menos de 1 SMLV	Estrato 3	Si	Si	Si	Si	Si	No	No	No	No	No	No	No	No	No	No	No	No	No	No	No	No	No	No		Si	No	No	No	No	Si	No	Si	No	No	No	No	No	No	No		No
25307	56	Masculino	19	Trabajador		menos de 1 SMLV	Estrato 3	Si	Si	Si	Si	Si	No	No	No	No	No	No	No	No	No	No	No	No	No	No	No	No	No	No		Si	Si	No	No	No	No	No	No	No	No	No	No	No	No	No		No
25307	50	Femenino	14	Oficios de hogar		menos de 1 SMLV	Estrato 3	Si	Si	Si	Si	Si	No	No	No	No	No	No	No	No	No	No	No	No	No	No	No	No	No	No		Si	Si	Si	No	No	No	No	No	No	No	No	No	No	No	No		No
25307	61	Masculino	8	Trabajador		menos de 1 SMLV	Estrato 3	Si	Si	Si	Si	Si	No	No	No	No	No	No	No	No	No	No	No	No	No	No	No	No	No	No		Si	Si	No	Si	No	No	No	No	No	No	No	No	No	No	No		No
25307	23	Femenino	12	Oficios de hogar		menos de 1 SMLV	Estrato 3	Si	Si	No	Si	Si	Si	No	No	No	No	No	No	No	No	No	No	No	No	No	No	No	No	No		Si	Si	Si	No	No	No	No	No	No	No	No	No	No	No	No		No
25307	50	Femenino	19	Oficios de hogar		entre 1 - 2 SMLV	Estrato 3	Si	Si	No	Si	Si	Si	No	No	No	No	No	No	No	No	No	No	No	No	No	No	No	No	No		Si	No	Si	No	No	No	No	Si	No	No	No	No	No	No	No		No
25307	33	Femenino	17	Trabajador		menos de 1 SMLV	Estrato 3	Si	Si	No	Si	No	Si	No	No	No	No	No	No	No	No	No	No	No	No	No	No	No	No	No		Si	Si	Si	No	No	No	No	No	No	No	No	No	No	No	No		No
25307	71	Femenino	14	No sabe		menos de 1 SMLV	Estrato 3	Si	Si	No	Si	No	Si	No	No	No	No	No	No	No	No	No	No	No	No	No	No	No	No	No		Si	Si	Si	No	No	No	No	No	No	No	No	No	No	No	No		No
25307	39	Femenino	14	Trabajador		menos de 1 SMLV	Estrato 3	Si	Si	No	Si	Si	Si	Si	No	No	No	No	No	No	No	No	No	No	No	No	No	No	No	No		Si	Si	Si	No	No	No	No	No	No	No	No	No	No	No	No		No
25307	50	Femenino	17	Trabajador		entre 1 - 2 SMLV	Estrato 3	Si	Si	No	Si	Si	Si	No	No	No	No	Si	No	No	No	No	No	No	No	No	No	No	No	No		Si	Si	Si	No	No	No	Si	Si	No	No	No	No	No	No	No		No
25307	41	Femenino	14	Pensionado		entre 1 - 2 SMLV	Estrato 2	Si	Si	No	Si	No	Si	No	No	No	No	Si	No	No	No	No	No	No	No	No	No	No	No	No		Si	No	No	No	No	No	Si	Si	No	No	No	No	No	No	No		No
25307	59	Masculino	12	Oficios de hogar		menos de 1 SMLV	Estrato 2	Si	Si	No	Si	Si	Si	No	No	No	Si	No	No	No	No	No	No	No	Si	No	No	No	No	No		Si	No	Si	No	No	No	No	No	No	No	No	No	Si	No	No		No
25307	44	Femenino	14	Oficios de hogar		entre 1 - 2 SMLV	Estrato 3	Si	Si	No	Si	Si	No	No	No	No	Si	Si	No	No	No	No	No	No	No	No	No	No	No	No		Si	Si	No	No	No	No	Si	Si	No	No	No	No	No	No	No		No
25307	19	Femenino	16	Trabajador		entre 1 - 2 SMLV	Estrato 2	Si	No	No	Si	No	No	No	No	No	No	No	No	No	No	No	No	No	No	No	No	No	No	Si		Si	Si	No	No	No	No	Si	Si	No	No	No	No	No	No	No		No
25307	56	Masculino	8	Trabajador		entre 1 - 2 SMLV	Estrato 3	Si	Si	No	Si	No	No	No	No	No	No	No	No	No	No	No	No	No	No	No	No	No	No	Si		Si	No	No	No	No	No	No	No	No	No	No	No	No	No	No		No
25307	35	Femenino	11	Trabajador		entre 1 - 2 SMLV	Estrato 3	Si	Si	Si	Si	Si	No	No	No	No	No	No	No	No	No	No	No	No	No	No	No	No	No	No		Si	Si	No	No	No	No	Si	Si	No	No	No	No	No	No	No		No
25307	37	Femenino	14	Oficios de hogar		entre 1 - 2 SMLV	Estrato 3	Si	Si	No	Si	Si	No	No	No	No	No	No	No	No	No	No	No	No	No	No	No	No	No	No		Si	No	No	Si	No	No	Si	Si	No	No	No	No	No	No	No		No
25307	38	Femenino	14	Oficios de hogar		entre 1 - 2 SMLV	Estrato 3	Si	Si	No	Si	Si	No	No	No	No	No	No	No	No	No	No	No	No	No	No	No	No	No	No		Si	Si	No	No	No	No	Si	Si	No	No	No	No	No	No	No		No
25307	68	Femenino	4	Oficios de hogar		menos de 1 SMLV	Estrato 2	Si	Si	Si	Si	Si	No	No	No	No	No	No	No	No	No	No	No	No	No	No	No	No	No	No		Si	Si	No	No	No	No	No	Si	No	No	No	No	No	No	No		No
25307	74	Femenino	7	Oficios de hogar		menos de 1 SMLV	Estrato 2	Si	Si	Si	No	Si	No	No	No	No	No	No	No	No	No	No	No	No	No	No	No	No	No	No		Si	Si	Si	No	No	No	No	No	No	No	No	No	No	No	No		No
25307	73	Femenino	0	Oficios de hogar		menos de 1 SMLV	Estrato 3	Si	Si	Si	Si	Si	No	No	No	No	No	No	No	No	No	No	No	No	No	No	No	No	No	No		Si	Si	No	Si	Si	No	No	No	No	No	No	No	No	No	No		No
25307	25	Femenino	14	Trabajador		menos de 1 SMLV	Estrato 3	Si	Si	No	Si	Si	Si	Si	No	No	No	No	No	No	No	No	No	No	No	No	No	No	No	No		Si	Si	Si	No	No	No	No	No	No	No	No	No	No	No	No		No
25307	31	Femenino	17	Trabajador		entre 1 - 2 SMLV	Estrato 3	Si	Si	No	Si	No	Si	No	No	No	No	No	No	No	No	No	No	No	No	No	No	No	No	No		Si	Si	Si	No	No	No	No	No	No	No	No	No	No	No	No		No
25307	61	Femenino	19	Trabajador		No sabe - No responde	Estrato 3	Si	Si	Si	Si	Si	No	No	No	No	No	No	No	No	No	No	No	No	No	No	No	No	No	No		Si	No	Si	No	No	No	Si	Si	No	No	No	No	No	No	No		No
25307	57	Masculino	8	Oficios de hogar		entre 1 - 2 SMLV	Estrato 3	Si	Si	Si	Si	Si	No	No	No	No	No	No	No	No	No	No	No	No	No	No	No	No	No	No		Si	Si	Si	Si	Si	Si	Si	Si	No	Si	Si	Si	Si	No	No		No
25307	22	Femenino	13	Trabajador		entre 1 - 2 SMLV	Estrato 3	Si	Si	No	Si	No	Si	No	No	No	No	Si	No	No	No	No	No	No	No	No	No	No	No	No		Si	Si	No	No	No	No	No	No	No	No	No	No	No	No	No		No
25307	69	Femenino	6	Estudiante		entre 1 - 2 SMLV	Estrato 3	Si	Si	No	Si	Si	No	No	No	No	No	Si	No	No	No	No	No	No	No	No	No	No	No	No		Si	No	Si	No	No	No	No	No	No	No	No	No	No	No	No		No
25307	47	Femenino	8	Trabajador		entre 1 - 2 SMLV	Estrato 3	Si	Si	No	Si	Si	No	No	No	No	No	No	No	No	No	No	No	No	No	No	No	No	No	No		Si	Si	Si	No	No	No	No	Si	No	No	No	No	No	No	No		No
25307	61	Femenino	11	Oficios de hogar		menos de 1 SMLV	Estrato 2	Si	Si	Si	Si	Si	No	No	No	No	No	No	No	No	No	No	No	No	No	No	No	No	No	No		Si	No	No	No	No	No	Si	Si	No	No	No	No	No	No	No		No
25307	75	Femenino	8	Oficios de hogar		entre 1 - 2 SMLV	Estrato 3	Si	Si	Si	Si	Si	Si	No	No	No	No	No	No	No	No	No	No	No	No	No	No	No	No	No		Si	No	No	No	No	No	No	No	No	Si	Si	No	No	No	No		No
25307	52	Femenino	0	Trabajador		entre 2 - 3 SMLV	Estrato 3	Si	Si	No	Si	Si	Si	No	No	No	No	No	No	No	No	No	No	No	No	No	No	No	No	No		Si	Si	Si	No	No	No	No	No	No	No	No	No	No	No	No		No
25307	36	Femenino	14	Oficios de hogar		entre 1 - 2 SMLV	Estrato 3	Si	Si	No	Si	Si	Si	No	No	No	Si	Si	No	No	No	No	No	No	No	No	No	No	No	No		Si	Si	No	No	No	No	Si	Si	No	Si	No	No	Si	No	No		No
25307	65	Femenino	8	Oficios de hogar		menos de 1 SMLV	Estrato 3	Si	Si	No	Si	Si	Si	No	No	No	No	No	No	No	No	No	No	No	No	No	No	No	No	No		Si	Si	Si	No	No	No	No	No	No	No	No	No	No	No	No		No
25307	82	Masculino	14	Pensionado		entre 1 - 2 SMLV	Estrato 3	Si	Si	Si	Si	Si	No	No	No	No	No	No	No	No	No	No	No	No	No	No	No	No	No	No		Si	No	No	No	No	No	Si	Si	No	No	No	No	No	No	No		No
25307	57	Femenino	8	Trabajador		entre 1 - 2 SMLV	Estrato 3	Si	Si	Si	Si	Si	No	No	No	No	No	No	No	No	No	No	No	No	No	No	No	No	No	No		Si	No	No	No	No	No	Si	Si	No	No	No	No	No	No	No		No
25307	33	Femenino	14	Trabajador		menos de 1 SMLV	Estrato 3	Si	Si	No	Si	Si	Si	No	No	No	No	No	No	No	No	No	No	No	No	No	No	No	No	No		Si	Si	Si	No	No	No	No	Si	No	No	No	No	No	No	No		No
25307	35	Femenino	14	Trabajador		menos de 1 SMLV	Estrato 3	Si	Si	No	Si	Si	Si	Si	No	No	No	No	No	No	No	No	No	No	No	No	No	No	No	No		Si	Si	Si	No	No	No	Si	Si	No	No	No	No	No	No	No		No
25307	78	Masculino	8	Pensionado		entre 1 - 2 SMLV	Estrato 2	Si	Si	Si	Si	Si	Si	No	No	No	No	No	No	No	No	No	No	No	No	No	No	No	No	No		Si	No	No	No	No	No	No	Si	Si	Si	No	No	No	No	No		No
25307	48	Femenino	5	Trabajador		entre 1 - 2 SMLV	Estrato 3	Si	Si	Si	Si	Si	No	No	No	No	No	No	No	No	No	No	No	No	No	No	No	No	No	No		Si	Si	Si	No	No	No	Si	Si	No	No	No	No	No	No	No		No
25307	41	Femenino	14	Trabajador		entre 1 - 2 SMLV	Estrato 3	Si	Si	Si	Si	Si	No	No	No	No	No	No	No	No	No	No	No	No	No	No	No	No	No	No		Si	Si	No	No	No	No	Si	Si	No	No	No	No	No	No	No		No
25307	61	Femenino	9	Pensionado		entre 1 - 2 SMLV	Estrato 2	Si	Si	Si	Si	Si	No	No	No	No	No	No	No	No	No	No	No	No	No	No	No	No	No	No		Si	No	No	No	No	Si	Si	Si	No	No	No	No	No	No	No		No
25307	32	Femenino	17	Trabajador		entre 1 - 2 SMLV	Estrato 2	Si	Si	Si	Si	Si	No	No	No	No	No	No	No	No	No	No	No	No	No	No	No	No	No	No		Si	Si	No	No	No	No	Si	Si	No	No	No	No	No	No	No		No
25307	55	Femenino	24	Trabajador		entre 1 - 2 SMLV	Estrato 2	Si	Si	Si	Si	Si	No	No	No	No	Si	Si	No	No	No	No	No	No	No	No	No	No	No	No		Si	Si	Si	No	Si	Si	No	No	No	Si	No	No	No	No	No		No
25307	51	Femenino	13	Trabajador		entre 1 - 2 SMLV	Estrato 2	Si	Si	No	Si	No	Si	Si	No	No	No	No	No	No	No	No	No	No	No	No	No	No	No	No		Si	Si	Si	Si	No	No	No	Si	No	No	No	No	No	No	No		No
25307	31	Femenino	13	Trabajador		entre 1 - 2 SMLV	Estrato 3	Si	Si	Si	Si	Si	No	No	No	No	No	No	No	No	No	No	No	No	No	No	No	No	No	No		Si	Si	Si	No	No	No	No	Si	No	No	No	No	No	No	No		No
25307	42	Masculino	8	Trabajador		No sabe - No responde	Estrato 2	Si	Si	No	Si	Si	Si	No	No	No	No	Si	No	No	No	No	No	No	No	No	No	No	No	No		Si	Si	No	No	No	Si	Si	Si	No	No	No	No	No	No	No		No
25307	77	Femenino	5	Oficios de hogar		entre 1 - 2 SMLV	Estrato 3	Si	Si	No	Si	No	No	No	No	No	No	Si	No	No	No	No	No	No	No	No	No	No	No	No		Si	No	No	No	No	No	No	No	No	No	No	No	No	No	No		No
25307	54	Femenino	11	Oficios de hogar		entre 1 - 2 SMLV	Estrato 2	Si	Si	No	Si	No	No	No	No	No	Si	No	No	No	No	No	No	No	No	No	No	No	No	No		Si	Si	Si	No	No	No	Si	No	No	No	No	No	Si	No	No		No
25307	53	Femenino	16	Oficios de hogar		entre 1 - 2 SMLV	Estrato 3	Si	Si	No	No	Si	Si	No	No	No	Si	No	No	No	No	No	No	No	No	No	No	No	No	No		Si	No	No	Si	No	No	Si	No	No	No	No	No	Si	No	No		No
25307	62	Masculino	10	Pensionado		entre 1 - 2 SMLV	Estrato 2	Si	Si	No	Si	No	No	No	No	No	No	Si	No	No	No	No	No	No	No	No	No	No	No	No		Si	Si	No	No	No	No	Si	Si	No	No	No	No	No	No	No		No
25307	57	Femenino	10	En búsqueda de trabajo		entre 1 - 2 SMLV	Estrato 3	Si	Si	No	Si	Si	Si	No	No	No	No	Si	No	No	No	No	No	No	No	No	No	No	No	No		Si	Si	Si	No	No	No	Si	Si	No	No	No	No	No	No	No		No
25307	65	Femenino	10	Oficios de hogar		entre 1 - 2 SMLV	Estrato 3	Si	Si	No	Si	Si	Si	No	No	No	Si	Si	No	No	No	No	No	No	No	No	No	No	No	No		Si	No	No	No	No	No	Si	Si	No	No	No	No	No	No	No		No
25307	67	Masculino	5	No sabe		menos de 1 SMLV	Estrato 1	Si	Si	No	Si	Si	No	No	No	No	No	No	No	No	No	No	No	No	No	No	No	No	No	No		No	No	No	No	No	No	No	No	No	No	No	No	No	No	Si		No
25307	68	Femenino	19	Pensionado		entre 1 - 2 SMLV	Estrato 3	Si	Si	No	Si	No	No	No	No	No	No	Si	No	No	No	No	No	No	No	No	No	No	No	No		Si	Si	Si	No	No	No	Si	Si	No	No	No	No	No	No	No		No
25307	33	Femenino	17	Oficios de hogar		menos de 1 SMLV	Estrato 3	Si	Si	Si	Si	Si	Si	Si	No	No	No	No	No	No	No	No	No	No	No	No	No	No	No	No		Si	No	Si	No	No	No	Si	Si	No	No	No	No	No	No	No		No
25307	44	Femenino	6	Oficios de hogar		menos de 1 SMLV	Estrato 3	Si	Si	Si	Si	Si	Si	Si	No	No	No	No	No	No	No	No	No	No	No	No	No	No	No	No		Si	Si	Si	Si	No	No	No	No	No	No	No	No	No	No	No		No
25307	44	Femenino	14	Trabajador		entre 1 - 2 SMLV	Estrato 3	Si	Si	No	Si	No	Si	No	No	No	Si	Si	No	No	No	No	No	No	No	No	No	No	No	No		Si	No	No	Si	No	No	Si	Si	No	No	No	No	No	No	No		Si	Cumis con limon. Uvas. Espinacas
25307	18	Femenino	14	Estudiante		entre 1 - 2 SMLV	Estrato 3	Si	Si	No	Si	No	No	No	No	No	Si	No	No	No	No	No	No	No	No	No	No	No	No	No		Si	No	No	No	No	No	Si	Si	No	No	No	No	No	No	No		Si	Jugo de mora uvas espinacas
25307	66	Masculino	14	Pensionado		entre 1 - 2 SMLV	Estrato 3	Si	Si	No	Si	Si	No	No	No	No	No	Si	No	No	No	No	No	No	No	No	No	No	No	No		Si	Si	Si	Si	No	No	No	Si	No	Si	No	No	No	No	No		No
25307	60	Femenino	13	Oficios de hogar		entre 1 - 2 SMLV	Estrato 3	Si	Si	No	Si	No	No	No	No	No	No	Si	No	No	No	No	No	No	No	No	No	No	No	No		Si	Si	Si	Si	No	No	Si	Si	No	No	No	No	No	No	No		No
25307	41	Femenino	13	Oficios de hogar		menos de 1 SMLV	Estrato 3	Si	Si	Si	Si	Si	No	No	No	No	No	No	No	No	No	No	No	No	No	No	No	No	No	No		Si	Si	Si	Si	No	No	No	No	No	No	No	No	No	No	No		No
25307	20	Femenino	16	Estudiante		menos de 1 SMLV	Estrato 3	Si	Si	Si	Si	Si	No	No	No	No	No	No	No	No	No	No	No	No	No	No	No	No	No	No		Si	Si	Si	Si	No	No	No	No	No	No	No	No	No	No	No		No
25307	52	Femenino	14	Oficios de hogar		entre 1 - 2 SMLV	Estrato 3	Si	Si	No	Si	No	No	No	Si	No	Si	No	No	No	No	No	No	No	No	No	No	No	No	No		Si	No	No	No	No	No	No	No	No	No	No	No	Si	No	No		No
25307	25	Femenino	13	Estudiante		entre 1 - 2 SMLV	Estrato 2	Si	Si	No	Si	Si	Si	No	No	No	No	Si	No	No	No	No	No	No	No	No	No	No	No	No		Si	No	No	No	No	No	Si	Si	No	No	No	No	No	No	No		No
25307	33	Femenino	19	Estudiante		entre 1 - 2 SMLV	Estrato 3	Si	Si	Si	Si	Si	Si	No	No	No	Si	Si	No	No	No	No	No	No	Si	No	No	No	No	No		Si	Si	Si	Si	No	No	No	No	No	No	No	No	No	No	No		No
25307	47	Femenino	14	Oficios de hogar		entre 1 - 2 SMLV	Estrato 3	Si	Si	No	Si	No	Si	No	No	No	No	Si	No	No	No	No	No	No	No	No	No	No	No	No		Si	Si	No	No	No	No	Si	Si	No	No	No	No	Si	No	No		No
25307	53	Femenino	15	Oficios de hogar		entre 1 - 2 SMLV	Estrato 3	Si	Si	Si	Si	Si	Si	No	No	No	No	Si	No	No	No	No	No	No	No	No	No	No	No	No		Si	Si	No	No	No	No	Si	No	No	No	No	No	No	No	No		Si	Para subir plaquetas, tomar jugo de arandano o uvas isabela con espinaca, kumis con gotas de limon y no autoformurlarse.
25307	60	Femenino	17	Oficios de hogar		entre 2 - 3 SMLV	Estrato 3	Si	Si	No	Si	No	Si	No	No	No	Si	No	No	No	No	No	No	No	No	No	No	No	No	No		Si	No	No	No	Si	No	No	No	No	No	No	No	Si	No	No		No
25307	61	Femenino	14	Otro	En terapias fisicas.	No sabe - No responde	Estrato 3	Si	Si	No	Si	No	Si	No	No	No	No	Si	No	No	No	No	No	No	No	No	No	No	No	No		Si	No	No	No	No	No	Si	Si	No	No	No	No	No	No	No		No
25307	32	Femenino	19	Oficios de hogar		entre 1 - 2 SMLV	Estrato 3	Si	Si	No	Si	Si	No	No	No	No	Si	Si	No	No	No	No	No	No	Si	No	No	No	No	No		Si	No	No	No	No	No	No	No	No	No	No	No	No	No	No		No
25307	37	Femenino	12	Trabajador		entre 1 - 2 SMLV	Estrato 3	Si	Si	Si	Si	No	Si	No	No	No	No	Si	No	No	No	No	No	No	No	No	No	No	No	No		Si	No	No	Si	No	No	No	No	No	No	No	No	No	No	No		No
25307	59	Masculino	14	Oficios de hogar		entre 1 - 2 SMLV	Estrato 3	Si	Si	No	Si	Si	No	No	No	No	No	Si	No	No	No	No	No	No	No	No	No	No	No	No		No	No	No	No	No	No	No	Si	No	No	No	Si	No	No	No		Si	Kumis liquido
25307	56	Femenino	17	Estudiante		entre 2 - 3 SMLV	Estrato 3	Si	Si	No	Si	Si	No	No	No	No	No	Si	No	No	No	No	No	No	No	No	No	No	No	No		Si	No	No	Si	No	No	No	No	No	Si	No	No	No	No	No		No
25307	65	Masculino	13	Pensionado		entre 1 - 2 SMLV	Estrato 3	Si	Si	Si	Si	Si	No	No	No	No	No	No	No	No	No	No	No	No	No	No	No	No	No	No		Si	Si	No	No	No	No	No	No	No	No	No	No	No	No	No		No
25307	67	Femenino	8	Oficios de hogar		menos de 1 SMLV	Estrato 3	Si	Si	Si	Si	Si	No	Si	Si	Si	No	No	No	No	No	No	No	No	No	No	No	No	No	No		Si	Si	Si	Si	No	No	No	No	No	No	No	No	No	No	No		No
25307	50	Femenino	7	Oficios de hogar		menos de 1 SMLV	Estrato 3	Si	Si	Si	Si	Si	No	No	No	No	No	No	No	No	No	No	No	No	No	No	No	No	No	No		Si	Si	No	No	No	No	No	No	No	No	No	No	No	No	No		No
25307	60	Femenino	11	Pensionado		menos de 1 SMLV	Estrato 3	Si	Si	Si	Si	Si	No	No	No	No	No	No	No	No	No	No	No	No	No	No	No	No	No	No		Si	Si	No	No	No	Si	No	No	No	No	No	No	No	No	No		No
25307	29	Masculino	17	Trabajador		menos de 1 SMLV	Estrato 3	Si	Si	No	Si	No	Si	No	No	No	No	Si	No	No	No	No	No	No	Si	No	No	No	No	No		Si	Si	Si	Si	No	Si	No	No	No	No	No	No	No	No	No		No
25307	65	Masculino	17	Otro	Descansando y haciendo deporte.	No sabe - No responde	Estrato 2	Si	Si	No	Si	Si	No	No	No	No	No	Si	No	No	No	No	No	No	Si	No	No	No	No	No		Si	No	No	No	No	No	Si	No	No	No	No	No	No	No	No		No
25307	62	Femenino	9	Oficios de hogar		entre 1 - 2 SMLV	Estrato 3	Si	Si	Si	Si	Si	Si	No	No	No	No	Si	No	No	No	No	No	No	No	No	No	No	No	No		Si	No	Si	No	No	No	Si	No	No	No	No	No	No	No	No		No
25307	18	Masculino	14	Estudiante		menos de 1 SMLV	Estrato 3	Si	Si	Si	Si	Si	Si	Si	No	No	No	Si	No	No	No	No	No	No	No	No	No	No	No	No		Si	Si	Si	No	No	Si	Si	No	No	No	No	No	No	No	No		No
25307	37	Femenino	16	Trabajador		entre 1 - 2 SMLV	Estrato 3	Si	Si	Si	Si	Si	Si	Si	No	No	No	Si	No	No	No	No	No	No	No	No	No	No	No	No		Si	No	Si	No	Si	No	No	No	No	No	No	No	No	No	No		No
25307	53	Femenino	14	Trabajador		entre 1 - 2 SMLV	Estrato 3	Si	Si	Si	Si	Si	Si	Si	No	No	No	Si	No	No	No	No	Si	No	No	No	No	No	No	No		Si	Si	Si	No	No	No	Si	Si	No	No	No	No	Si	No	No		No
25307	44	Femenino	4	Trabajador		menos de 1 SMLV	Estrato 3	Si	Si	Si	No	Si	No	No	No	No	No	No	No	No	No	No	No	No	No	No	No	No	No	No		Si	Si	No	Si	No	Si	No	No	No	No	No	No	No	No	No		No
25307	64	Masculino	6	Trabajador		entre 2 - 3 SMLV	Estrato 3	Si	Si	No	Si	No	Si	No	No	No	No	Si	No	No	No	No	No	No	No	No	No	No	No	No		Si	No	Si	Si	No	Si	No	No	No	No	No	No	No	No	No		No
25307	54	Femenino	12	Trabajador		menos de 1 SMLV	Estrato 3	Si	Si	Si	Si	Si	No	No	No	No	No	No	No	No	No	No	No	No	No	No	No	No	No	No		Si	Si	Si	Si	No	No	No	No	No	No	No	No	No	No	No		No
25307	56	Femenino	8	Oficios de hogar		menos de 1 SMLV	Estrato 3	Si	Si	Si	Si	Si	No	No	No	No	No	No	No	No	No	No	No	No	No	No	No	No	No	No		Si	Si	No	No	No	No	No	No	No	No	No	No	No	No	No		No
25307	28	Femenino	14	Estudiante		entre 1 - 2 SMLV	Estrato 3	Si	Si	Si	Si	Si	No	No	No	No	No	No	No	No	No	No	No	No	No	No	No	No	No	No		Si	Si	No	No	No	No	Si	Si	No	No	No	No	No	No	No		No
25307	64	Masculino	9	Pensionado		entre 1 - 2 SMLV	Estrato 3	Si	Si	Si	Si	Si	No	No	No	No	No	No	No	No	No	No	No	No	No	No	No	No	No	No		Si	Si	Si	No	No	Si	No	No	No	No	No	No	No	No	No		No
25307	60	Femenino	7	Oficios de hogar		menos de 1 SMLV	Estrato 3	Si	Si	Si	Si	Si	No	No	No	No	No	No	No	No	No	No	No	No	No	No	No	No	No	No		Si	Si	No	No	Si	No	Si	Si	No	No	No	No	No	No	No		No
25307	37	Femenino	17	Oficios de hogar		menos de 1 SMLV	Estrato 3	Si	Si	No	Si	Si	No	No	No	No	No	No	No	No	No	No	No	No	No	No	No	No	No	No		Si	Si	No	Si	Si	Si	No	No	No	No	No	No	No	No	No		No
25307	51	Femenino	14	Oficios de hogar		menos de 1 SMLV	Estrato 3	Si	Si	Si	Si	Si	No	No	No	No	No	No	No	No	No	No	No	No	No	No	No	No	No	No		Si	Si	Si	No	No	No	No	No	No	No	No	No	No	No	No		No
25307	51	Masculino	11	No trabajó, pero tiene trabajo		menos de 1 SMLV	Estrato 3	Si	Si	Si	Si	Si	No	No	No	No	No	No	No	No	No	No	No	No	No	No	No	No	No	No		Si	No	No	No	No	No	No	No	No	No	No	No	No	No	No		No
25307	66	Femenino	5	Oficios de hogar		entre 1 - 2 SMLV	Estrato 3	Si	Si	Si	Si	Si	Si	No	No	No	Si	No	No	No	No	No	No	No	No	No	No	No	No	No		Si	Si	Si	No	No	No	No	No	No	No	No	No	No	No	No		No
25307	48	Femenino	17	Oficios de hogar		entre 4 - 5 SMLV	Estrato 3	Si	Si	Si	Si	Si	Si	No	No	No	No	No	No	No	No	No	No	No	No	No	No	No	No	No		Si	Si	Si	No	No	No	No	Si	No	No	No	No	No	No	No		No
25307	61	Femenino	14	Pensionado		entre 1 - 2 SMLV	Estrato 3	Si	Si	Si	Si	No	Si	No	No	No	No	No	No	No	No	No	No	No	No	No	No	No	No	No		Si	Si	Si	No	No	No	No	No	No	No	No	No	No	No	No		No
25307	37	Femenino	19	Oficios de hogar		No sabe - No responde	Estrato 3	Si	Si	Si	Si	Si	No	No	No	No	Si	Si	No	No	No	No	No	No	No	No	No	No	No	No		Si	Si	Si	No	No	No	Si	No	No	No	No	No	No	No	No		No
25307	64	Femenino	17	Oficios de hogar		entre 1 - 2 SMLV	Estrato 3	Si	Si	No	Si	No	No	No	No	No	No	Si	No	No	No	No	No	No	Si	No	No	No	No	No		Si	Si	Si	No	No	No	Si	No	No	No	No	No	No	Si	No	Baja plaquetas	Si	Espinaca. Cumix
25307	33	Femenino	14	Oficios de hogar		entre 1 - 2 SMLV	Estrato 3	Si	Si	No	Si	No	No	No	No	No	Si	Si	No	No	No	No	No	No	No	No	No	No	No	No		Si	Si	Si	No	No	No	No	No	No	No	No	No	No	No	No		No
25307	31	Femenino	19	Oficios de hogar		menos de 1 SMLV	Estrato 3	Si	Si	Si	Si	No	Si	No	No	No	No	No	No	No	No	No	No	No	No	No	No	No	No	No		Si	Si	No	No	No	Si	No	No	No	No	No	No	No	No	No		No
25307	50	Femenino	14	Incapacitado Permanente		entre 1 - 2 SMLV	Estrato 3	Si	Si	Si	Si	Si	No	No	Si	No	No	No	No	No	No	No	No	No	No	No	No	No	No	No		Si	Si	Si	No	No	No	No	No	No	Si	No	No	No	No	No		No
25307	72	Femenino	6	Oficios de hogar		menos de 1 SMLV	Estrato 3	Si	Si	No	Si	No	No	No	No	Si	No	No	No	No	No	No	No	No	No	No	No	No	No	No		Si	No	No	No	No	No	No	No	No	Si	No	No	No	No	No		No
25307	50	Femenino	17	Oficios de hogar		menos de 1 SMLV	Estrato 3	Si	Si	No	Si	Si	Si	No	No	No	No	No	No	No	No	No	No	No	No	No	No	No	No	No		Si	No	No	No	No	No	No	Si	No	No	No	No	No	No	No		No
25307	47	Femenino	14	En búsqueda de trabajo		entre 1 - 2 SMLV	Estrato 3	Si	Si	Si	No	Si	Si	Si	No	No	No	No	No	No	No	No	No	No	No	No	No	No	No	No		Si	Si	Si	Si	No	No	No	No	No	No	No	No	No	No	No		No
25307	57	Femenino	8	Pensionado		menos de 1 SMLV	Estrato 3	Si	Si	Si	Si	Si	No	No	No	No	No	No	No	No	No	No	No	No	No	No	No	No	No	No		Si	Si	Si	No	No	No	No	No	No	No	No	No	No	No	No		No
25307	20	Femenino	19	Estudiante		menos de 1 SMLV	Estrato 3	Si	Si	Si	Si	Si	No	No	No	No	No	No	No	No	No	No	No	No	No	No	No	No	No	No		Si	Si	Si	Si	No	No	No	No	No	No	No	No	No	No	No		No
25307	70	Masculino	19	Otro	Descansando.	No sabe - No responde	Estrato 3	Si	Si	Si	Si	No	Si	No	No	No	Si	Si	No	No	No	No	No	No	No	No	No	No	No	No		Si	No	No	No	No	No	No	No	No	No	No	No	Si	No	No		No
25307	22	Femenino	19	Trabajador		entre 1 - 2 SMLV	Estrato 3	Si	Si	No	Si	Si	No	No	No	No	No	Si	No	No	No	No	No	No	Si	No	No	No	No	No		Si	Si	No	No	No	Si	Si	No	No	No	No	No	Si	No	No		Si	Jugo de uva isabela con espinaca, kumis con gotas de limon y lentejas.
25307	36	Masculino	24	Trabajador		entre 2 - 3 SMLV	Estrato 3	Si	Si	Si	Si	Si	Si	Si	No	No	No	Si	No	No	No	No	No	No	No	No	No	No	No	No		Si	No	Si	No	Si	No	No	Si	No	Si	No	No	No	No	No		Si	Liquidos
25307	40	Masculino	14	Trabajador		menos de 1 SMLV	Estrato 3	Si	Si	Si	Si	No	Si	Si	No	No	No	No	No	No	No	No	No	No	No	No	No	No	No	No		Si	No	No	No	No	No	Si	No	No	No	No	No	No	No	No		No
25307	76	Femenino	6	Oficios de hogar		entre 1 - 2 SMLV	Estrato 3	Si	Si	Si	Si	Si	No	No	No	No	No	No	No	No	No	No	No	No	No	No	No	No	No	No		Si	Si	No	No	Si	Si	No	Si	No	No	No	No	No	No	No		No
25307	59	Masculino	11	Oficios de hogar		entre 1 - 2 SMLV	Estrato 3	Si	Si	Si	Si	Si	No	No	No	No	No	No	No	No	No	No	No	No	No	No	No	No	No	No		Si	No	Si	No	No	No	No	Si	Si	No	No	No	No	No	No		No
25307	42	Femenino	14	Oficios de hogar		menos de 1 SMLV	Estrato 3	Si	Si	Si	No	Si	No	No	No	No	No	No	No	No	No	No	No	No	No	No	No	No	No	No		Si	Si	No	No	No	No	No	No	No	No	No	No	No	No	No		No
25307	62	Femenino	19	Trabajador		más de 5 SMLV	Estrato 3	Si	Si	Si	Si	Si	Si	No	No	No	No	No	No	No	No	No	No	No	No	No	No	No	No	No		Si	Si	Si	Si	No	No	Si	Si	No	No	No	No	No	No	No		No
25307	33	Masculino	19	Trabajador		entre 2 - 3 SMLV	Estrato 3	Si	Si	No	Si	Si	No	No	No	Si	No	Si	No	No	No	No	No	No	No	No	No	No	No	No		Si	No	Si	No	No	No	Si	No	No	Si	No	No	No	No	No		No
25307	29	Femenino	14	Trabajador		entre 1 - 2 SMLV	Estrato 2	Si	Si	No	Si	Si	Si	No	No	No	Si	No	No	No	No	No	No	No	No	No	No	No	No	No		Si	No	Si	No	No	No	Si	No	No	Si	No	No	No	No	No		No
25307	56	Femenino	8	Oficios de hogar		entre 1 - 2 SMLV	Estrato 3	Si	Si	No	No	Si	Si	No	No	No	No	No	No	No	No	No	No	No	No	No	No	No	No	No		Si	Si	Si	No	No	No	No	No	No	No	No	No	No	No	No		No
25307	36	Femenino	17	Trabajador		entre 2 - 3 SMLV	Estrato 1	Si	Si	No	Si	Si	Si	Si	No	No	No	No	No	No	No	No	No	No	No	No	No	No	No	No		Si	No	No	No	No	No	Si	No	No	No	No	No	No	No	No		No
25307	32	Femenino	14	Trabajador		menos de 1 SMLV	Estrato 3	Si	Si	Si	Si	Si	Si	Si	No	No	No	No	No	No	No	No	No	No	No	No	No	No	No	No		Si	Si	No	No	No	No	Si	Si	No	No	No	No	No	No	No		Si	Antibioticos
25307	38	Femenino	13	Oficios de hogar		menos de 1 SMLV	Estrato 3	Si	Si	Si	Si	Si	Si	No	No	No	Si	No	No	No	No	No	No	No	No	No	No	No	No	No		Si	Si	No	No	No	No	Si	Si	No	No	No	No	No	No	No		No
25307	35	Masculino	13	Trabajador		menos de 1 SMLV	Estrato 3	Si	Si	No	Si	Si	No	No	No	No	No	No	No	No	No	No	No	No	No	No	No	No	No	No		Si	Si	Si	No	No	No	No	No	No	No	No	No	No	No	No		Si	Pastas
25307	38	Masculino	13	Trabajador		menos de 1 SMLV	Estrato 3	Si	Si	No	Si	Si	No	No	Si	Si	No	No	No	No	No	No	No	No	No	No	No	No	No	No		Si	Si	Si	No	No	Si	No	No	No	No	No	No	No	No	No		No
25307	32	Masculino	14	Trabajador		entre 1 - 2 SMLV	Estrato 3	Si	Si	No	Si	Si	No	No	No	No	No	Si	No	No	No	No	No	No	No	No	No	No	No	No		No	No	No	No	No	No	Si	No	No	No	No	No	No	No	No		Si	Liquido Aislamiento Idratarse
25307	39	Masculino	19	Trabajador		entre 2 - 3 SMLV	Estrato 3	Si	Si	No	Si	Si	Si	No	No	No	No	No	No	No	No	No	No	No	No	No	No	No	No	No		Si	No	Si	Si	No	No	Si	No	No	No	No	No	No	No	No		No
25307	36	Femenino	14	Oficios de hogar		menos de 1 SMLV	Estrato 3	Si	Si	Si	Si	Si	No	No	No	No	No	No	No	No	No	No	No	No	No	No	No	No	No	No		Si	Si	No	No	No	No	No	No	No	No	No	No	No	No	No		No
25307	80	Masculino	8	No trabajó, pero tiene trabajo		menos de 1 SMLV	Estrato 3	Si	Si	Si	No	Si	No	No	No	No	No	No	No	No	No	No	No	No	No	No	No	No	No	No		Si	Si	Si	Si	No	Si	No	No	No	No	No	No	No	No	No		No
25307	52	Femenino	17	Trabajador		entre 1 - 2 SMLV	Estrato 3	Si	Si	No	Si	Si	Si	No	No	No	No	Si	No	No	No	No	No	No	No	No	No	No	No	No		Si	Si	Si	No	No	No	No	No	No	No	No	No	No	No	No		No
25307	22	Femenino	19	Trabajador		menos de 1 SMLV	Estrato 3	Si	Si	Si	Si	Si	No	No	No	No	No	No	No	No	No	No	No	No	No	No	No	No	No	No		Si	Si	Si	Si	No	No	No	No	No	No	No	No	No	No	No		No
25307	26	Masculino	24	Trabajador		entre 1 - 2 SMLV	Estrato 3	Si	Si	Si	Si	Si	No	No	No	No	No	No	No	No	No	No	No	No	No	No	No	No	No	No		Si	No	Si	Si	No	No	No	No	No	No	No	No	No	No	No		No
25307	60	Masculino	19	Pensionado		entre 3 - 4 SMLV	Estrato 3	Si	Si	Si	Si	Si	Si	No	No	No	No	No	No	No	No	No	No	No	Si	No	No	No	No	No		No	Si	No	No	Si	No	No	No	No	No	No	No	Si	No	No		No
25307	39	Femenino	17	Oficios de hogar		menos de 1 SMLV	Estrato 3	Si	Si	Si	Si	Si	No	No	No	No	No	No	No	No	No	No	No	No	No	No	No	No	No	No		Si	Si	Si	No	No	No	No	No	No	No	No	No	No	No	No		No
25307	55	Femenino	12	Oficios de hogar		menos de 1 SMLV	Estrato 3	Si	Si	Si	Si	Si	No	No	No	No	No	No	No	No	No	No	No	No	No	No	No	No	No	No		Si	Si	No	No	No	No	No	No	No	No	No	No	No	No	No		No
25307	35	Femenino	14	Oficios de hogar		entre 1 - 2 SMLV	Estrato 3	Si	Si	No	Si	No	No	No	No	No	No	Si	No	No	No	No	No	No	No	No	No	No	No	No		Si	Si	Si	No	No	No	Si	Si	No	No	No	No	No	No	No		No
25307	50	Femenino	14	Trabajador		entre 1 - 2 SMLV	Estrato 3	Si	Si	No	Si	Si	Si	No	No	No	No	Si	No	No	No	No	No	No	No	No	No	No	No	No		No	No	No	No	No	No	No	No	No	No	No	No	No	No	Si		No
25307	26	Femenino	14	Trabajador		menos de 1 SMLV	Estrato 3	Si	Si	No	Si	Si	Si	Si	No	No	No	No	No	No	No	No	No	No	No	No	No	No	No	No		Si	Si	Si	Si	Si	No	Si	Si	No	No	No	No	No	No	No		No
25307	72	Masculino	6	Pensionado		menos de 1 SMLV	Estrato 3	Si	Si	Si	Si	Si	Si	No	No	No	No	No	No	No	No	No	No	No	No	No	No	No	No	No		Si	Si	Si	Si	No	No	No	No	No	No	No	No	No	No	No		No
25307	75	Femenino	8	Oficios de hogar		menos de 1 SMLV	Estrato 3	Si	Si	Si	Si	Si	No	No	No	No	No	No	No	No	No	No	No	No	No	No	No	No	No	No		Si	No	Si	No	No	No	Si	Si	No	No	No	No	No	No	No		No
25307	55	Femenino	14	Oficios de hogar		menos de 1 SMLV	Estrato 3	Si	Si	Si	Si	Si	No	No	No	No	No	No	No	No	No	No	No	No	No	No	No	No	No	No		Si	Si	Si	No	Si	Si	Si	Si	No	No	No	No	No	No	No		No
25307	44	Femenino	16	Oficios de hogar		entre 1 - 2 SMLV	Estrato 3	Si	Si	No	Si	Si	Si	No	No	No	No	Si	No	No	No	No	No	No	No	No	No	No	No	No		Si	Si	Si	No	No	Si	Si	Si	No	No	No	No	No	No	No		No
25307	61	Masculino	17	Pensionado		entre 1 - 2 SMLV	Estrato 3	Si	Si	No	Si	Si	Si	No	No	No	No	Si	No	No	No	No	No	No	No	No	No	No	No	No		Si	Si	No	No	No	No	No	Si	No	No	No	No	No	No	No		No
25307	19	Femenino	15	Trabajador		entre 1 - 2 SMLV	Estrato 3	Si	Si	No	Si	No	No	No	No	Si	Si	Si	No	No	No	No	No	No	No	No	No	No	No	No		Si	Si	No	No	No	No	Si	Si	Si	No	No	No	No	No	No		No
25307	66	Masculino	6	Trabajador		menos de 1 SMLV	Estrato 3	Si	Si	No	Si	Si	No	No	No	No	No	No	No	No	No	No	No	No	No	No	No	No	No	No		Si	Si	Si	Si	Si	Si	No	No	No	No	No	No	No	No	No		No
25307	21	Femenino	19	En búsqueda de trabajo		entre 2 - 3 SMLV	Estrato 3	Si	Si	No	Si	Si	No	No	No	No	Si	No	No	No	No	No	No	No	No	No	No	No	No	No		Si	No	No	No	Si	No	No	No	No	No	No	No	Si	Si	No	Retienen liquidos.	No
25307	51	Masculino	14	Pensionado		entre 2 - 3 SMLV	Estrato 3	Si	Si	No	Si	Si	Si	No	No	No	No	Si	No	No	No	No	No	No	No	No	No	No	No	No		Si	No	Si	No	No	No	Si	Si	No	Si	Si	No	Si	No	No		No
25307	50	Femenino	14	Oficios de hogar		menos de 1 SMLV	Estrato 3	Si	Si	Si	Si	Si	No	No	No	No	No	No	No	No	No	No	No	No	No	No	No	No	No	No		Si	Si	Si	No	No	No	No	No	No	No	No	No	No	No	No		No
25307	48	Masculino	17	Trabajador		entre 1 - 2 SMLV	Estrato 3	Si	Si	No	Si	No	No	No	No	No	Si	Si	No	No	No	No	No	No	No	No	No	No	No	No		Si	No	No	No	No	No	Si	No	No	No	No	No	No	No	No		No
25307	18	Femenino	13	Estudiante		menos de 1 SMLV	Estrato 3	Si	Si	Si	Si	Si	No	No	No	No	No	No	No	No	No	No	No	No	No	No	No	No	No	No		Si	Si	Si	No	No	No	No	No	No	No	No	No	No	No	No		No
25307	53	Masculino	12	Trabajador		entre 1 - 2 SMLV	Estrato 3	Si	Si	Si	Si	No	No	No	No	No	Si	No	No	No	No	No	No	No	No	No	No	No	No	No		Si	Si	No	No	No	No	Si	Si	No	No	No	No	No	No	No		No
25307	51	Masculino	14	Pensionado		entre 1 - 2 SMLV	Estrato 3	Si	Si	Si	Si	Si	No	No	No	No	No	No	No	No	No	No	No	No	No	No	No	No	No	No		Si	No	Si	Si	No	No	Si	Si	No	No	No	No	No	No	No		No
25307	54	Femenino	8	Oficios de hogar		menos de 1 SMLV	Estrato 3	Si	Si	Si	Si	Si	No	No	No	No	No	No	No	No	No	No	No	No	No	No	No	No	No	No		Si	Si	Si	No	No	No	No	No	No	No	No	No	No	No	No		No
25307	34	Femenino	12	Oficios de hogar		menos de 1 SMLV	Estrato 3	Si	Si	Si	Si	Si	No	No	No	No	No	No	No	No	No	No	No	No	No	No	No	No	No	No		Si	Si	Si	No	No	No	No	No	No	No	No	No	No	No	No		No
25307	36	Femenino	17	Trabajador		menos de 1 SMLV	Estrato 2	Si	Si	Si	Si	Si	No	No	No	No	No	Si	No	No	No	No	No	No	No	No	No	No	No	No		Si	Si	No	No	No	No	No	Si	No	No	No	No	No	No	No		No
25307	72	Femenino	7	Oficios de hogar		menos de 1 SMLV	Estrato 2	Si	Si	No	Si	Si	No	No	No	Si	Si	No	No	No	No	No	No	No	No	No	No	No	No	No		Si	Si	No	No	No	No	No	Si	No	No	No	No	No	No	No		No
25307	53	Femenino	11	Oficios de hogar		entre 1 - 2 SMLV	Estrato 2	Si	Si	Si	Si	Si	Si	No	No	No	No	Si	No	No	No	No	No	No	No	No	No	No	No	No		Si	Si	Si	No	Si	No	Si	No	No	No	No	No	Si	No	No		No
25307	20	Femenino	18	Estudiante		entre 1 - 2 SMLV	Estrato 2	Si	Si	No	Si	Si	Si	No	No	No	No	Si	No	No	No	No	No	No	No	No	No	No	No	No		Si	No	Si	No	Si	No	Si	No	No	No	No	No	Si	No	No		No
25307	19	Masculino	14	Trabajador		entre 1 - 2 SMLV	Estrato 2	Si	Si	Si	Si	No	Si	No	No	No	No	Si	No	No	No	No	No	No	No	No	No	No	No	No		Si	Si	No	No	No	No	No	No	No	Si	No	No	Si	No	No		No
25307	18	Femenino	17	Estudiante		entre 1 - 2 SMLV	Estrato 2	Si	Si	Si	Si	Si	No	Si	No	No	No	No	No	No	No	No	No	No	No	No	No	No	No	No		Si	Si	Si	Si	No	No	No	Si	No	No	No	No	No	No	No		Si	Idratar
25307	20	Masculino	17	Trabajador		entre 1 - 2 SMLV	Estrato 2	Si	Si	Si	Si	Si	Si	No	No	No	No	No	No	No	No	No	No	No	No	No	No	No	No	No		Si	No	No	No	No	No	No	No	No	Si	No	No	No	No	No		No
25307	42	Femenino	14	Oficios de hogar		entre 1 - 2 SMLV	Estrato 2	Si	Si	Si	Si	Si	No	No	No	No	No	No	No	No	No	No	No	No	No	No	No	No	No	No		Si	Si	No	No	No	No	No	Si	Si	Si	No	No	No	No	No		No
25307	45	Masculino	17	Trabajador		entre 2 - 3 SMLV	Estrato 2	Si	Si	No	Si	No	No	No	No	No	Si	Si	No	No	No	No	No	No	No	No	No	No	No	No		Si	Si	Si	No	No	No	Si	No	No	No	No	No	Si	No	No		No
25307	62	Femenino	6	Oficios de hogar		menos de 1 SMLV	Estrato 2	Si	Si	No	Si	Si	No	No	No	No	No	Si	No	No	No	No	No	No	No	No	No	No	No	No		Si	No	No	Si	Si	No	No	Si	No	No	No	No	No	No	No		No
25307	30	Femenino	14	Oficios de hogar		menos de 1 SMLV	Estrato 2	Si	Si	Si	Si	Si	No	No	No	No	No	No	No	No	No	No	No	No	No	No	No	No	No	No		Si	Si	No	No	No	Si	Si	No	No	No	No	No	No	No	No		No
25307	41	Masculino	14	Trabajador		entre 1 - 2 SMLV	Estrato 2	Si	Si	Si	Si	Si	Si	No	No	No	No	Si	No	No	No	No	No	No	No	No	No	No	No	No		Si	Si	Si	No	No	No	Si	Si	No	No	No	No	No	No	No		No
25307	26	Femenino	14	Trabajador		entre 2 - 3 SMLV	Estrato 2	Si	No	Si	Si	Si	Si	No	No	No	No	Si	No	No	No	No	No	No	No	No	No	No	No	No		Si	Si	Si	No	No	Si	Si	Si	No	No	No	No	No	No	No		No
25307	30	Masculino	17	Trabajador		entre 2 - 3 SMLV	Estrato 2	Si	Si	Si	Si	Si	Si	No	No	No	No	Si	No	No	No	No	No	No	No	No	No	No	No	No		Si	Si	Si	No	No	No	No	Si	No	No	No	No	No	No	No		No
25307	43	Femenino	17	Trabajador		entre 1 - 2 SMLV	Estrato 2	Si	Si	Si	Si	Si	Si	Si	No	No	No	Si	No	No	No	No	No	No	No	No	No	No	No	No		Si	Si	Si	No	No	No	Si	No	No	No	No	No	No	No	No		No
25307	22	Femenino	14	Oficios de hogar		entre 1 - 2 SMLV	Estrato 3	Si	Si	Si	Si	Si	No	No	No	No	No	No	No	No	No	No	No	No	No	No	No	No	No	No		Si	No	Si	No	No	No	Si	Si	No	No	No	No	No	No	No		No
25307	39	Femenino	14	Oficios de hogar		entre 1 - 2 SMLV	Estrato 2	Si	Si	Si	Si	Si	Si	No	No	No	No	No	No	No	No	No	No	No	No	No	No	No	No	No		Si	No	Si	Si	No	No	Si	Si	No	No	No	No	No	No	No		No
25307	53	Femenino	17	Trabajador		entre 1 - 2 SMLV	Estrato 2	Si	Si	Si	Si	Si	Si	Si	No	No	No	Si	No	No	No	No	No	No	No	No	No	No	No	No		Si	No	Si	Si	No	No	Si	Si	No	No	No	No	No	No	No		No
25307	32	Masculino	13	Trabajador		menos de 1 SMLV	Estrato 2	Si	Si	No	No	Si	No	No	No	No	No	No	No	No	No	No	No	No	No	No	No	No	No	No		Si	No	No	No	No	No	No	No	No	No	No	No	No	No	No		No
25307	35	Femenino	8	Trabajador		menos de 1 SMLV	Estrato 2	Si	Si	No	Si	No	No	Si	No	No	No	No	No	No	No	No	No	No	No	No	No	No	No	No		Si	Si	No	No	No	No	No	No	No	No	No	No	No	No	No		No
25307	47	Femenino	8	Oficios de hogar		menos de 1 SMLV	Estrato 2	Si	Si	Si	Si	Si	No	No	No	No	No	No	No	No	No	No	No	No	No	No	No	No	No	No		Si	Si	Si	Si	No	Si	No	No	No	No	No	No	No	No	No		No
25307	20	Masculino	17	Estudiante		menos de 1 SMLV	Estrato 2	Si	Si	Si	Si	Si	No	No	No	No	No	No	No	No	No	No	No	No	No	No	No	No	No	No		Si	Si	Si	Si	No	Si	No	No	No	No	No	No	No	No	No		No
25307	45	Femenino	11	Oficios de hogar		menos de 1 SMLV	Estrato 2	Si	Si	Si	Si	Si	No	No	No	No	No	No	No	No	No	No	No	No	No	No	No	No	No	No		Si	Si	Si	Si	No	No	No	No	No	No	No	No	No	No	No		No
25307	53	Masculino	13	Pensionado		entre 1 - 2 SMLV	Estrato 2	Si	Si	Si	Si	Si	No	No	No	No	No	No	No	No	No	No	No	No	No	No	No	No	No	No		Si	Si	Si	Si	No	Si	No	No	No	No	No	No	No	No	No		No
25307	50	Femenino	9	Oficios de hogar		menos de 1 SMLV	Estrato 2	Si	Si	Si	Si	Si	No	No	No	No	No	No	No	No	No	No	No	No	No	No	No	No	No	No		Si	Si	Si	No	No	Si	No	No	No	No	No	No	No	No	No		No
25307	62	Masculino	8	Pensionado		entre 2 - 3 SMLV	Estrato 2	Si	Si	Si	Si	Si	Si	No	No	No	No	Si	No	No	No	No	No	No	No	No	No	No	No	No		Si	Si	Si	No	No	Si	No	No	No	No	No	No	Si	No	No		No
25307	71	Masculino	5	Trabajador		menos de 1 SMLV	Estrato 2	Si	Si	No	Si	Si	Si	No	No	No	No	Si	No	No	No	No	No	No	No	No	No	No	No	No		Si	Si	Si	No	No	Si	Si	Si	No	No	Si	Si	Si	No	No		No
25307	53	Masculino	0	Incapacitado Permanente		menos de 1 SMLV	Estrato 2	Si	Si	No	Si	Si	No	No	No	No	No	Si	No	No	No	No	No	No	No	No	No	No	No	No		Si	No	Si	No	No	No	No	No	No	No	No	No	No	No	No		No
25307	24	Femenino	13	Trabajador		entre 1 - 2 SMLV	Estrato 2	Si	Si	No	Si	Si	No	No	No	No	No	Si	No	No	No	No	No	No	No	No	No	No	No	No		Si	Si	No	No	No	No	Si	Si	No	No	No	No	No	No	No		No
25307	54	Femenino	9	Oficios de hogar		entre 1 - 2 SMLV	Estrato 2	Si	Si	No	Si	No	No	No	No	No	Si	Si	No	No	No	No	No	No	No	No	No	No	No	No		Si	Si	Si	No	No	No	No	No	No	No	No	No	No	No	No		No
25307	68	Femenino	7	Oficios de hogar		menos de 1 SMLV	Estrato 2	Si	Si	No	Si	Si	No	No	No	No	No	No	No	No	No	No	No	No	No	No	No	No	No	No		Si	Si	No	Si	No	Si	Si	No	No	No	No	No	No	No	No		No
25307	43	Femenino	7	Trabajador		menos de 1 SMLV	Estrato 3	Si	Si	No	Si	Si	No	Si	No	No	No	No	No	No	No	No	No	No	No	No	No	No	No	No		Si	Si	No	No	Si	Si	Si	Si	No	No	No	No	No	No	No		No
25307	31	Femenino	14	Oficios de hogar		entre 1 - 2 SMLV	Estrato 2	Si	No	No	Si	Si	Si	No	No	No	Si	Si	No	No	No	No	No	No	No	No	No	No	No	No		Si	No	No	No	No	No	Si	Si	No	No	No	No	No	No	No		No
25307	37	Femenino	8	Oficios de hogar		entre 1 - 2 SMLV	Estrato 2	Si	Si	No	Si	Si	No	No	No	No	No	No	No	No	No	No	No	No	No	No	No	No	No	No		Si	Si	Si	No	No	No	Si	Si	No	No	No	No	No	No	No		No
25307	18	Femenino	16	No trabajó, pero tiene trabajo		entre 1 - 2 SMLV	Estrato 2	Si	Si	No	Si	Si	No	No	No	No	No	Si	No	No	No	No	No	No	No	No	No	No	No	No		Si	Si	Si	No	No	No	Si	Si	No	No	No	No	No	No	No		No
25307	65	Femenino	8	Oficios de hogar		menos de 1 SMLV	Estrato 2	Si	Si	Si	Si	Si	No	No	No	No	No	No	No	No	No	No	No	No	No	No	No	No	No	No		Si	Si	Si	No	No	Si	No	No	No	No	No	No	No	No	No		No
25307	47	Femenino	11	Trabajador		menos de 1 SMLV	Estrato 2	Si	Si	Si	Si	Si	No	No	No	No	No	No	No	No	No	No	No	No	No	No	No	No	No	No		Si	Si	Si	Si	No	Si	No	No	No	No	No	No	No	No	No		No
25307	23	Masculino	14	Trabajador		menos de 1 SMLV	Estrato 2	Si	Si	Si	Si	Si	No	No	No	No	No	No	No	No	No	No	No	No	No	No	No	No	No	No		Si	Si	No	Si	Si	Si	No	No	No	No	No	No	No	No	No		No
25307	68	Masculino	6	Trabajador		menos de 1 SMLV	Estrato 3	Si	Si	Si	Si	Si	No	No	No	No	No	No	No	No	No	No	No	No	No	No	No	No	No	No		Si	Si	No	Si	No	No	No	No	No	No	No	No	No	No	No		No
25307	76	Femenino	6	Oficios de hogar		menos de 1 SMLV	Estrato 2	Si	Si	Si	Si	Si	No	No	No	No	No	No	No	No	No	No	No	No	No	No	No	No	No	No		Si	Si	No	No	No	No	No	No	No	No	No	No	No	No	No		No
25307	60	Femenino	0	Oficios de hogar		menos de 1 SMLV	Estrato 2	Si	Si	No	Si	Si	No	No	No	No	No	No	No	No	No	No	No	No	No	No	No	No	No	No		No	No	No	No	No	No	No	No	No	No	No	No	No	No	Si		No
25307	50	Femenino	9	Oficios de hogar		menos de 1 SMLV	Estrato 2	Si	Si	Si	No	Si	No	No	No	No	No	No	No	No	No	No	No	No	No	No	No	No	No	No		Si	Si	Si	Si	Si	No	Si	Si	No	No	No	No	No	No	No		No
25307	56	Masculino	14	Pensionado		entre 1 - 2 SMLV	Estrato 2	Si	Si	No	Si	No	No	No	No	No	Si	Si	No	No	No	No	No	No	No	No	No	No	No	No		Si	Si	No	No	No	No	No	No	No	No	No	No	Si	No	No		No
25307	53	Masculino	14	No trabajó, pero tiene trabajo		menos de 1 SMLV	Estrato 2	Si	Si	Si	Si	No	No	No	No	No	No	Si	No	No	No	No	No	No	No	No	No	No	No	No		Si	No	Si	No	No	Si	No	No	No	No	No	No	No	No	No		No
25307	31	Femenino	14	Trabajador		entre 1 - 2 SMLV	Estrato 2	Si	Si	Si	Si	Si	No	No	No	No	No	No	No	No	No	No	No	No	No	No	No	No	No	No		Si	Si	No	No	No	No	Si	Si	No	No	No	No	No	No	No		No
25307	44	Femenino	14	Trabajador		entre 1 - 2 SMLV	Estrato 2	Si	Si	Si	Si	Si	No	No	No	No	No	No	No	No	No	No	No	No	No	No	No	No	No	No		Si	No	Si	No	No	No	Si	Si	No	No	No	No	No	No	No		No
25307	32	Femenino	14	Oficios de hogar		entre 1 - 2 SMLV	Estrato 2	Si	Si	Si	Si	Si	No	No	No	No	No	No	No	No	No	No	No	No	No	No	No	No	No	No		Si	No	Si	No	No	No	Si	Si	No	No	No	No	No	No	No		No
25307	51	Masculino	19	Trabajador		entre 1 - 2 SMLV	Estrato 3	Si	Si	No	Si	Si	Si	No	No	No	Si	Si	No	No	No	No	No	No	No	No	No	No	No	No		Si	Si	No	No	No	Si	Si	Si	No	No	No	No	No	No	No		No
25307	24	Masculino	17	Estudiante		menos de 1 SMLV	Estrato 2	Si	Si	Si	Si	Si	No	No	No	No	Si	No	No	No	No	No	No	No	No	No	No	No	No	No		Si	Si	No	No	No	Si	No	No	No	No	No	No	No	No	No		No
25307	59	Femenino	17	Oficios de hogar		menos de 1 SMLV	Estrato 2	Si	Si	No	Si	No	No	Si	No	No	No	No	No	No	No	No	No	No	No	No	No	No	No	No		Si	Si	No	No	Si	No	No	No	No	No	No	No	No	No	No		No
25307	41	Femenino	0	Trabajador		menos de 1 SMLV	Estrato 2	Si	Si	No	Si	Si	No	No	No	No	Si	No	No	No	No	No	No	No	No	No	No	No	No	No		Si	Si	No	No	No	No	No	Si	No	No	No	No	No	No	No		No
25307	40	Femenino	13	Oficios de hogar		No sabe - No responde	Estrato 2	Si	Si	No	No	Si	No	No	No	Si	Si	No	No	No	No	No	No	No	No	No	No	No	No	No		Si	No	Si	No	Si	No	No	Si	Si	Si	No	No	No	No	No		Si	Vatrin
25307	64	Femenino	0	Oficios de hogar		entre 1 - 2 SMLV	Estrato 1	Si	Si	Si	Si	Si	Si	No	No	No	No	No	No	No	No	No	No	No	No	No	No	No	No	No		Si	Si	Si	No	No	Si	Si	Si	No	No	No	No	No	No	No		No
25307	24	Femenino	19	Trabajador		entre 1 - 2 SMLV	Estrato 2	Si	Si	Si	Si	Si	Si	No	No	No	No	No	No	No	No	No	No	No	No	No	No	No	No	No		Si	Si	Si	Si	Si	No	No	No	No	Si	Si	No	No	No	No		No
25307	66	Femenino	0	Oficios de hogar		menos de 1 SMLV	Estrato 2	Si	Si	Si	Si	Si	Si	No	No	No	No	No	No	No	No	No	No	No	No	No	No	No	No	No		Si	No	No	No	No	No	Si	Si	No	Si	Si	No	No	No	No		No
25307	21	Femenino	14	Trabajador		entre 1 - 2 SMLV	Estrato 2	Si	Si	No	Si	Si	Si	Si	No	No	No	No	No	No	No	No	No	No	No	No	No	No	No	No		Si	Si	Si	Si	Si	Si	Si	Si	No	No	No	No	No	No	No		No
25307	24	Masculino	14	Trabajador		entre 1 - 2 SMLV	Estrato 2	Si	Si	No	Si	No	No	No	No	No	Si	Si	No	No	No	No	No	No	Si	No	No	No	No	No		Si	No	Si	No	No	No	No	No	No	Si	No	No	No	No	No		No
25307	43	Masculino	14	Oficios de hogar		entre 1 - 2 SMLV	Estrato 2	Si	Si	No	Si	No	Si	No	No	No	No	Si	No	No	No	No	No	No	Si	No	No	No	No	No		Si	No	Si	No	No	Si	No	No	No	No	No	No	No	Si	No	Dolor de garganta.	No
25307	47	Femenino	11	Oficios de hogar		menos de 1 SMLV	Estrato 2	Si	Si	Si	Si	Si	No	No	No	No	No	No	No	No	No	No	No	No	No	No	No	No	No	No		Si	Si	No	No	No	No	No	No	No	No	No	No	No	No	No		No
25307	46	Masculino	14	Trabajador		entre 1 - 2 SMLV	Estrato 2	Si	Si	Si	Si	Si	No	No	No	No	No	No	No	No	No	No	No	No	No	No	No	No	No	No		Si	No	No	No	No	No	Si	Si	No	No	No	No	No	No	No		No
25307	30	Masculino	17	Trabajador		menos de 1 SMLV	Estrato 2	Si	Si	No	Si	Si	No	No	No	No	No	No	No	No	No	No	No	No	No	No	No	No	No	No		Si	No	No	No	No	No	Si	Si	No	No	No	No	No	No	No		No
25307	56	Masculino	14	Trabajador		entre 1 - 2 SMLV	Estrato 2	Si	Si	Si	Si	Si	No	No	No	No	No	No	No	No	No	No	No	No	No	No	No	No	No	No		Si	No	Si	No	No	No	Si	Si	No	No	No	No	No	No	No		No
25307	19	Femenino	14	Estudiante		entre 1 - 2 SMLV	Estrato 2	Si	Si	No	Si	Si	No	No	No	No	No	No	No	No	No	No	No	No	No	No	No	No	No	No		Si	Si	No	No	No	No	Si	Si	No	No	No	No	No	No	No		No
25307	18	Masculino	17	Estudiante		entre 1 - 2 SMLV	Estrato 2	Si	Si	Si	Si	Si	No	No	No	No	No	No	No	No	No	No	No	No	No	No	No	No	No	No		Si	No	No	No	No	No	No	Si	No	No	No	No	No	No	No		No
25307	26	Femenino	17	Estudiante		entre 1 - 2 SMLV	Estrato 2	Si	Si	Si	Si	Si	No	No	No	No	No	No	No	No	No	No	No	No	No	No	No	No	No	No		Si	No	No	No	No	No	Si	Si	No	No	No	No	No	No	No		No
25307	64	Masculino	10	Pensionado		entre 1 - 2 SMLV	Estrato 2	Si	Si	No	Si	No	No	No	No	No	No	Si	No	No	No	No	No	No	No	No	No	No	No	No		Si	No	No	No	No	No	Si	Si	No	No	No	No	No	No	No		No
25307	52	Femenino	17	Trabajador		menos de 1 SMLV	Estrato 2	Si	Si	Si	Si	No	No	Si	No	No	No	No	No	No	No	No	No	No	No	No	No	No	No	No		Si	Si	No	No	No	No	No	No	No	No	No	No	No	No	No		No
25307	22	Masculino	17	Trabajador		entre 1 - 2 SMLV	Estrato 2	Si	Si	No	Si	No	Si	No	No	No	No	Si	No	No	No	No	No	No	No	No	No	No	No	No		Si	No	No	No	No	No	Si	No	No	No	No	No	Si	No	No		No
25307	53	Femenino	8	Trabajador		entre 1 - 2 SMLV	Estrato 2	Si	Si	No	Si	Si	Si	No	No	No	Si	No	No	No	No	No	No	No	Si	No	No	No	No	No		Si	No	No	Si	No	No	No	Si	No	No	No	No	Si	No	No		No
25307	53	Femenino	14	Oficios de hogar		menos de 1 SMLV	Estrato 2	Si	Si	Si	Si	Si	Si	No	No	No	No	Si	No	No	No	No	No	No	No	No	No	No	No	No		Si	Si	No	No	No	No	Si	No	No	No	No	No	No	No	No		No
25307	47	Femenino	17	Oficios de hogar		entre 1 - 2 SMLV	Estrato 2	Si	Si	No	Si	No	Si	No	No	Si	Si	Si	No	No	No	No	No	No	No	No	No	No	No	No		Si	No	Si	No	No	No	Si	No	No	No	No	No	No	No	No		No
25307	62	Masculino	10	Pensionado		entre 2 - 3 SMLV	Estrato 2	Si	Si	Si	Si	Si	Si	No	No	No	No	Si	No	No	No	No	No	No	No	No	No	No	No	No		Si	Si	Si	Si	No	No	No	Si	No	Si	Si	No	Si	No	No		No
25307	54	Femenino	8	Oficios de hogar		menos de 1 SMLV	Estrato 2	Si	Si	No	Si	Si	Si	No	No	No	No	No	No	No	No	No	No	No	No	No	No	No	No	No		Si	Si	Si	Si	No	No	No	No	No	No	No	No	No	No	No		No
25307	24	Femenino	14	Trabajador		entre 1 - 2 SMLV	Estrato 2	Si	Si	Si	No	Si	Si	No	No	No	No	No	No	No	No	No	No	No	No	No	No	No	No	No		Si	Si	Si	Si	No	No	No	No	No	No	No	No	No	No	No		Si	Manejo de cuadro e matico
25307	21	Femenino	19	Estudiante		entre 1 - 2 SMLV	Estrato 2	Si	Si	Si	No	Si	Si	No	No	No	No	No	No	No	No	No	No	No	No	No	No	No	No	No		Si	Si	Si	No	Si	No	No	No	No	No	No	No	No	No	No		No
25307	62	Masculino	8	Pensionado		menos de 1 SMLV	Estrato 2	Si	Si	No	Si	Si	Si	Si	Si	No	No	No	No	No	No	No	No	No	No	No	No	No	No	No		Si	Si	Si	Si	Si	Si	Si	Si	No	No	No	No	No	No	No		No
25307	47	Femenino	8	Trabajador		menos de 1 SMLV	Estrato 2	Si	Si	No	Si	No	Si	No	No	No	No	No	No	No	No	No	No	No	No	No	No	No	No	No		Si	Si	Si	Si	Si	Si	Si	Si	Si	No	No	No	No	No	No		No
25307	51	Femenino	14	Trabajador		entre 2 - 3 SMLV	Estrato 2	Si	Si	No	Si	Si	Si	No	No	No	No	No	No	No	No	No	No	No	No	No	No	No	No	No		Si	Si	Si	Si	Si	Si	Si	Si	Si	No	No	No	No	No	No		No
25307	39	Masculino	16	Trabajador		menos de 1 SMLV	Estrato 3	Si	Si	No	Si	No	No	No	Si	No	No	No	No	No	No	No	No	No	No	No	No	No	No	No		Si	No	No	No	No	No	No	No	No	No	No	No	No	No	No		No
25307	63	Masculino	18	Trabajador		entre 2 - 3 SMLV	Estrato 2	Si	Si	No	Si	No	No	No	No	No	No	Si	No	No	No	No	No	No	No	No	No	No	No	No		No	No	Si	No	No	No	No	No	No	No	No	No	Si	No	No		No
25307	49	Femenino	10	Oficios de hogar		entre 1 - 2 SMLV	Estrato 2	Si	Si	Si	Si	Si	No	No	No	No	No	No	No	No	No	No	No	No	No	No	No	No	No	No		Si	Si	Si	No	No	No	No	No	No	No	No	No	No	No	No		No
25307	54	Femenino	14	Oficios de hogar		entre 2 - 3 SMLV	Estrato 2	Si	Si	Si	Si	Si	No	No	No	No	No	Si	No	No	No	No	No	No	No	No	No	No	No	No		Si	No	No	No	No	No	Si	Si	No	No	No	No	Si	No	No		No
25307	42	Femenino	14	Trabajador		entre 1 - 2 SMLV	Estrato 2	Si	Si	Si	Si	Si	Si	No	No	No	No	No	No	No	No	No	No	No	No	No	No	No	No	No		Si	Si	Si	Si	No	No	No	No	No	No	No	No	No	No	No		No
25307	29	Femenino	19	Oficios de hogar		entre 1 - 2 SMLV	Estrato 2	Si	Si	No	Si	Si	Si	No	No	No	Si	Si	No	No	No	No	No	No	No	No	No	No	No	No		Si	Si	Si	Si	Si	Si	No	No	No	No	No	No	No	No	No		No
25307	24	Masculino	14	Oficios de hogar		entre 1 - 2 SMLV	Estrato 2	Si	Si	No	Si	Si	No	No	No	No	No	No	No	No	No	No	No	No	No	No	No	No	No	No		Si	No	No	Si	No	No	No	No	No	No	No	No	No	No	No		No
25307	21	Femenino	14	Oficios de hogar		entre 1 - 2 SMLV	Estrato 2	Si	Si	No	Si	Si	No	No	No	No	No	No	No	No	No	No	No	No	No	No	No	No	No	No		Si	No	No	No	Si	No	Si	Si	No	No	No	No	No	No	No		No
25307	44	Femenino	13	Trabajador		menos de 1 SMLV	Estrato 2	Si	Si	No	Si	No	Si	No	No	No	Si	Si	No	No	No	No	No	No	No	No	No	No	No	No		Si	Si	Si	No	No	No	No	Si	No	No	No	No	No	No	No		No
25307	24	Femenino	19	Trabajador		entre 1 - 2 SMLV	Estrato 3	Si	Si	Si	Si	Si	Si	No	No	No	No	No	No	No	No	No	No	No	No	No	No	No	No	No		Si	No	No	No	No	No	Si	Si	No	No	No	No	No	No	No		No
25307	22	Femenino	14	Oficios de hogar		entre 1 - 2 SMLV	Estrato 3	Si	Si	Si	No	Si	Si	No	No	No	No	No	No	No	No	No	No	No	No	No	No	No	No	No		Si	Si	Si	No	No	No	No	No	No	No	No	No	No	No	No		No
25307	84	Masculino	8	Pensionado		entre 1 - 2 SMLV	Estrato 2	Si	Si	Si	Si	Si	Si	No	No	Si	Si	Si	No	No	No	No	No	No	Si	No	No	No	No	No		Si	Si	No	No	Si	No	No	No	No	No	No	No	No	No	No		No
25307	51	Masculino	13	Trabajador		menos de 1 SMLV	Estrato 3	Si	Si	No	Si	No	No	No	No	No	No	Si	No	No	No	No	No	No	No	No	No	No	No	No		Si	Si	No	No	No	No	No	No	No	No	No	No	No	No	No		Si	Antibioticos
25307	57	Femenino	17	Oficios de hogar		entre 1 - 2 SMLV	Estrato 2	Si	Si	No	Si	Si	Si	No	No	No	No	Si	No	No	No	No	No	No	No	No	No	No	No	No		Si	No	No	No	No	No	Si	Si	No	No	No	No	No	No	No		No
25307	67	Femenino	14	Oficios de hogar		entre 1 - 2 SMLV	Estrato 3	Si	Si	No	Si	Si	No	No	No	No	No	No	No	No	No	No	No	No	No	No	No	No	No	No		Si	Si	No	Si	No	No	Si	Si	No	No	No	No	No	No	No		No
25307	52	Femenino	14	Oficios de hogar		entre 1 - 2 SMLV	Estrato 3	Si	Si	Si	Si	Si	No	No	No	No	No	No	No	No	No	No	No	No	No	No	No	No	No	No		Si	Si	Si	No	No	No	No	No	No	No	No	No	No	No	No		No
25307	51	Femenino	12	Oficios de hogar		entre 1 - 2 SMLV	Estrato 3	Si	Si	Si	Si	No	Si	No	No	No	No	No	No	No	No	No	No	No	No	No	No	No	No	No		Si	Si	Si	No	No	No	Si	Si	No	No	No	No	No	No	No		No
25307	55	Femenino	11	Oficios de hogar		menos de 1 SMLV	Estrato 2	Si	Si	Si	No	No	Si	No	No	No	No	No	No	No	No	No	No	No	No	No	No	No	No	No		Si	Si	Si	Si	Si	No	No	No	No	No	No	No	No	No	No		No
25307	78	Femenino	0	Oficios de hogar		entre 1 - 2 SMLV	Estrato 3	Si	Si	No	Si	Si	No	No	No	No	No	No	No	No	No	No	No	No	No	No	No	No	No	No		Si	Si	Si	Si	Si	No	No	No	No	No	No	No	No	No	No		No
25307	25	Femenino	14	Oficios de hogar		menos de 1 SMLV	Estrato 3	Si	Si	Si	Si	Si	No	No	No	No	No	No	No	No	No	No	No	No	No	No	No	No	No	No		Si	Si	Si	Si	Si	Si	Si	No	No	No	No	No	No	No	No		No
25307	40	Femenino	14	Oficios de hogar		menos de 1 SMLV	Estrato 3	Si	Si	Si	Si	Si	No	No	No	No	No	No	No	No	No	No	No	No	No	No	No	No	No	No		No	Si	No	Si	Si	Si	No	Si	Si	No	No	No	No	No	No		No
25307	64	Masculino	0	Pensionado		menos de 1 SMLV	Estrato 2	Si	Si	No	Si	No	Si	No	No	No	No	No	No	No	No	No	No	No	No	No	No	No	No	No		No	Si	Si	No	Si	Si	Si	No	No	No	No	No	No	No	No		No
25307	53	Femenino	0	Trabajador		menos de 1 SMLV	Estrato 3	Si	No	Si	No	Si	No	No	No	No	No	No	No	No	No	No	No	No	No	No	No	No	No	No		Si	No	Si	No	No	Si	No	No	No	No	No	No	No	No	No		No
25307	85	Femenino	6	Otro	Adulto mayor no trabaja	No sabe - No responde	Estrato 2	Si	No	No	No	No	No	No	No	No	No	No	No	No	No	No	No	No	No	No	No	Si	No	No		No	No	No	No	No	No	No	No	No	No	No	No	No	No	Si		No
25307	58	Femenino	8	Otro	Chequeos medicos en la ciudad de Bogota.	No sabe - No responde	Estrato 2	Si	Si	No	Si	Si	Si	No	No	No	Si	Si	No	No	No	No	No	No	No	No	No	No	No	No		Si	Si	Si	No	No	No	No	No	No	Si	No	No	No	No	No		Si	Tomar acetaminofen y dieta liquida.
25307	43	Femenino	14	Otro	Descansando en Bogota.	entre 1 - 2 SMLV	Estrato 2	Si	Si	No	Si	Si	No	No	No	No	Si	Si	No	No	No	No	No	No	No	No	No	No	No	No		Si	Si	Si	Si	No	No	Si	No	No	No	No	No	No	No	No		No
25307	77	Masculino	8	Pensionado		entre 1 - 2 SMLV	Estrato 3	Si	Si	Si	No	Si	No	No	No	No	No	No	No	No	No	No	No	No	No	No	No	No	No	No		Si	No	No	Si	No	No	Si	Si	No	No	No	No	No	No	No		No
25307	64	Masculino	8	Trabajador		entre 1 - 2 SMLV	Estrato 3	Si	Si	Si	Si	Si	No	No	No	No	No	No	No	No	No	No	No	No	No	No	No	No	No	No		Si	No	No	No	No	No	Si	Si	Si	No	No	No	No	No	No		No
25307	64	Femenino	9	Oficios de hogar		entre 1 - 2 SMLV	Estrato 2	Si	Si	No	Si	Si	No	No	No	No	No	No	No	No	No	No	No	No	No	No	No	No	No	No		Si	Si	No	No	No	No	Si	Si	No	No	No	No	No	No	No		No
25307	83	Masculino	8	Oficios de hogar		menos de 1 SMLV	Estrato 2	Si	Si	No	Si	Si	No	No	No	No	No	No	No	No	No	No	No	No	No	No	No	No	No	No		Si	Si	No	No	No	No	No	Si	No	No	No	No	No	No	No		No
25307	52	Femenino	8	Oficios de hogar		entre 1 - 2 SMLV	Estrato 2	Si	Si	No	Si	Si	No	No	No	No	No	Si	No	No	No	No	No	No	No	No	No	No	No	No		Si	Si	Si	Si	Si	Si	Si	Si	No	No	No	No	No	No	No		No
25307	48	Masculino	8	Trabajador		menos de 1 SMLV	Estrato 2	Si	Si	Si	Si	Si	No	No	No	No	No	No	No	No	No	No	No	No	No	No	No	No	No	No		Si	Si	No	No	No	No	No	No	No	No	No	No	No	No	No		No
25307	27	Masculino	14	Trabajador		menos de 1 SMLV	Estrato 2	Si	Si	Si	Si	Si	No	No	No	No	No	No	No	No	No	No	No	No	No	No	No	No	No	No		Si	Si	No	No	No	No	No	No	No	No	No	No	No	No	No		No
25307	36	Femenino	17	Oficios de hogar		menos de 1 SMLV	Estrato 2	Si	Si	Si	Si	Si	No	No	No	No	No	No	No	No	No	No	No	No	No	No	No	No	No	No		Si	Si	Si	No	No	Si	No	No	No	No	No	No	No	No	No		No
25307	54	Masculino	8	Trabajador		menos de 1 SMLV	Estrato 2	Si	Si	Si	Si	Si	No	No	No	No	No	No	No	No	No	No	No	No	No	No	No	No	No	No		Si	Si	No	No	No	No	No	No	No	No	No	No	No	No	No		No
25307	42	Femenino	17	Oficios de hogar		entre 1 - 2 SMLV	Estrato 3	Si	Si	No	Si	Si	Si	No	No	Si	No	No	No	No	No	No	No	No	No	No	No	No	No	No		Si	Si	Si	No	No	No	Si	No	No	No	No	No	No	No	No		No
25307	52	Femenino	11	Oficios de hogar		entre 1 - 2 SMLV	Estrato 2	Si	Si	No	Si	Si	Si	Si	No	No	No	No	No	No	No	No	No	No	No	No	No	No	No	No		Si	Si	Si	No	Si	No	Si	No	No	No	No	No	No	No	No		No
25307	45	Femenino	10	Oficios de hogar		entre 1 - 2 SMLV	Estrato 2	Si	Si	No	Si	Si	Si	Si	No	No	No	No	No	No	No	No	No	No	No	No	No	No	No	No		Si	Si	No	No	No	No	Si	No	No	No	No	No	No	No	No		No
25307	44	Femenino	19	Trabajador		más de 5 SMLV	Estrato 3	Si	Si	No	No	Si	No	No	No	No	Si	No	No	No	No	No	No	No	No	No	No	No	No	No		Si	No	No	Si	No	No	Si	Si	No	No	No	No	No	No	No		No
25307	42	Femenino	14	Trabajador		entre 1 - 2 SMLV	Estrato 3	Si	Si	No	Si	Si	No	No	No	No	No	No	No	No	No	No	No	No	No	No	No	No	No	No		Si	Si	No	Si	Si	Si	Si	Si	No	No	No	No	No	No	No		No
25307	33	Masculino	14	Trabajador		entre 1 - 2 SMLV	Estrato 3	Si	Si	No	Si	Si	Si	No	Si	No	Si	Si	No	No	No	No	No	No	No	No	No	No	No	No		Si	Si	Si	Si	No	No	No	No	No	No	No	No	Si	No	No		No
25307	58	Femenino	8	Oficios de hogar		entre 1 - 2 SMLV	Estrato 2	Si	Si	No	Si	Si	No	No	No	No	Si	Si	No	No	No	No	No	No	No	No	No	No	No	No		Si	Si	Si	No	No	No	Si	Si	No	No	No	No	No	No	No		No
25307	53	Femenino	14	No trabajó, pero tiene trabajo		menos de 1 SMLV	Estrato 2	Si	Si	No	Si	Si	No	No	No	No	Si	Si	No	No	No	No	No	No	No	No	No	No	No	No		No	No	No	No	No	No	No	No	No	No	No	No	No	No	Si		No
25307	69	Masculino	0	Oficios de hogar		entre 1 - 2 SMLV	Estrato 2	Si	Si	No	No	No	Si	No	No	No	No	No	No	No	No	No	No	No	No	No	No	No	No	No		Si	Si	Si	Si	Si	No	No	No	No	No	No	No	No	No	No		No
25307	62	Femenino	8	Oficios de hogar		entre 1 - 2 SMLV	Estrato 3	Si	Si	Si	Si	Si	No	No	No	No	No	No	No	No	No	No	No	No	No	No	No	No	No	No		Si	Si	No	No	No	No	Si	Si	No	No	No	No	No	No	No		No
25307	54	Masculino	11	Trabajador		menos de 1 SMLV	Estrato 2	Si	Si	Si	Si	Si	Si	Si	No	No	No	No	No	No	No	No	No	No	No	No	No	No	No	No		Si	Si	Si	Si	Si	No	No	No	No	No	No	No	No	No	No		No
25307	47	Femenino	9	Trabajador		entre 1 - 2 SMLV	Estrato 3	Si	Si	Si	Si	Si	Si	No	No	No	No	No	No	No	No	No	No	No	No	No	No	No	No	No		Si	No	Si	No	No	No	Si	Si	No	No	No	No	No	No	No		No
25307	35	Masculino	19	Trabajador		entre 1 - 2 SMLV	Estrato 2	Si	Si	Si	Si	No	Si	No	No	No	No	No	No	No	No	No	No	No	No	No	No	No	No	No		Si	Si	No	No	No	No	Si	Si	No	No	No	No	No	No	No		No
25307	35	Femenino	19	Trabajador		entre 1 - 2 SMLV	Estrato 3	Si	Si	Si	Si	Si	No	No	No	No	No	No	No	No	No	No	No	No	No	No	No	No	No	No		Si	No	No	No	No	No	Si	Si	No	No	No	No	No	No	No		No
25307	33	Masculino	14	Trabajador		menos de 1 SMLV	Estrato 2	Si	Si	Si	Si	Si	No	No	No	No	No	No	No	No	No	No	No	No	No	No	No	No	No	No		Si	Si	Si	No	No	Si	No	No	No	No	No	No	No	No	No		No
25307	38	Femenino	14	Trabajador		menos de 1 SMLV	Estrato 2	Si	Si	Si	Si	Si	No	No	No	No	No	No	No	No	No	No	No	No	No	No	No	No	No	No		Si	Si	Si	No	No	No	No	No	No	No	No	No	No	No	No		No
25307	24	Femenino	14	Oficios de hogar		entre 1 - 2 SMLV	Estrato 3	Si	Si	Si	Si	Si	Si	No	No	No	No	Si	No	No	No	No	No	No	No	No	No	No	No	No		Si	No	Si	No	Si	No	Si	No	No	No	No	No	No	No	No		No
25307	44	Masculino	14	Trabajador		entre 1 - 2 SMLV	Estrato 2	Si	Si	No	Si	Si	No	No	No	No	No	No	No	No	No	No	No	No	No	No	No	No	No	No		Si	Si	No	No	No	No	Si	Si	No	No	No	No	No	No	No		No
25307	42	Femenino	19	Oficios de hogar		entre 2 - 3 SMLV	Estrato 2	Si	Si	Si	Si	Si	No	No	No	No	No	No	No	No	No	No	No	No	No	No	No	No	No	No		Si	No	No	No	No	No	Si	Si	No	No	No	No	No	No	No		No
25307	63	Femenino	8	Oficios de hogar		menos de 1 SMLV	Estrato 2	Si	Si	No	Si	Si	Si	Si	No	No	No	No	No	No	No	No	No	No	No	No	No	No	No	No		Si	No	Si	Si	No	No	Si	No	No	No	No	No	No	No	No		No
25307	50	Masculino	14	Trabajador		entre 2 - 3 SMLV	Estrato 2	Si	Si	No	Si	Si	No	No	No	No	No	No	No	No	No	No	No	No	No	No	No	No	No	No		Si	Si	No	No	No	No	Si	Si	No	No	No	No	No	No	No		No
25307	72	Masculino	8	Pensionado		más de 5 SMLV	Estrato 3	Si	Si	No	Si	Si	Si	No	No	No	No	No	No	No	No	No	No	No	No	No	No	No	No	No		Si	No	No	No	Si	No	Si	Si	No	No	No	No	No	No	No		No
25307	70	Masculino	8	Pensionado		entre 1 - 2 SMLV	Estrato 2	No		No	Si	Si	Si	No	No	No	No	No	No	No	No	No	No	No	No	No	No	No	No	No		Si	Si	Si	Si	Si	No	Si	Si	No	No	No	No	No	No	No		No
25307	23	Masculino	15	Estudiante		entre 1 - 2 SMLV	Estrato 2	No		Si	Si	Si	No	No	No	No	No	No	No	No	No	No	No	No	No	No	No	No	No	No		Si	Si	No	No	Si	No	Si	No	No	No	No	No	No	No	No		No
25307	64	Femenino	0	Oficios de hogar		menos de 1 SMLV	Estrato 3	Si	Si	Si	Si	Si	No	No	No	No	No	No	No	No	No	No	No	No	No	No	No	No	No	No		Si	Si	No	No	No	No	No	No	No	No	No	No	No	No	No		No
25307	33	Masculino	14	Trabajador		entre 1 - 2 SMLV	Estrato 2	Si	Si	No	Si	Si	Si	Si	No	No	No	No	No	No	No	No	No	No	No	No	No	No	No	No		Si	Si	Si	Si	Si	Si	No	No	No	No	No	No	No	No	No		No
25307	38	Femenino	12	Oficios de hogar		menos de 1 SMLV	Estrato 2	Si	Si	No	No	No	Si	No	No	No	No	No	No	No	No	No	No	No	No	No	No	No	No	No		Si	Si	Si	Si	Si	Si	Si	Si	No	No	No	No	No	No	No		No
25307	42	Masculino	0	Trabajador		menos de 1 SMLV	Estrato 3	Si	Si	Si	Si	No	No	Si	No	No	No	No	No	No	No	No	No	No	No	No	No	No	No	No		Si	Si	No	Si	Si	Si	No	No	No	No	No	No	No	No	No		No
25307	60	Femenino	9	Oficios de hogar		entre 1 - 2 SMLV	Estrato 3	Si	Si	Si	Si	Si	Si	No	No	No	No	No	No	No	No	No	No	No	No	No	No	No	No	No		Si	No	No	No	Si	Si	Si	Si	No	No	No	No	No	No	No		No
25307	63	Femenino	6	Oficios de hogar		menos de 1 SMLV	Estrato 2	Si	Si	Si	Si	Si	No	No	No	No	No	No	No	No	No	No	No	No	No	No	No	No	No	No		Si	Si	No	No	No	Si	No	No	No	No	No	No	No	No	No		No
25307	50	Femenino	8	Trabajador		menos de 1 SMLV	Estrato 2	Si	Si	Si	Si	Si	No	No	No	No	No	No	No	No	No	No	No	No	No	No	No	No	No	No		Si	Si	No	No	No	No	No	No	No	No	No	No	No	No	No		No
25307	62	Femenino	6	Oficios de hogar		menos de 1 SMLV	Estrato 2	Si	Si	Si	Si	Si	No	No	No	No	No	No	No	No	No	No	No	No	No	No	No	No	No	No		Si	Si	No	No	No	No	No	No	No	No	No	No	No	No	No		No
25307	64	Femenino	12	Oficios de hogar		menos de 1 SMLV	Estrato 2	Si	Si	Si	Si	Si	Si	No	No	No	No	No	No	No	No	No	No	No	No	No	No	No	No	No		Si	Si	No	No	No	No	Si	Si	No	No	No	No	No	No	No		No
25307	30	Masculino	14	Trabajador		entre 1 - 2 SMLV	Estrato 2	Si	Si	Si	Si	Si	Si	No	No	No	No	Si	No	No	No	No	No	No	No	No	No	No	No	No		Si	No	Si	No	No	Si	Si	Si	No	No	No	No	No	No	No		No
25307	39	Femenino	14	Trabajador		entre 1 - 2 SMLV	Estrato 2	Si	Si	No	Si	Si	No	No	No	No	No	No	No	No	No	No	No	No	No	No	No	No	No	No		Si	Si	No	No	Si	No	Si	Si	No	No	No	No	No	No	No		No
25307	50	Masculino	14	Oficios de hogar		entre 1 - 2 SMLV	Estrato 3	Si	Si	No	Si	Si	No	No	No	No	No	No	No	No	No	No	No	No	No	No	No	No	No	No		Si	Si	No	No	No	No	Si	Si	Si	No	No	No	No	No	No		No
25307	86	Masculino	6	Oficios de hogar		No sabe - No responde	Estrato 2	Si	Si	Si	No	Si	No	No	No	No	No	No	No	No	No	No	No	No	No	No	No	No	No	No		Si	No	No	No	No	No	No	Si	No	No	No	No	No	No	No		No
25307	74	Femenino	5	Oficios de hogar		entre 1 - 2 SMLV	Estrato 3	Si	Si	Si	Si	Si	No	No	No	No	No	No	No	No	No	No	No	No	No	No	No	No	No	No		Si	No	No	No	No	No	Si	Si	No	No	No	No	No	No	No		No
25307	50	Femenino	8	Trabajador		menos de 1 SMLV	Estrato 3	Si	Si	Si	Si	Si	No	No	No	No	No	No	No	No	No	No	No	No	No	No	No	No	No	No		Si	No	No	No	No	No	Si	Si	No	No	No	No	No	No	No		No
25307	83	Masculino	10	Oficios de hogar		menos de 1 SMLV	Estrato 2	Si	Si	Si	Si	Si	No	No	No	No	No	No	No	No	No	No	No	No	No	No	No	No	No	No		Si	No	No	No	No	No	No	Si	No	No	No	No	No	No	No		No
25307	47	Femenino	19	Trabajador		menos de 1 SMLV	Estrato 3	Si	Si	No	Si	No	Si	No	No	No	No	No	No	No	No	No	No	No	No	No	No	No	No	No		Si	No	Si	No	No	No	Si	No	No	No	No	No	No	No	No		No
25307	24	Femenino	13	Trabajador		menos de 1 SMLV	Estrato 2	Si	Si	No	Si	No	No	No	No	No	Si	No	No	No	No	No	No	No	No	No	No	No	No	No		Si	No	No	No	No	No	Si	Si	No	No	No	No	No	No	No		No
25307	73	Femenino	0	Trabajador		menos de 1 SMLV	Estrato 3	Si	Si	No	No	No	No	No	No	No	Si	No	No	No	No	No	No	No	No	No	No	No	No	No		No	No	No	No	No	No	No	No	No	No	No	No	No	No	Si		No
25307	53	Masculino	17	Pensionado		menos de 1 SMLV	Estrato 3	Si	Si	Si	No	Si	No	No	No	No	No	No	No	No	No	No	No	No	No	No	No	No	No	No		Si	No	No	No	No	No	Si	Si	No	No	No	No	No	No	No		No
25307	40	Femenino	13	Oficios de hogar		menos de 1 SMLV	Estrato 3	Si	Si	Si	Si	Si	No	No	No	Si	No	No	No	No	No	No	No	No	No	No	No	No	No	No		Si	Si	No	Si	No	No	No	No	No	No	No	No	No	No	No		No
25307	61	Masculino	17	Otro	Recuperandose de una gripa.	entre 1 - 2 SMLV	Estrato 3	Si	Si	No	Si	Si	No	No	No	No	Si	Si	No	No	No	No	No	No	No	No	No	No	No	No		Si	No	No	No	No	No	No	No	Si	No	No	No	Si	No	No		No
25307	71	Femenino	13	Trabajador		entre 1 - 2 SMLV	Estrato 3	Si	Si	No	Si	Si	No	No	No	No	Si	Si	No	No	No	No	No	No	Si	No	No	No	No	No		Si	No	No	No	No	No	No	No	No	No	No	No	No	No	No		No
25307	57	Femenino	12	Oficios de hogar		entre 1 - 2 SMLV	Estrato 2	Si	Si	No	Si	No	Si	No	No	No	No	Si	No	No	No	No	No	No	No	No	No	No	No	No		Si	No	Si	Si	No	No	No	No	No	No	No	No	Si	No	No		No
25307	53	Femenino	17	Oficios de hogar		entre 1 - 2 SMLV	Estrato 3	Si	Si	No	Si	Si	No	No	No	No	Si	No	No	No	No	No	No	No	No	No	No	No	No	No		Si	Si	Si	Si	No	No	Si	Si	No	No	No	No	No	No	No		No
25307	71	Masculino	8	En búsqueda de trabajo		entre 1 - 2 SMLV	Estrato 3	Si	Si	No	Si	Si	No	No	No	No	No	Si	No	No	No	No	No	No	No	No	No	No	No	No		No	No	No	No	No	No	No	No	No	No	No	No	No	No	Si		No
25307	73	Femenino	8	Oficios de hogar		entre 2 - 3 SMLV	Estrato 3	Si	Si	No	Si	Si	No	No	No	No	No	Si	No	No	No	No	No	No	No	No	No	No	No	No		Si	No	No	No	Si	Si	Si	Si	No	No	No	No	No	No	No		No
25307	58	Masculino	10	Pensionado		entre 1 - 2 SMLV	Estrato 3	Si	Si	No	Si	Si	Si	No	No	No	Si	Si	No	No	No	No	No	No	No	No	No	No	No	No		Si	Si	Si	No	Si	Si	Si	Si	No	No	No	No	No	No	No		No
25307	46	Femenino	14	Oficios de hogar		entre 1 - 2 SMLV	Estrato 3	Si	Si	No	Si	No	No	No	No	No	No	Si	No	No	No	No	No	No	No	No	No	No	No	No		Si	No	No	Si	Si	No	Si	Si	No	No	No	No	No	No	No		No
25307	36	Masculino	14	Trabajador		entre 1 - 2 SMLV	Estrato 3	Si	Si	No	Si	Si	No	No	No	No	No	No	No	No	No	No	No	No	No	No	No	No	No	No		Si	Si	Si	No	Si	Si	No	No	No	No	No	No	No	No	No		No
25307	60	Masculino	8	Pensionado		entre 1 - 2 SMLV	Estrato 3	Si	Si	Si	Si	Si	Si	No	No	No	No	No	No	No	No	No	No	No	No	No	No	No	No	No		Si	Si	No	No	No	No	No	Si	Si	No	No	No	No	No	No		No
25307	78	Femenino	7	Oficios de hogar		entre 1 - 2 SMLV	Estrato 3	Si	Si	Si	Si	Si	No	No	No	No	No	No	No	No	No	No	No	No	No	No	No	No	No	No		Si	No	No	No	No	No	No	Si	No	No	No	No	No	No	No		No
25307	84	Masculino	14	Pensionado		entre 1 - 2 SMLV	Estrato 2	Si	Si	Si	Si	Si	No	No	No	No	No	No	No	No	No	No	No	No	No	No	No	No	No	No		Si	No	No	No	No	No	Si	Si	No	No	No	No	No	No	No		No
25307	53	Masculino	17	Trabajador		entre 1 - 2 SMLV	Estrato 3	Si	Si	Si	Si	Si	No	No	No	No	No	No	No	No	No	No	No	No	No	No	No	No	No	No		Si	No	No	Si	No	No	Si	Si	No	No	No	No	No	No	No		No
25307	47	Femenino	13	Oficios de hogar		menos de 1 SMLV	Estrato 2	No		No	Si	Si	No	No	No	No	No	No	No	No	No	No	No	No	No	No	No	No	No	No		Si	Si	No	Si	No	No	Si	Si	No	No	No	No	No	No	No		No
25307	73	Femenino	8	Oficios de hogar		menos de 1 SMLV	Estrato 3	Si	Si	Si	Si	Si	No	No	No	No	No	No	No	No	No	No	No	No	No	No	No	No	No	No		Si	No	No	No	No	No	Si	Si	No	No	No	No	No	No	No		No
25307	80	Femenino	9	Oficios de hogar		entre 1 - 2 SMLV	Estrato 2	Si	Si	No	Si	Si	No	No	No	No	Si	Si	No	No	No	No	No	No	No	No	No	No	No	No		Si	Si	Si	No	No	No	Si	Si	No	No	No	No	No	No	No		No
25307	46	Femenino	14	Oficios de hogar		menos de 1 SMLV	Estrato 3	Si	Si	No	Si	Si	No	No	No	No	No	No	No	No	No	No	No	No	No	No	No	No	No	No		Si	Si	No	No	Si	No	Si	Si	No	No	No	No	No	No	No		No
25307	48	Femenino	6	Oficios de hogar		menos de 1 SMLV	Estrato 3	Si	Si	No	Si	Si	No	No	No	No	No	No	No	No	No	No	No	No	No	No	No	No	No	No		Si	No	No	Si	Si	No	No	No	No	No	No	No	No	No	No		No
25307	46	Femenino	8	Trabajador		No sabe - No responde	Estrato 3	Si	Si	No	Si	No	No	No	No	No	No	Si	No	No	No	No	No	No	No	No	No	No	No	No		Si	Si	No	Si	No	No	No	No	No	No	No	No	No	No	No		No
25307	75	Femenino	0	Oficios de hogar		entre 1 - 2 SMLV	Estrato 2	Si	Si	No	Si	Si	No	No	No	No	No	No	No	No	No	No	No	No	No	No	No	No	No	No		Si	No	No	No	No	No	No	No	No	No	No	No	No	No	No		No
25307	79	Femenino	7	Oficios de hogar		entre 1 - 2 SMLV	Estrato 3	Si	Si	No	Si	Si	Si	No	No	No	No	No	No	No	No	No	No	No	No	No	No	No	No	No		Si	No	No	No	No	Si	No	Si	No	No	No	No	No	No	No		Si	estarse quieto
25307	19	Femenino	14	Trabajador		entre 1 - 2 SMLV	Estrato 2	Si	Si	No	Si	No	Si	No	No	No	No	Si	No	No	No	No	No	No	No	No	No	No	No	No		Si	No	No	No	No	No	Si	No	No	No	No	No	No	No	No		No
25307	25	Femenino	14	Oficios de hogar		entre 1 - 2 SMLV	Estrato 3	Si	Si	No	Si	No	Si	No	No	No	No	Si	No	No	No	No	No	No	No	No	No	No	No	No		Si	No	No	No	No	No	Si	Si	No	No	No	No	No	No	No		No
25307	43	Femenino	14	Oficios de hogar		entre 1 - 2 SMLV	Estrato 2	Si	Si	Si	Si	Si	Si	No	No	No	No	No	No	No	No	No	No	No	No	No	No	No	No	No		Si	Si	No	No	No	No	No	No	No	No	No	No	No	No	No		No
25307	34	Femenino	11	Trabajador		entre 1 - 2 SMLV	Estrato 1	Si	Si	Si	Si	Si	Si	No	No	No	No	No	No	No	No	No	No	No	No	No	No	No	No	No		Si	Si	No	Si	No	No	No	No	No	No	No	No	No	No	No		No
25307	27	Femenino	14	Trabajador		entre 1 - 2 SMLV	Estrato 2	Si	Si	Si	No	Si	Si	No	No	No	No	No	No	No	No	No	No	No	No	No	No	No	No	No		Si	No	Si	No	No	No	Si	Si	No	No	No	No	No	No	No		No
25307	62	Femenino	0	Trabajador		menos de 1 SMLV	Estrato 1	Si	Si	Si	Si	Si	Si	No	No	No	No	No	No	No	No	No	No	No	No	No	No	No	No	No		Si	Si	Si	Si	No	No	No	No	No	No	No	No	No	No	No		No
25307	48	Femenino	10	Trabajador		menos de 1 SMLV	Estrato 1	Si	Si	Si	Si	Si	Si	No	No	No	No	No	No	No	No	No	No	No	No	No	No	No	No	No		Si	Si	No	No	No	No	No	No	No	No	No	No	No	No	No		No
25307	58	Femenino	8	Oficios de hogar		menos de 1 SMLV	Estrato 2	Si	Si	Si	Si	Si	No	No	No	No	No	No	No	No	No	No	No	No	No	No	No	No	No	No		Si	Si	No	No	No	No	No	Si	Si	No	No	No	No	No	No		No
25307	49	Femenino	11	Oficios de hogar		menos de 1 SMLV	Estrato 1	Si	Si	Si	Si	Si	No	No	No	No	No	No	No	No	No	No	No	No	No	No	No	No	No	No		Si	Si	Si	No	No	No	Si	Si	No	No	No	No	No	No	No		No
25307	42	Masculino	14	Trabajador		menos de 1 SMLV	Estrato 1	Si	Si	Si	Si	Si	No	No	No	No	No	No	No	No	No	No	No	No	No	No	No	No	No	No		Si	No	No	No	No	No	Si	Si	No	No	No	No	No	No	No		No
25307	91	Masculino	6	Oficios de hogar		menos de 1 SMLV	Estrato 1	No		No	Si	Si	No	No	No	No	No	No	No	No	No	No	No	No	No	No	No	No	No	No		Si	No	No	No	No	No	Si	Si	No	No	No	No	No	No	No		No
25307	64	Femenino	17	Oficios de hogar		menos de 1 SMLV	Estrato 2	Si	Si	Si	Si	Si	No	No	No	Si	No	No	No	No	No	No	No	No	No	No	No	No	No	No		Si	No	No	Si	No	No	Si	No	No	No	No	No	No	No	No		No
25307	61	Masculino	13	Trabajador		menos de 1 SMLV	Estrato 2	Si	Si	Si	No	Si	No	No	No	No	No	No	No	No	No	No	No	No	No	No	No	No	No	No		Si	Si	No	No	No	No	Si	No	No	No	No	No	No	No	No		No
25307	54	Femenino	16	Oficios de hogar		menos de 1 SMLV	Estrato 1	Si	Si	Si	Si	Si	No	No	No	No	No	No	No	No	No	No	No	No	No	No	No	No	No	No		Si	No	No	No	No	No	Si	No	No	No	No	No	No	No	No		No
25307	20	Femenino	16	Oficios de hogar		menos de 1 SMLV	Estrato 1	Si	Si	No	Si	Si	No	No	No	No	Si	No	No	No	No	No	No	No	No	No	No	No	No	No		Si	No	No	No	No	No	Si	Si	No	No	No	No	No	No	No		No
25307	36	Femenino	4	Oficios de hogar		menos de 1 SMLV	Estrato 1	Si	Si	Si	Si	Si	No	No	No	No	No	No	No	No	No	No	No	No	No	No	No	No	No	No		Si	Si	No	No	No	No	Si	No	No	No	No	No	No	No	No		No
25307	80	Masculino	6	Oficios de hogar		menos de 1 SMLV	Estrato 2	Si	Si	No	No	Si	No	No	No	No	No	No	No	No	No	No	No	No	No	No	No	No	No	No		Si	No	Si	No	No	No	No	No	No	No	No	No	No	No	No		No
25307	32	Femenino	5	Oficios de hogar		menos de 1 SMLV	Estrato 2	Si	Si	Si	Si	Si	No	No	No	No	No	No	No	No	No	No	No	No	No	No	No	No	No	No		Si	Si	Si	Si	Si	Si	Si	No	No	No	No	No	No	No	No		No
25307	39	Femenino	8	Oficios de hogar		menos de 1 SMLV	Estrato 1	Si	Si	Si	No	Si	No	No	No	No	No	No	No	No	No	No	No	No	No	No	No	No	No	No		Si	No	Si	No	Si	No	Si	Si	No	No	No	No	No	No	No		No
25307	65	Femenino	13	Oficios de hogar		menos de 1 SMLV	Estrato 1	Si	Si	No	No	Si	No	No	No	No	No	No	No	No	No	No	No	No	No	No	No	No	No	No		Si	No	No	No	Si	Si	Si	Si	No	No	No	No	No	No	No		No
25307	20	Femenino	14	Oficios de hogar		entre 1 - 2 SMLV	Estrato 1	Si	Si	No	Si	Si	Si	No	No	No	No	Si	No	No	No	No	No	No	No	No	No	No	No	No		Si	No	Si	No	No	Si	Si	Si	Si	No	No	No	No	No	No		No
25307	37	Femenino	4	Oficios de hogar		entre 1 - 2 SMLV	Estrato 1	Si	Si	No	Si	Si	Si	No	No	No	No	Si	No	No	No	No	No	No	No	No	No	No	No	No		Si	No	Si	No	No	No	Si	Si	No	No	No	No	No	No	No		No
25307	70	Femenino	4	Oficios de hogar		entre 1 - 2 SMLV	Estrato 1	Si	Si	Si	Si	Si	Si	No	No	No	No	Si	No	No	No	No	No	No	No	No	No	No	No	No		Si	No	Si	No	No	No	Si	Si	No	No	No	No	No	No	No		No
25307	43	Femenino	14	Trabajador		entre 1 - 2 SMLV	Estrato 2	Si	Si	Si	Si	Si	Si	No	No	No	No	Si	No	No	No	No	No	No	No	No	No	No	No	No		Si	Si	Si	No	No	No	Si	Si	No	Si	Si	No	No	No	No		No
25307	41	Masculino	7	Trabajador		entre 1 - 2 SMLV	Estrato 1	Si	Si	Si	Si	Si	Si	No	No	No	No	Si	No	No	No	No	No	No	No	No	No	No	No	No		Si	Si	Si	No	No	No	Si	Si	No	No	No	No	No	No	No		No
25307	55	Femenino	11	Oficios de hogar		entre 1 - 2 SMLV	Estrato 2	Si	Si	No	Si	Si	Si	No	No	No	No	Si	No	No	No	No	No	No	No	No	No	No	No	No		Si	Si	Si	No	No	Si	No	No	No	No	No	No	No	No	No		No
25307	18	Femenino	13	Oficios de hogar		entre 1 - 2 SMLV	Estrato 1	Si	No	No	Si	Si	No	No	No	No	Si	Si	No	No	No	No	No	No	Si	No	No	No	No	No		Si	No	No	No	No	No	Si	Si	No	No	No	No	No	No	No		No
25307	23	Femenino	12	Trabajador		entre 1 - 2 SMLV	Estrato 1	Si	Si	No	Si	No	Si	No	No	No	No	Si	No	No	No	No	No	No	No	No	No	No	No	No		Si	Si	No	No	No	No	Si	No	No	No	No	No	No	No	No		No
25307	69	Femenino	0	Oficios de hogar		menos de 1 SMLV	Estrato 1	Si	Si	No	Si	Si	Si	No	No	No	No	Si	No	No	No	No	No	No	No	No	No	No	No	No		Si	No	No	No	No	No	Si	Si	No	No	No	No	No	No	No		No
25307	73	Femenino	8	Oficios de hogar		No sabe - No responde	Estrato 1	Si	Si	No	Si	No	No	No	No	No	Si	No	No	No	No	No	No	No	No	No	No	No	No	No		Si	Si	No	No	No	No	No	No	No	No	No	No	No	No	No		No
25307	34	Femenino	14	Oficios de hogar		entre 1 - 2 SMLV	Estrato 1	Si	Si	Si	Si	Si	No	No	No	No	No	No	No	No	No	No	No	No	No	No	No	No	No	No		Si	No	No	No	No	No	Si	No	Si	No	No	No	No	No	No		No
25307	70	Femenino	7	Oficios de hogar		menos de 1 SMLV	Estrato 1	Si	Si	No	Si	Si	No	No	No	No	No	No	No	No	No	No	No	No	No	No	No	No	No	No		Si	No	No	No	No	No	Si	No	Si	No	No	No	No	No	No		No
25307	57	Femenino	8	Oficios de hogar		menos de 1 SMLV	Estrato 1	No		No	Si	Si	No	No	No	No	No	No	No	No	No	No	No	No	No	No	No	No	No	No		Si	No	No	No	No	No	Si	Si	No	No	No	No	No	No	No		No
25307	35	Femenino	14	Oficios de hogar		menos de 1 SMLV	Estrato 1	Si	Si	Si	Si	Si	No	No	No	No	No	No	No	No	No	No	No	No	No	No	No	No	No	No		Si	Si	No	No	No	No	Si	Si	No	No	No	No	No	No	No		No
25307	76	Masculino	8	No trabajó, pero tiene trabajo		entre 1 - 2 SMLV	Estrato 1	Si	Si	No	Si	No	Si	No	No	No	No	Si	No	No	No	No	No	No	No	No	No	No	No	No		Si	No	Si	Si	No	No	Si	No	No	No	No	No	No	No	No		No
25307	42	Masculino	13	Trabajador		menos de 1 SMLV	Estrato 1	Si	Si	Si	Si	Si	No	No	No	No	No	No	No	No	No	No	No	No	No	No	No	No	No	No		Si	No	No	Si	No	No	Si	No	No	No	No	No	No	No	No		No
25307	52	Femenino	7	Oficios de hogar		menos de 1 SMLV	Estrato 1	Si	Si	Si	Si	No	No	No	No	No	Si	No	No	No	No	No	No	No	No	No	No	No	No	No		Si	No	Si	No	No	No	Si	No	No	No	No	No	No	No	No		No
25307	63	Masculino	0	No sabe		menos de 1 SMLV	Estrato 1	Si	Si	Si	Si	No	No	No	Si	No	Si	No	No	No	No	No	No	No	No	No	No	No	No	No		Si	No	Si	No	No	No	No	No	No	No	No	No	No	No	No		No
25307	86	Masculino	0	Rentista		menos de 1 SMLV	Estrato 1	Si	Si	Si	Si	Si	No	No	No	No	No	No	No	No	No	No	No	No	No	No	No	No	No	No		Si	Si	No	No	No	No	No	No	No	No	No	No	No	No	No		No
25307	77	Femenino	6	Oficios de hogar		entre 1 - 2 SMLV	Estrato 1	Si	Si	No	Si	Si	Si	No	No	No	Si	Si	No	No	No	No	No	No	No	No	No	No	No	No		No	No	No	No	No	No	No	No	No	No	No	No	No	No	Si		No
25307	19	Femenino	14	Oficios de hogar		menos de 1 SMLV	Estrato 2	Si	Si	Si	Si	Si	Si	No	No	No	No	No	No	No	No	No	No	No	No	No	No	No	No	No		Si	No	No	No	Si	No	Si	No	No	No	No	No	No	No	No		No
25307	22	Femenino	17	Oficios de hogar		menos de 1 SMLV	Estrato 1	Si	Si	Si	Si	Si	Si	No	No	No	No	No	No	No	No	No	No	No	No	No	No	No	No	No		Si	Si	Si	Si	No	No	No	No	No	No	No	No	No	No	No		No
25307	68	Femenino	5	Oficios de hogar		entre 1 - 2 SMLV	Estrato 1	Si	Si	Si	Si	Si	Si	No	No	No	No	No	No	No	No	No	No	No	No	No	No	No	No	No		Si	Si	Si	Si	No	Si	No	No	No	No	No	No	No	No	No		No
25307	70	Femenino	1	Oficios de hogar		menos de 1 SMLV	Estrato 1	Si	Si	Si	Si	Si	Si	No	No	No	No	No	No	No	No	No	No	No	No	No	No	No	No	No		Si	Si	No	Si	Si	No	No	No	No	No	No	No	No	No	No		No
25307	68	Masculino	10	Pensionado		entre 1 - 2 SMLV	Estrato 2	Si	Si	No	Si	Si	Si	No	No	No	No	Si	No	No	No	No	No	No	No	No	No	No	No	No		Si	No	No	No	No	No	Si	Si	No	No	No	No	No	No	No		No
25307	61	Femenino	4	Oficios de hogar		menos de 1 SMLV	Estrato 1	Si	Si	No	Si	Si	No	No	No	No	No	No	No	No	No	No	No	No	No	No	No	No	No	No		Si	No	Si	No	No	No	Si	No	No	No	No	No	No	No	No		No
25307	20	Femenino	14	Oficios de hogar		entre 1 - 2 SMLV	Estrato 1	Si	Si	No	Si	Si	Si	No	No	No	No	Si	No	No	No	No	No	No	No	No	No	No	No	No		No	No	No	No	No	No	No	No	No	No	No	No	No	No	Si		No
25307	31	Masculino	5	Trabajador		entre 1 - 2 SMLV	Estrato 1	Si	Si	No	Si	Si	Si	No	No	No	No	Si	No	No	No	No	No	No	No	No	No	No	No	No		Si	No	Si	No	No	Si	Si	Si	No	No	No	No	No	No	No		No
25307	37	Femenino	10	Oficios de hogar		entre 1 - 2 SMLV	Estrato 1	Si	Si	No	Si	Si	No	No	No	No	No	No	No	No	No	No	No	No	No	No	No	No	No	No		Si	No	No	No	No	No	Si	Si	No	No	No	No	No	No	No		No
25307	33	Femenino	14	Trabajador		entre 1 - 2 SMLV	Estrato 1	Si	Si	No	Si	Si	Si	No	No	No	No	Si	No	No	No	No	No	No	No	No	No	No	No	No		Si	No	Si	No	Si	No	Si	Si	No	No	No	No	No	No	No		No
25307	58	Femenino	4	Oficios de hogar		menos de 1 SMLV	Estrato 1	Si	No	No	Si	Si	No	No	No	No	No	Si	No	No	No	No	No	No	No	No	No	No	No	No		Si	No	No	No	No	No	Si	Si	No	No	No	No	No	No	No		No
25307	43	Femenino	14	Oficios de hogar		entre 1 - 2 SMLV	Estrato 1	Si	Si	No	Si	Si	No	No	No	No	No	Si	No	No	No	No	No	No	No	No	No	No	No	No		Si	No	No	No	No	Si	Si	No	No	No	No	No	No	No	No		No
25307	27	Femenino	12	Oficios de hogar		menos de 1 SMLV	Estrato 1	Si	Si	Si	Si	Si	No	Si	No	No	No	No	No	No	No	No	No	No	No	No	No	No	No	No		Si	No	Si	No	No	No	No	No	No	No	No	No	Si	No	No		No
25307	58	Femenino	0	Oficios de hogar		menos de 1 SMLV	Estrato 1	Si	Si	No	Si	Si	Si	No	No	No	Si	Si	No	No	No	No	No	No	No	No	No	No	No	No		Si	No	No	Si	Si	No	Si	Si	No	No	No	No	No	No	No		No
25307	63	Femenino	8	Oficios de hogar		entre 1 - 2 SMLV	Estrato 1	Si	Si	No	Si	Si	Si	No	No	No	No	Si	No	No	No	No	No	No	No	No	No	No	No	No		Si	No	Si	No	No	No	Si	Si	No	No	No	No	No	No	No		No
25307	25	Masculino	19	Trabajador		entre 2 - 3 SMLV	Estrato 2	Si	Si	No	Si	Si	No	No	No	No	No	Si	No	No	No	No	No	No	No	No	No	No	No	No		No	No	No	No	No	No	No	No	No	No	No	No	No	No	Si		No
25307	29	Femenino	17	Trabajador		entre 1 - 2 SMLV	Estrato 2	Si	Si	No	Si	Si	Si	No	No	No	No	No	No	No	No	No	No	No	No	No	No	No	No	No		Si	No	No	No	No	No	Si	Si	Si	No	No	No	No	No	No		No
25307	45	Femenino	8	Oficios de hogar		entre 1 - 2 SMLV	Estrato 2	Si	Si	No	Si	Si	Si	No	No	No	No	No	No	No	No	No	No	No	No	No	No	No	No	No		Si	Si	No	No	Si	Si	Si	Si	No	No	No	No	No	No	No		No
25307	69	Femenino	0	Oficios de hogar		entre 1 - 2 SMLV	Estrato 1	Si	Si	No	Si	Si	Si	No	No	No	No	Si	No	No	No	No	No	No	No	No	No	No	No	No		Si	Si	Si	No	No	No	Si	Si	No	No	No	No	No	No	No		No
25307	40	Masculino	0	Trabajador		menos de 1 SMLV	Estrato 1	Si	Si	No	Si	Si	No	No	No	No	No	No	No	No	No	No	No	No	No	No	No	No	No	No		Si	No	No	Si	No	Si	Si	Si	No	No	No	No	No	No	No		No
25307	76	Femenino	0	Oficios de hogar		menos de 1 SMLV	Estrato 2	Si	Si	Si	Si	Si	No	No	No	No	No	No	No	No	No	No	No	No	No	No	No	No	No	No		Si	No	Si	No	Si	Si	No	No	No	No	No	No	No	No	No		No
25307	51	Femenino	0	Oficios de hogar		menos de 1 SMLV	Estrato 2	Si	Si	Si	No	Si	No	No	No	No	No	No	No	No	No	No	No	No	No	No	No	No	No	No		No	No	No	No	No	No	No	No	No	No	No	No	No	No	Si		No
25307	24	Femenino	10	Oficios de hogar		menos de 1 SMLV	Estrato 2	Si	No	No	Si	Si	Si	No	No	No	Si	Si	No	No	No	No	No	No	No	No	No	No	No	No		Si	No	No	No	Si	Si	Si	Si	No	No	Si	Si	No	No	No		No
25307	53	Femenino	0	Oficios de hogar		menos de 1 SMLV	Estrato 2	No		No	Si	Si	No	No	No	No	No	No	No	No	No	No	No	No	No	No	No	No	No	No		No	No	No	No	Si	No	Si	No	No	No	No	No	No	No	No		No
25307	18	Femenino	14	Estudiante		menos de 1 SMLV	Estrato 1	Si	Si	No	Si	Si	No	No	No	No	No	No	No	No	No	No	No	No	No	No	No	No	No	No		Si	No	No	No	No	No	Si	No	No	No	No	No	No	No	No		No
25307	67	Femenino	0	Oficios de hogar		menos de 1 SMLV	Estrato 2	Si	Si	Si	No	Si	No	No	No	No	No	No	No	No	No	No	No	No	No	No	No	No	No	No		Si	No	No	No	No	No	Si	Si	No	No	No	No	No	No	No		No
25307	49	Femenino	0	Trabajador		menos de 1 SMLV	Estrato 2	Si	Si	No	No	Si	No	No	No	No	No	No	No	No	No	No	No	No	No	No	No	No	No	No		Si	No	No	No	No	Si	Si	No	No	No	No	No	No	No	No		No
25307	71	Femenino	5	Oficios de hogar		menos de 1 SMLV	Estrato 1	No		No	Si	Si	No	No	No	No	No	No	No	No	No	No	No	No	No	No	No	No	No	No		Si	No	No	No	No	No	Si	Si	No	No	No	No	No	No	No		No
25307	64	Masculino	10	Oficios de hogar		menos de 1 SMLV	Estrato 1	No		Si	Si	Si	No	No	No	No	No	No	No	No	No	No	No	No	No	No	No	No	No	No		Si	Si	No	Si	No	No	Si	Si	No	No	No	No	No	No	No		No
25307	49	Femenino	14	Oficios de hogar		menos de 1 SMLV	Estrato 2	Si	Si	Si	Si	Si	No	No	No	No	No	No	No	No	No	No	No	No	No	No	No	No	No	No		Si	No	No	No	No	No	Si	Si	No	No	No	No	No	No	No		No
25307	75	Femenino	4	Oficios de hogar		entre 1 - 2 SMLV	Estrato 2	Si	Si	No	Si	No	No	No	No	No	Si	No	No	No	No	No	No	No	No	No	No	No	No	No		Si	No	Si	Si	No	No	No	No	No	No	No	No	No	No	No		No
25307	34	Femenino	17	Trabajador		menos de 1 SMLV	Estrato 1	Si	Si	Si	Si	Si	Si	No	No	No	No	No	No	No	No	No	No	No	No	No	No	No	No	No		Si	Si	Si	Si	Si	Si	Si	Si	Si	Si	Si	Si	No	No	No		No
25307	40	Femenino	17	Trabajador		entre 1 - 2 SMLV	Estrato 1	Si	Si	Si	Si	Si	Si	No	No	No	No	No	No	No	No	No	No	No	No	No	No	No	No	No		Si	Si	No	Si	Si	No	No	No	No	No	No	No	No	No	No		No
25307	24	Femenino	19	Oficios de hogar		entre 1 - 2 SMLV	Estrato 2	Si	Si	Si	Si	Si	No	No	No	No	No	No	No	No	No	No	No	No	No	No	No	No	No	No		Si	Si	Si	Si	Si	No	No	No	No	No	No	No	No	No	No		No
25307	39	Femenino	6	Trabajador		menos de 1 SMLV	Estrato 1	Si	Si	No	Si	Si	No	No	No	No	Si	Si	No	No	No	No	No	No	No	Si	No	No	No	No		Si	No	No	No	No	No	Si	Si	No	No	No	No	No	No	No		No
25307	31	Femenino	11	Trabajador		menos de 1 SMLV	Estrato 2	Si	Si	No	Si	Si	No	No	No	No	Si	Si	No	No	No	No	No	No	No	No	No	No	No	No		Si	No	Si	No	No	No	Si	Si	No	No	No	No	No	No	No		No
25307	44	Femenino	14	Oficios de hogar		No sabe - No responde	Estrato 2	Si	Si	No	Si	Si	Si	No	No	No	No	Si	No	No	No	No	No	No	No	No	No	No	No	No		Si	No	No	No	No	No	Si	No	No	No	No	No	Si	No	No		No
25307	39	Femenino	16	Trabajador		No sabe - No responde	Estrato 1	Si	Si	No	Si	No	No	No	No	No	No	No	No	No	No	No	No	No	No	No	No	No	No	Si		Si	No	No	No	No	No	No	No	No	No	No	No	Si	No	No		No
25307	62	Femenino	6	Oficios de hogar		No sabe - No responde	Estrato 2	Si	Si	No	Si	Si	No	No	No	No	No	Si	No	No	No	No	No	No	No	No	No	No	No	No		Si	No	No	Si	No	No	Si	No	No	No	No	No	No	No	No		No
25307	40	Femenino	8	Trabajador		entre 1 - 2 SMLV	Estrato 2	Si	No	No	Si	No	Si	No	No	Si	No	No	No	No	No	No	No	No	Si	No	No	No	No	No		Si	No	No	No	No	No	Si	Si	No	No	No	No	No	No	No		No
25307	24	Femenino	14	Oficios de hogar		entre 1 - 2 SMLV	Estrato 2	Si	Si	No	Si	No	Si	No	No	No	Si	Si	No	No	No	No	No	No	No	No	No	No	No	No		Si	No	No	No	No	No	No	No	No	No	No	No	Si	No	No		No
25307	68	Masculino	8	Oficios de hogar		entre 1 - 2 SMLV	Estrato 2	Si	Si	No	Si	No	Si	No	No	No	No	Si	No	No	No	No	No	No	No	No	No	No	No	No		Si	Si	No	Si	No	No	No	No	No	No	No	No	Si	No	No		No
25307	57	Masculino	8	No sabe		entre 1 - 2 SMLV	Estrato 2	Si	Si	No	Si	Si	Si	No	No	No	No	No	No	No	No	No	No	No	No	No	No	No	No	No		Si	Si	Si	No	No	No	Si	Si	No	No	No	No	No	No	No		No
25307	36	Femenino	14	Trabajador		menos de 1 SMLV	Estrato 2	Si	Si	No	Si	Si	Si	No	No	No	No	No	No	No	No	No	No	No	No	No	No	No	No	No		Si	Si	Si	No	Si	No	Si	Si	No	No	No	No	No	No	No		No
25307	35	Femenino	14	Oficios de hogar		entre 1 - 2 SMLV	Estrato 2	Si	Si	No	Si	Si	Si	No	No	No	No	No	No	No	No	No	No	No	No	No	No	No	No	No		Si	Si	Si	No	No	No	Si	Si	No	No	No	No	No	No	No		No
25307	56	Femenino	8	Pensionado		entre 1 - 2 SMLV	Estrato 2	Si	Si	No	Si	Si	No	No	No	No	No	No	No	No	No	No	No	No	No	No	No	No	No	No		Si	Si	No	Si	Si	Si	Si	Si	No	No	No	No	No	No	No		No
25307	20	Masculino	14	Trabajador		entre 1 - 2 SMLV	Estrato 2	Si	Si	No	Si	Si	Si	No	No	No	No	No	No	No	No	No	No	No	No	No	No	No	No	No		Si	Si	Si	No	No	No	Si	Si	No	No	No	No	No	No	No		No
25307	43	Femenino	8	Oficios de hogar		entre 1 - 2 SMLV	Estrato 2	Si	Si	No	Si	Si	Si	No	No	No	No	Si	No	No	No	No	No	No	No	No	No	No	No	No		Si	No	Si	No	No	Si	Si	Si	No	No	No	No	No	No	No		No
25307	20	Masculino	17	Estudiante		entre 2 - 3 SMLV	Estrato 2	Si	Si	No	Si	Si	No	No	No	No	No	No	No	No	No	No	No	No	No	No	No	No	No	No		Si	No	No	No	No	Si	Si	No	No	No	No	No	No	No	No		No
25307	24	Femenino	19	Trabajador		entre 1 - 2 SMLV	Estrato 2	Si	Si	Si	Si	Si	No	No	No	No	No	No	No	No	No	No	No	No	No	No	No	No	No	No		Si	No	No	No	No	No	Si	Si	No	No	No	No	No	No	No		No
25307	23	Femenino	13	Trabajador		menos de 1 SMLV	Estrato 2	Si	Si	Si	Si	Si	Si	No	No	No	No	No	No	No	No	No	No	No	No	No	No	No	No	No		Si	Si	Si	Si	Si	No	No	No	No	No	No	No	No	No	No		No
25307	63	Femenino	8	Oficios de hogar		entre 1 - 2 SMLV	Estrato 2	Si	Si	Si	Si	Si	Si	No	No	No	No	No	No	No	No	No	No	No	No	No	No	No	No	No		Si	Si	No	No	No	No	Si	Si	No	No	No	No	No	No	No		No
25307	67	Femenino	0	Trabajador		menos de 1 SMLV	Estrato 2	Si	Si	Si	Si	No	No	No	No	Si	No	No	No	No	No	No	No	No	No	No	No	No	No	No		Si	No	No	No	No	No	Si	Si	No	No	No	No	No	No	No		No
25307	18	Femenino	13	Estudiante		menos de 1 SMLV	Estrato 1	Si	Si	No	No	Si	No	No	No	No	No	No	No	No	No	No	No	No	No	No	No	No	No	No		Si	No	No	No	No	Si	Si	No	No	No	No	No	No	No	No		No
25307	53	Masculino	13	Oficios de hogar		No sabe - No responde	Estrato 2	Si	Si	No	Si	Si	No	No	Si	No	No	No	No	No	No	No	No	No	No	No	No	No	No	No		Si	No	No	No	No	No	Si	Si	No	No	No	No	No	No	No		No
25307	24	Femenino	19	Trabajador		menos de 1 SMLV	Estrato 2	Si	Si	Si	Si	Si	No	No	No	No	No	No	No	No	No	No	No	No	No	No	No	No	No	No		Si	Si	No	No	No	No	Si	No	No	Si	No	No	No	No	No		No
25307	49	Femenino	14	Oficios de hogar		menos de 1 SMLV	Estrato 2	Si	Si	Si	Si	Si	No	No	No	No	No	No	No	No	No	No	No	No	No	No	No	No	No	No		Si	Si	No	No	No	No	Si	No	No	Si	No	No	No	No	No		No
25307	47	Femenino	8	Oficios de hogar		menos de 1 SMLV	Estrato 2	Si	Si	Si	Si	Si	No	No	No	No	No	No	No	No	No	No	No	No	No	No	No	No	No	No		Si	No	No	No	No	No	Si	Si	No	No	No	No	No	No	No		No
25307	53	Femenino	6	Trabajador		entre 1 - 2 SMLV	Estrato 1	Si	Si	No	Si	Si	No	No	No	No	No	No	No	No	No	No	No	No	No	No	No	No	No	No		Si	Si	No	No	No	No	Si	Si	No	No	No	No	No	No	No		No
25307	70	Femenino	14	Oficios de hogar		No sabe - No responde	Estrato 2	Si	Si	No	Si	No	No	Si	No	Si	No	Si	No	No	No	No	No	No	No	No	No	No	No	No		Si	No	No	No	No	No	Si	Si	No	No	No	No	No	No	No		No
25307	61	Femenino	0	Trabajador		menos de 1 SMLV	Estrato 2	Si	Si	Si	No	Si	No	No	No	No	No	No	No	No	No	No	No	No	No	No	No	No	No	No		Si	Si	Si	Si	No	Si	No	No	No	No	No	No	No	No	No		No
25307	64	Femenino	7	Pensionado		menos de 1 SMLV	Estrato 3	Si	Si	Si	Si	Si	No	No	No	No	No	No	No	No	No	No	No	No	No	No	No	No	No	No		Si	Si	No	No	No	No	No	No	No	No	No	No	No	No	No		No
25307	47	Masculino	17	Trabajador		entre 1 - 2 SMLV	Estrato 3	Si	Si	No	Si	No	No	No	No	No	Si	No	No	No	No	No	No	No	No	No	No	No	No	No		Si	Si	No	Si	No	No	Si	Si	No	No	No	No	No	No	No		No
25307	25	Masculino	17	Oficios de hogar		menos de 1 SMLV	Estrato 3	Si	Si	No	Si	Si	No	No	No	No	Si	Si	No	No	No	No	No	No	No	No	No	No	No	No		No	No	No	No	No	No	No	No	No	No	No	No	No	No	Si		No
25307	61	Femenino	19	Oficios de hogar		entre 1 - 2 SMLV	Estrato 3	Si	Si	Si	Si	Si	Si	No	No	No	Si	Si	No	No	Si	No	No	No	No	No	No	No	No	No		Si	No	No	Si	No	No	No	No	No	Si	No	No	No	No	No		No
25307	64	Masculino	5	Trabajador		menos de 1 SMLV	Estrato 2	No		No	Si	Si	No	No	No	No	No	No	No	No	No	No	No	No	No	No	No	No	No	No		Si	Si	No	Si	No	No	Si	Si	No	No	No	No	No	No	No		No
25307	48	Masculino	12	Trabajador		menos de 1 SMLV	Estrato 3	Si	Si	Si	Si	Si	No	No	No	No	No	No	No	No	No	No	No	No	No	No	No	No	No	No		Si	Si	No	No	No	No	Si	Si	No	No	No	No	No	No	No		No
25307	47	Femenino	8	Trabajador		menos de 1 SMLV	Estrato 3	Si	Si	Si	Si	Si	No	No	No	No	No	No	No	No	No	No	No	No	No	No	No	No	No	No		Si	Si	No	Si	No	No	No	No	No	No	No	No	No	No	No		No
25307	33	Masculino	10	Trabajador		menos de 1 SMLV	Estrato 3	Si	Si	Si	Si	Si	No	No	No	No	No	No	No	No	No	No	No	No	No	No	No	No	No	No		Si	No	Si	Si	Si	Si	Si	No	No	No	No	No	No	No	No		No
25307	66	Femenino	8	Oficios de hogar		menos de 1 SMLV	Estrato 2	Si	Si	No	Si	Si	No	No	No	No	Si	Si	No	No	No	No	No	No	No	No	No	No	No	No		Si	Si	Si	Si	Si	Si	Si	Si	No	No	No	No	No	No	No		No
25307	33	Femenino	17	Trabajador		menos de 1 SMLV	Estrato 3	Si	Si	Si	Si	Si	No	No	No	No	No	No	No	No	No	No	No	No	No	No	No	No	No	No		Si	No	No	No	No	No	No	No	No	No	No	No	No	No	No		No
25307	52	Femenino	17	Trabajador		menos de 1 SMLV	Estrato 2	Si	Si	Si	Si	Si	No	No	No	No	No	No	No	No	No	No	No	No	No	No	No	No	No	No		Si	Si	No	No	No	No	No	No	No	No	No	No	No	No	No		No
25307	48	Femenino	14	Oficios de hogar		menos de 1 SMLV	Estrato 3	Si	Si	Si	Si	Si	No	No	No	No	No	No	No	No	No	No	No	No	No	No	No	No	No	No		Si	Si	No	No	No	No	No	No	No	No	No	No	No	No	No		No
25307	72	Femenino	8	Oficios de hogar		menos de 1 SMLV	Estrato 3	Si	Si	Si	Si	Si	No	No	No	No	No	No	No	No	No	No	No	No	No	No	No	No	No	No		Si	Si	No	No	No	No	No	Si	No	No	No	No	No	No	No		No
25307	61	Femenino	14	Trabajador		menos de 1 SMLV	Estrato 3	Si	Si	Si	Si	Si	No	No	No	No	No	No	No	No	No	No	No	No	No	No	No	No	No	No		Si	Si	No	No	No	No	Si	No	No	No	No	No	No	No	No		No
25307	53	Masculino	17	Trabajador		menos de 1 SMLV	Estrato 3	Si	Si	Si	Si	Si	No	No	No	No	No	No	No	No	No	No	No	No	No	No	No	No	No	No		Si	Si	No	No	No	No	Si	Si	No	No	No	No	Si	No	No		No
25307	50	Masculino	19	Trabajador		No sabe - No responde	Estrato 2	Si	Si	No	Si	No	Si	No	No	No	No	Si	No	No	No	No	No	No	No	No	No	No	No	No		Si	Si	No	No	Si	No	No	No	No	No	No	No	No	No	No		No
25307	66	Masculino	11	Trabajador		entre 1 - 2 SMLV	Estrato 3	Si	Si	Si	Si	Si	No	No	No	No	No	No	No	No	No	No	No	No	No	No	No	No	No	No		Si	No	Si	Si	No	No	Si	Si	No	No	No	No	No	No	No		No
25307	36	Femenino	14	Trabajador		entre 1 - 2 SMLV	Estrato 3	Si	Si	Si	Si	Si	No	No	No	No	No	No	No	No	No	No	No	No	No	No	No	No	No	No		Si	Si	No	No	Si	No	No	No	No	No	No	No	No	No	No		No
25307	56	Femenino	12	Trabajador		entre 1 - 2 SMLV	Estrato 3	Si	Si	Si	Si	Si	No	No	No	No	No	No	No	No	No	No	No	No	No	No	No	No	No	No		Si	Si	Si	Si	Si	No	No	No	No	No	No	No	No	No	No		No
25307	39	Femenino	14	Trabajador		menos de 1 SMLV	Estrato 3	Si	Si	Si	Si	Si	No	No	No	No	No	No	No	No	No	No	No	No	No	No	No	No	No	No		Si	Si	No	No	No	No	Si	Si	No	No	No	No	No	No	No		No
25307	29	Femenino	17	Trabajador		entre 1 - 2 SMLV	Estrato 3	Si	Si	No	No	Si	Si	No	No	No	No	No	No	No	No	No	No	No	No	No	No	No	No	No		Si	Si	Si	Si	No	Si	Si	Si	No	No	No	No	No	No	No		No
25307	45	Femenino	14	Trabajador		entre 1 - 2 SMLV	Estrato 3	Si	Si	No	Si	Si	No	No	No	No	No	Si	No	No	No	No	No	No	No	No	No	No	No	No		Si	No	Si	No	No	No	Si	Si	No	No	No	No	No	No	No		No
25307	18	Femenino	19	Estudiante		entre 1 - 2 SMLV	Estrato 3	Si	Si	No	Si	Si	Si	No	No	No	No	No	No	No	No	No	No	No	No	No	No	No	No	No		Si	Si	Si	Si	No	Si	Si	Si	No	No	No	No	No	No	No		No
25307	63	Femenino	8	Pensionado		menos de 1 SMLV	Estrato 3	Si	Si	Si	Si	Si	No	No	No	No	No	No	No	No	No	No	No	No	No	No	No	No	No	No		Si	No	No	No	No	No	No	No	No	No	No	No	No	No	No		No
25307	83	Femenino	8	Trabajador		menos de 1 SMLV	Estrato 3	No		Si	No	Si	No	No	No	No	No	No	No	No	No	No	No	No	No	No	No	No	No	No		Si	Si	No	No	No	No	No	No	No	No	No	No	No	No	No		No
25307	28	Femenino	14	Trabajador		entre 1 - 2 SMLV	Estrato 3	Si	Si	Si	Si	Si	No	No	No	No	Si	No	No	No	No	No	No	No	No	No	No	No	No	No		Si	Si	Si	No	No	No	No	No	No	No	No	No	No	No	No		No
25307	82	Femenino	14	Pensionado		entre 1 - 2 SMLV	Estrato 3	Si	Si	No	No	Si	No	No	No	No	No	No	No	No	No	No	No	No	No	No	No	No	No	No		Si	Si	Si	Si	Si	Si	Si	No	No	No	No	No	No	No	No		No
25307	30	Masculino	14	Trabajador		entre 1 - 2 SMLV	Estrato 3	Si	Si	No	Si	Si	No	No	No	No	No	No	No	No	No	No	No	No	No	No	No	No	No	No		Si	Si	Si	Si	Si	Si	Si	Si	No	No	No	No	No	No	No		No
25307	33	Femenino	16	Trabajador		menos de 1 SMLV	Estrato 2	Si	Si	Si	Si	No	No	No	Si	No	No	No	No	No	No	No	No	No	Si	No	No	No	No	No		Si	No	No	No	No	No	Si	Si	No	No	No	No	No	No	No		No
25307	53	Femenino	13	Trabajador		menos de 1 SMLV	Estrato 3	Si	Si	Si	Si	No	No	No	No	Si	No	Si	No	No	Si	No	No	No	No	No	No	No	No	No		Si	No	No	No	No	No	Si	Si	Si	No	No	No	No	No	No		No
25307	49	Masculino	14	Trabajador		menos de 1 SMLV	Estrato 3	Si	Si	Si	Si	Si	No	No	No	No	No	No	No	No	No	No	No	No	No	No	No	No	No	No		Si	No	No	Si	No	No	Si	Si	No	No	No	No	No	No	No		No
25307	45	Femenino	14	Oficios de hogar		menos de 1 SMLV	Estrato 3	Si	Si	Si	Si	Si	No	No	No	No	No	No	No	No	No	No	No	No	No	No	No	No	No	No		Si	Si	No	No	No	No	Si	Si	No	No	No	No	No	No	No		No
25307	77	Femenino	0	Oficios de hogar		menos de 1 SMLV	Estrato 3	Si	Si	Si	Si	Si	No	No	No	No	No	No	No	No	No	No	No	No	No	No	No	No	No	No		Si	No	Si	Si	Si	Si	No	No	No	No	No	No	No	No	No		No
25307	52	Masculino	19	Trabajador		entre 1 - 2 SMLV	Estrato 3	Si	Si	No	Si	No	No	No	No	No	No	Si	No	No	No	No	No	No	No	No	No	No	No	No		Si	Si	No	No	No	No	Si	Si	No	No	No	No	No	No	No		No
25307	48	Femenino	11	Trabajador		entre 1 - 2 SMLV	Estrato 3	Si	Si	Si	Si	No	Si	No	No	No	Si	No	No	No	No	No	No	No	No	No	No	No	No	No		Si	Si	Si	No	No	No	No	No	No	Si	Si	Si	No	No	No		No
25307	54	Femenino	14	Trabajador		entre 1 - 2 SMLV	Estrato 3	Si	Si	Si	Si	Si	No	No	No	No	Si	No	No	No	No	No	No	No	No	No	No	No	No	No		Si	Si	Si	No	No	No	No	Si	No	No	No	No	No	No	No		No
25307	54	Femenino	14	Oficios de hogar		menos de 1 SMLV	Estrato 3	Si	Si	Si	Si	Si	No	No	No	No	No	No	No	No	No	No	No	No	No	No	No	No	No	No		Si	Si	No	No	No	No	No	No	No	No	No	No	No	No	No		No
25307	59	Femenino	8	Oficios de hogar		entre 1 - 2 SMLV	Estrato 3	No		No	No	Si	Si	No	No	No	No	No	No	No	No	No	No	No	No	No	No	No	No	No		Si	Si	Si	Si	Si	Si	Si	Si	No	No	No	No	No	No	No		No
25307	67	Masculino	14	Pensionado		entre 2 - 3 SMLV	Estrato 3	Si	Si	No	Si	Si	Si	No	No	No	No	Si	No	No	No	No	No	No	No	No	No	No	No	No		Si	No	Si	No	No	No	Si	Si	No	No	No	No	No	No	No		No
25307	53	Femenino	19	Trabajador		entre 2 - 3 SMLV	Estrato 3	Si	Si	Si	Si	Si	No	No	No	No	Si	No	No	No	No	No	No	No	No	No	No	No	No	No		Si	Si	Si	Si	No	Si	No	No	No	No	No	No	No	No	No		No
25307	27	Femenino	16	Trabajador		entre 1 - 2 SMLV	Estrato 3	Si	Si	Si	Si	Si	No	No	No	No	No	No	No	No	No	No	No	No	No	Si	No	No	No	No		Si	Si	No	No	No	No	No	Si	No	No	No	No	No	No	No		No
25307	7	Femenino	13	Trabajador		menos de 1 SMLV	Estrato 3	Si	Si	Si	No	No	Si	No	No	No	No	No	No	No	No	No	No	No	No	No	No	No	No	No		Si	No	No	No	No	Si	Si	No	No	No	No	No	No	No	No		No
25307	63	Femenino	6	Oficios de hogar		entre 2 - 3 SMLV	Estrato 3	Si	Si	No	Si	Si	Si	No	No	No	No	Si	No	No	No	No	No	No	No	No	No	No	No	No		Si	Si	Si	No	No	No	Si	Si	No	No	No	No	No	No	No		No
25307	57	Masculino	19	Trabajador		menos de 1 SMLV	Estrato 3	Si	Si	No	Si	No	Si	No	No	No	No	No	No	No	No	No	No	No	No	No	No	No	No	No		No	No	No	Si	Si	No	No	No	No	No	No	No	No	No	No		No
25307	21	Femenino	9	Oficios de hogar		menos de 1 SMLV	Estrato 3	Si	Si	Si	No	No	Si	No	No	No	No	No	No	No	No	No	No	No	No	No	No	No	No	No		No	No	No	No	No	No	No	No	No	No	No	No	No	No	Si		No
25307	56	Masculino	0	Trabajador		menos de 1 SMLV	Estrato 3	Si	Si	Si	No	Si	No	No	No	No	No	No	No	No	No	No	No	No	No	No	No	No	No	No		Si	No	Si	Si	No	Si	Si	No	No	No	No	No	No	No	No		No
25307	37	Masculino	14	Trabajador		menos de 1 SMLV	Estrato 3	Si	Si	Si	Si	No	No	No	No	No	No	No	No	No	No	No	No	Si	No	No	No	No	No	No		Si	No	No	No	No	No	No	No	No	No	No	No	No	No	No		No
25307	31	Femenino	17	Trabajador		menos de 1 SMLV	Estrato 3	Si	Si	Si	Si	Si	No	No	No	No	No	No	No	No	No	No	No	No	No	No	No	No	No	No		Si	Si	No	No	No	No	Si	Si	No	No	No	No	No	No	No		No
25307	79	Femenino	0	Trabajador		menos de 1 SMLV	Estrato 2	Si	Si	Si	Si	Si	No	No	No	No	No	No	No	No	No	No	No	No	No	No	No	No	No	No		Si	No	No	No	No	No	Si	Si	No	No	No	No	No	No	No		No
25307	73	Femenino	11	Oficios de hogar		menos de 1 SMLV	Estrato 3	Si	Si	No	No	Si	Si	No	No	No	No	No	No	No	No	No	No	No	No	No	No	No	No	No		Si	Si	Si	Si	Si	Si	Si	Si	No	No	No	No	No	No	No		No
25307	42	Femenino	14	Trabajador		menos de 1 SMLV	Estrato 3	No		No	No	Si	Si	No	No	No	No	No	No	No	No	No	No	No	No	No	No	No	No	No		Si	Si	Si	Si	Si	Si	Si	No	No	No	No	No	No	No	No		No
25307	74	Masculino	13	Trabajador		entre 1 - 2 SMLV	Estrato 3	Si	Si	No	Si	Si	Si	No	No	No	No	Si	No	No	No	No	No	No	No	No	No	No	No	No		Si	No	Si	No	No	Si	Si	Si	No	No	No	No	No	No	No		No
25307	35	Femenino	14	Trabajador		menos de 1 SMLV	Estrato 3	Si	Si	No	Si	Si	Si	No	No	No	No	No	No	No	No	No	No	No	No	No	No	No	No	No		Si	Si	Si	Si	Si	Si	Si	Si	No	No	No	No	No	No	No		No
25307	47	Femenino	14	Trabajador		menos de 1 SMLV	Estrato 3	Si	Si	Si	Si	Si	No	No	No	No	No	No	No	No	No	No	No	No	No	No	No	No	No	No		Si	Si	No	No	No	No	No	No	No	No	No	No	No	No	No		No
25307	38	Femenino	8	Trabajador		menos de 1 SMLV	Estrato 3	Si	Si	Si	Si	Si	No	No	No	No	No	No	No	No	No	No	No	No	No	No	No	No	No	No		Si	Si	No	No	No	No	No	No	No	No	No	No	No	No	No		No
25307	57	Masculino	17	Pensionado		entre 1 - 2 SMLV	Estrato 3	Si	Si	No	No	Si	Si	No	No	No	No	No	No	No	No	No	No	No	No	No	No	No	No	No		Si	Si	Si	No	No	No	Si	Si	No	No	No	No	No	No	No		No
25307	75	Masculino	4	Trabajador		menos de 1 SMLV	Estrato 3	Si	Si	No	Si	Si	No	No	No	No	No	Si	No	No	No	No	No	No	No	No	No	No	No	No		Si	No	Si	Si	No	No	No	Si	No	No	No	No	No	No	No		No
25307	25	Femenino	17	Oficios de hogar		entre 1 - 2 SMLV	Estrato 2	Si	Si	No	Si	Si	Si	No	No	No	No	Si	No	No	No	No	No	No	No	No	No	No	No	No		Si	No	No	No	No	No	Si	No	No	No	No	No	No	No	No		No
25307	25	Masculino	14	Trabajador		menos de 1 SMLV	Estrato 3	Si	Si	Si	Si	Si	No	No	No	No	No	No	No	No	No	No	No	No	No	No	No	No	No	No		Si	No	No	No	No	No	No	No	No	No	No	No	No	No	No		No
25307	66	Masculino	8	Trabajador		menos de 1 SMLV	Estrato 3	Si	Si	Si	Si	Si	No	No	No	No	No	No	No	No	No	No	No	No	No	No	No	No	No	No		Si	Si	Si	No	No	No	No	No	No	No	No	No	No	No	No		No
25307	63	Masculino	14	Trabajador		menos de 1 SMLV	Estrato 3	Si	Si	Si	Si	Si	No	No	No	No	No	No	No	No	No	No	No	No	No	No	No	No	No	No		Si	Si	Si	No	No	No	No	No	No	No	No	No	No	No	No		No
25307	84	Femenino	8	Pensionado		entre 1 - 2 SMLV	Estrato 2	Si	No	No	Si	Si	No	No	No	No	No	Si	No	No	No	No	No	No	No	No	No	No	No	No		Si	No	No	No	No	No	Si	Si	No	No	No	No	No	No	No		No
25307	54	Masculino	14	Trabajador		menos de 1 SMLV	Estrato 4	Si	Si	Si	Si	Si	No	No	No	No	No	No	No	No	No	No	No	No	No	No	No	No	No	No		Si	Si	No	No	No	Si	Si	Si	No	No	No	No	No	No	No		No
25307	72	Masculino	8	Trabajador		menos de 1 SMLV	Estrato 3	Si	Si	Si	Si	Si	No	No	No	No	No	No	No	No	No	No	No	No	No	No	No	No	No	No		Si	No	No	No	No	No	Si	No	No	No	No	No	No	No	No		No
25307	28	Femenino	17	Trabajador		entre 1 - 2 SMLV	Estrato 3	Si	Si	No	Si	Si	Si	No	No	No	No	No	No	No	No	No	No	No	No	No	No	No	No	No		Si	Si	Si	Si	Si	Si	Si	Si	No	No	No	No	No	No	No		No
25307	58	Femenino	0	Pensionado		entre 1 - 2 SMLV	Estrato 2	Si	Si	No	Si	Si	Si	No	No	No	No	Si	No	No	No	No	No	No	No	No	No	No	No	No		Si	Si	Si	No	No	No	Si	Si	No	No	No	No	No	No	No		No
25307	57	Masculino	14	Trabajador		entre 2 - 3 SMLV	Estrato 2	Si	Si	No	Si	Si	Si	No	No	No	No	Si	No	No	No	No	No	No	No	No	No	No	No	No		Si	Si	Si	No	No	No	Si	Si	No	No	No	No	No	No	No		No
25307	58	Masculino	17	Trabajador		menos de 1 SMLV	Estrato 2	Si	Si	No	No	Si	No	No	No	No	No	No	No	No	No	No	No	No	No	No	No	No	No	No		Si	Si	Si	Si	Si	Si	Si	Si	No	No	No	No	No	No	No		No
25307	50	Femenino	15	Trabajador		menos de 1 SMLV	Estrato 3	Si	Si	Si	No	Si	No	No	No	No	No	No	No	No	No	No	No	No	No	No	No	No	No	No		Si	Si	Si	Si	Si	Si	Si	No	No	No	No	No	No	No	No		No
25307	21	Masculino	9	Trabajador		menos de 1 SMLV	Estrato 1	Si	Si	Si	No	Si	No	No	No	No	No	No	No	No	No	No	No	No	No	No	No	No	No	No		No	No	No	Si	Si	Si	No	No	No	No	No	No	No	No	No		No
25307	65	Masculino	0	Oficios de hogar		menos de 1 SMLV	Estrato 3	Si	Si	Si	Si	Si	No	No	No	No	No	No	No	No	No	No	No	No	No	No	No	No	No	No		Si	Si	Si	Si	Si	No	No	No	No	No	No	No	No	No	No		No
25307	65	Masculino	8	Pensionado		menos de 1 SMLV	Estrato 3	Si	Si	Si	Si	Si	No	No	No	No	No	No	No	No	No	No	No	No	No	No	No	No	No	No		Si	Si	No	No	No	No	No	No	No	No	No	No	No	No	No		No
25307	55	Masculino	14	Trabajador		menos de 1 SMLV	Estrato 3	Si	Si	Si	Si	Si	No	No	No	No	No	No	No	No	No	No	No	No	No	No	No	No	No	No		Si	Si	Si	No	No	No	No	No	No	No	No	No	No	No	No		No
25307	25	Femenino	10	Trabajador		entre 1 - 2 SMLV	Estrato 2	Si	No	No	Si	Si	Si	No	No	No	Si	Si	No	No	No	No	No	No	No	No	No	No	No	No		Si	Si	Si	Si	No	Si	Si	No	No	No	No	No	No	No	No		No
25307	46	Femenino	10	Oficios de hogar		entre 1 - 2 SMLV	Estrato 2	Si	Si	No	Si	Si	Si	No	No	No	No	Si	No	No	No	No	No	No	No	No	No	No	No	No		Si	No	Si	Si	No	No	Si	Si	No	No	No	No	No	No	No		No
25307	32	Femenino	8	Oficios de hogar		entre 1 - 2 SMLV	Estrato 2	Si	Si	No	Si	Si	Si	No	No	No	No	Si	No	No	No	No	No	No	No	No	No	No	No	No		Si	Si	Si	No	No	Si	Si	No	No	No	No	No	No	No	No		No
25307	61	Masculino	0	Oficios de hogar		menos de 1 SMLV	Estrato 2	Si	Si	Si	Si	Si	No	No	No	No	No	No	No	No	No	No	No	No	No	No	No	No	No	No		Si	Si	No	No	No	No	No	No	No	No	No	No	No	No	No		No
25307	25	Femenino	0	Trabajador		menos de 1 SMLV	Estrato 3	Si	Si	Si	No	Si	No	No	No	No	No	No	No	No	No	No	No	No	No	No	No	No	No	No		Si	Si	Si	No	Si	Si	No	No	No	No	No	No	No	No	No		No
25307	60	Femenino	0	Oficios de hogar		menos de 1 SMLV	Estrato 2	Si	Si	No	Si	Si	No	No	No	No	No	No	No	No	No	No	No	No	No	No	No	No	No	No		Si	Si	Si	Si	Si	No	Si	Si	Si	No	No	No	No	No	No		No
25307	27	Femenino	17	Trabajador		menos de 1 SMLV	Estrato 2	Si	Si	No	No	Si	Si	No	No	No	No	No	No	No	No	No	No	No	No	No	No	No	No	No		Si	Si	Si	Si	Si	Si	Si	Si	No	No	No	No	No	No	No		No
25307	25	Masculino	14	Trabajador		menos de 1 SMLV	Estrato 2	Si	Si	No	No	Si	No	No	No	No	No	No	No	No	No	No	No	No	No	No	No	No	No	No		Si	Si	No	Si	Si	Si	Si	Si	No	No	No	No	No	No	No		No
25307	70	Femenino	7	Pensionado		menos de 1 SMLV	Estrato 1	Si	Si	No	No	Si	No	No	No	No	No	No	No	No	No	No	No	No	No	No	No	No	No	No		Si	Si	Si	Si	Si	Si	Si	Si	No	No	No	No	No	No	No		No
25307	34	Femenino	8	Oficios de hogar		entre 1 - 2 SMLV	Estrato 1	Si	Si	No	Si	Si	Si	No	No	No	No	Si	No	No	No	No	No	No	No	No	No	No	No	No		Si	No	Si	No	No	No	Si	Si	No	No	No	No	No	No	No		Si	Abate
25307	80	Femenino	0	Oficios de hogar		menos de 1 SMLV	Estrato 2	Si	Si	Si	Si	Si	No	No	No	No	No	No	No	No	No	No	No	No	No	No	No	No	No	No		No	No	No	No	No	No	No	No	No	No	No	No	No	No	Si		No
25307	39	Femenino	11	Oficios de hogar		entre 1 - 2 SMLV	Estrato 2	Si	Si	No	Si	Si	No	No	No	No	No	Si	No	No	No	No	No	No	No	No	No	No	No	No		Si	Si	No	No	No	No	Si	No	No	No	No	No	No	No	No		No
25307	38	Femenino	7	En búsqueda de trabajo		entre 1 - 2 SMLV	Estrato 2	Si	Si	No	Si	Si	No	No	No	No	No	No	No	No	No	No	No	No	No	No	No	No	No	No		Si	No	No	No	No	No	Si	Si	No	Si	No	No	No	No	No		No
25307	60	Femenino	0	Oficios de hogar		menos de 1 SMLV	Estrato 1	Si	Si	Si	Si	Si	No	No	No	No	No	No	No	No	No	No	No	No	No	No	No	No	No	No		Si	No	No	No	Si	No	Si	Si	No	Si	No	No	No	No	No		No
25307	17	Femenino	10	Oficios de hogar		menos de 1 SMLV	Estrato 1	Si	Si	No	Si	Si	No	No	No	No	No	No	No	No	No	No	No	No	No	No	No	No	No	No		Si	No	Si	No	Si	No	Si	No	No	No	No	No	No	No	No		No
25307	62	Femenino	0	Oficios de hogar		menos de 1 SMLV	Estrato 3	Si	Si	Si	Si	Si	No	No	No	No	No	No	No	No	No	No	No	No	No	No	No	No	No	No		Si	Si	No	No	No	Si	No	No	No	No	No	No	No	No	No		No
25307	70	Masculino	0	Oficios de hogar		menos de 1 SMLV	Estrato 3	Si	Si	Si	Si	Si	No	No	No	No	No	No	No	No	No	No	No	No	No	No	No	No	No	No		Si	No	No	No	No	No	No	No	No	No	No	No	No	No	No		No
25307	20	Femenino	14	Oficios de hogar		entre 1 - 2 SMLV	Estrato 2	Si	Si	No	Si	No	No	No	No	No	No	No	No	No	No	No	No	No	Si	No	No	No	No	No		Si	No	No	No	Si	No	Si	No	No	No	No	No	No	No	No		No
25307	71	Femenino	4	Oficios de hogar		No sabe - No responde	Estrato 2	Si	Si	No	Si	No	No	Si	No	No	No	Si	No	No	No	No	No	No	No	No	No	No	No	No		Si	Si	No	No	No	No	Si	No	No	No	No	No	No	No	No		No
25307	30	Femenino	14	Oficios de hogar		entre 1 - 2 SMLV	Estrato 1	Si	Si	No	Si	Si	Si	No	No	No	No	No	No	No	No	No	No	No	No	No	No	No	No	No		Si	Si	No	No	No	Si	Si	No	No	No	No	No	No	No	No		No
25307	43	Femenino	14	Oficios de hogar		menos de 1 SMLV	Estrato 2	Si	Si	No	Si	Si	No	No	No	No	No	No	No	No	No	No	No	No	No	No	No	No	No	No		Si	Si	Si	Si	Si	Si	Si	Si	No	No	No	No	No	No	No		No
25307	83	Femenino	0	Oficios de hogar		entre 1 - 2 SMLV	Estrato 2	Si	Si	No	Si	Si	No	No	No	No	No	No	No	No	No	No	No	No	No	No	No	No	No	No		Si	Si	Si	Si	Si	Si	Si	No	No	No	No	No	No	No	No		No
25307	49	Femenino	11	Trabajador		menos de 1 SMLV	Estrato 2	Si	Si	No	Si	Si	No	No	No	No	No	No	No	No	No	No	No	No	No	No	No	No	No	No		Si	Si	Si	Si	Si	Si	Si	Si	No	No	No	No	No	No	No		No
25307	60	Masculino	8	Trabajador		menos de 1 SMLV	Estrato 2	Si	Si	Si	Si	Si	Si	Si	No	No	No	No	No	No	No	No	No	No	No	No	No	No	No	No		Si	Si	Si	Si	Si	No	No	No	No	No	No	No	No	No	No		No
25307	20	Femenino	17	Oficios de hogar		menos de 1 SMLV	Estrato 2	Si	Si	Si	Si	Si	Si	No	No	No	No	No	No	No	No	No	No	No	No	No	No	No	No	No		Si	Si	Si	No	Si	Si	No	No	No	No	No	No	No	No	No		Si	Medicamentos
25307	73	Femenino	0	Trabajador		menos de 1 SMLV	Estrato 2	Si	Si	Si	Si	Si	Si	No	No	No	No	No	No	No	No	No	No	No	No	No	No	No	No	No		Si	No	No	No	No	Si	No	Si	No	No	No	No	No	No	No		No
25307	27	Femenino	13	Oficios de hogar		menos de 1 SMLV	Estrato 2	Si	Si	Si	Si	Si	Si	No	No	No	No	No	No	No	No	No	No	No	No	No	No	No	No	No		Si	Si	No	No	No	No	Si	Si	No	No	No	No	No	No	No		No
25307	24	Femenino	17	Oficios de hogar		menos de 1 SMLV	Estrato 1	Si	Si	Si	Si	Si	No	No	No	No	No	No	No	No	No	No	No	No	No	No	No	No	No	No		Si	Si	Si	No	Si	No	No	No	No	No	No	No	No	No	No		No
25307	42	Femenino	0	Oficios de hogar		menos de 1 SMLV	Estrato 2	Si	Si	Si	Si	No	No	Si	No	No	No	No	No	No	No	No	No	No	No	No	No	No	No	No		Si	Si	Si	No	No	No	Si	Si	No	No	No	No	No	No	No		No
25307	42	Masculino	0	Trabajador		menos de 1 SMLV	Estrato 1	Si	Si	Si	Si	No	No	No	No	No	No	No	No	No	Si	No	No	No	No	No	No	No	No	No		Si	No	No	No	Si	No	No	No	No	No	No	No	No	No	No		No
25307	20	Femenino	13	Oficios de hogar		menos de 1 SMLV	Estrato 2	Si	Si	No	Si	No	No	No	No	Si	No	No	No	No	No	No	No	No	No	No	No	No	No	No		Si	No	No	No	No	No	Si	Si	No	No	No	No	No	No	No		No
25307	55	Femenino	0	Oficios de hogar		menos de 1 SMLV	Estrato 2	Si	Si	Si	Si	No	No	No	No	Si	Si	No	No	No	No	No	No	No	No	No	No	No	No	No		Si	No	No	No	No	No	Si	Si	No	No	No	No	No	No	No		No
25307	74	Masculino	0	Trabajador		menos de 1 SMLV	Estrato 2	Si	Si	Si	Si	Si	No	No	No	No	Si	No	No	No	No	No	No	No	No	No	No	No	No	No		Si	No	No	No	No	Si	Si	No	No	No	No	No	No	No	No		No
25307	84	Masculino	6	Oficios de hogar		menos de 1 SMLV	Estrato 1	No		Si	Si	Si	No	No	No	No	No	No	No	No	No	No	No	No	No	No	No	No	No	No		Si	Si	No	No	No	No	No	Si	No	No	No	No	No	No	No		No
25307	40	Femenino	8	Oficios de hogar		menos de 1 SMLV	Estrato 2	Si	Si	Si	Si	Si	No	No	No	No	No	No	No	No	No	No	No	No	No	No	No	No	No	No		Si	Si	No	No	No	No	Si	Si	No	No	No	No	No	No	No		No
25307	41	Femenino	8	En búsqueda de trabajo		menos de 1 SMLV	Estrato 2	Si	Si	Si	Si	Si	No	No	No	No	No	No	No	No	No	No	No	No	No	No	No	No	No	No		Si	Si	Si	No	No	No	Si	No	No	No	No	No	Si	No	No		No
25307	37	Femenino	11	Oficios de hogar		entre 1 - 2 SMLV	Estrato 2	Si	Si	Si	Si	Si	No	No	No	No	No	No	No	No	No	No	No	No	No	No	No	No	No	No		Si	Si	No	No	No	No	Si	Si	No	No	No	No	No	No	No		No
25307	62	Femenino	7	Oficios de hogar		menos de 1 SMLV	Estrato 2	Si	Si	Si	Si	Si	No	No	No	No	No	No	No	No	No	No	No	No	No	No	No	No	No	No		Si	Si	Si	No	No	No	Si	No	No	No	No	No	No	No	No		No
25307	72	Femenino	0	Oficios de hogar		menos de 1 SMLV	Estrato 2	Si	Si	Si	Si	Si	No	No	No	No	No	No	No	No	No	No	No	No	No	No	No	No	No	No		No	No	No	No	No	No	No	No	No	No	No	No	No	No	Si		No
25307	35	Femenino	14	Oficios de hogar		menos de 1 SMLV	Estrato 2	Si	Si	Si	Si	Si	No	No	No	No	No	No	No	No	No	No	No	No	No	No	No	No	No	No		Si	Si	No	No	No	No	Si	Si	No	No	No	No	No	No	No		No
25307	51	Masculino	0	Trabajador		menos de 1 SMLV	Estrato 2	Si	Si	No	Si	Si	No	No	No	Si	No	No	No	No	No	No	No	No	No	No	No	No	No	No		Si	Si	No	No	No	Si	No	No	No	No	No	No	No	No	No		No
25307	65	Masculino	0	Trabajador		menos de 1 SMLV	Estrato 2	Si	Si	Si	No	No	Si	No	No	Si	No	No	No	No	No	No	No	No	No	No	No	No	No	No		Si	No	No	No	No	No	No	Si	Si	No	No	No	No	No	No		No
25307	47	Masculino	9	Trabajador		menos de 1 SMLV	Estrato 2	Si	Si	Si	Si	No	No	No	No	No	Si	No	No	No	No	No	No	No	No	No	No	No	No	No		Si	Si	No	No	No	No	Si	No	No	No	No	No	No	No	No		No
25307	60	Femenino	3	Oficios de hogar		menos de 1 SMLV	Estrato 2	Si	Si	Si	Si	Si	Si	No	No	No	No	No	No	No	No	No	No	No	No	No	No	No	No	No		Si	Si	Si	No	No	No	No	No	No	No	No	No	No	No	No		No
25307	48	Masculino	13	No trabajó, pero tiene trabajo		menos de 1 SMLV	Estrato 1	Si	Si	No	Si	Si	Si	No	No	No	No	Si	No	No	No	No	No	No	No	No	No	No	No	No		Si	No	Si	No	No	No	Si	Si	No	No	No	No	No	No	No		No
25307	51	Femenino	8	Oficios de hogar		entre 1 - 2 SMLV	Estrato 2	Si	Si	No	Si	Si	Si	No	No	No	No	Si	No	No	No	No	No	No	No	No	No	No	No	No		Si	No	Si	No	No	Si	Si	Si	No	No	No	No	No	No	No		No
25307	40	Femenino	0	Trabajador		menos de 1 SMLV	Estrato 3	Si	Si	No	No	Si	No	No	No	No	No	No	No	No	No	No	No	No	No	No	No	No	No	No		Si	No	Si	Si	No	Si	Si	No	No	No	No	No	No	No	No		No
25307	50	Femenino	0	Oficios de hogar		menos de 1 SMLV	Estrato 2	Si	Si	No	No	Si	No	No	No	No	No	No	No	No	No	No	No	No	No	No	No	No	No	No		Si	No	Si	Si	Si	No	Si	Si	No	No	No	No	No	No	No		No
25307	51	Femenino	7	Oficios de hogar		menos de 1 SMLV	Estrato 2	Si	Si	Si	Si	Si	Si	No	No	No	No	No	No	No	No	No	No	No	No	No	No	No	No	No		Si	Si	No	No	No	No	No	No	No	No	No	No	No	No	No		No
25307	32	Femenino	14	Oficios de hogar		menos de 1 SMLV	Estrato 2	Si	Si	Si	Si	Si	No	No	No	No	No	No	No	No	No	No	No	No	No	No	No	No	No	No		Si	No	No	No	No	No	Si	No	No	Si	No	No	No	No	No		No
25307	25	Femenino	12	Oficios de hogar		menos de 1 SMLV	Estrato 2	Si	Si	Si	Si	Si	Si	No	No	No	No	No	No	No	No	No	No	No	No	No	No	No	No	No		Si	Si	No	Si	No	No	Si	Si	Si	No	No	No	No	No	No		No
25307	55	Masculino	4	Trabajador		menos de 1 SMLV	Estrato 2	Si	Si	No	No	Si	No	No	No	No	No	No	No	No	No	No	No	No	No	No	No	No	No	No		Si	Si	Si	Si	Si	Si	Si	Si	Si	Si	No	No	No	No	No		No
25307	52	Femenino	12	Oficios de hogar		entre 1 - 2 SMLV	Estrato 2	Si	Si	No	Si	Si	Si	No	No	No	No	Si	No	No	No	No	No	No	No	No	No	No	No	No		Si	No	Si	No	No	Si	No	No	No	No	No	No	No	No	No		No
25307	48	Femenino	11	Trabajador		entre 1 - 2 SMLV	Estrato 2	Si	Si	No	Si	Si	Si	No	No	No	No	Si	No	No	No	No	No	No	No	No	No	No	No	No		Si	No	Si	No	No	Si	Si	Si	Si	No	No	No	No	No	No		No
25307	45	Femenino	14	Oficios de hogar		menos de 1 SMLV	Estrato 2	Si	Si	Si	Si	Si	Si	No	No	No	No	No	No	No	No	No	No	No	No	No	No	No	No	No		Si	Si	No	Si	Si	No	No	No	No	No	No	No	No	No	No		No
25307	80	Femenino	7	No sabe		menos de 1 SMLV	Estrato 2	Si	Si	Si	Si	Si	No	No	No	No	No	No	No	No	No	No	No	No	No	No	No	No	No	No		Si	Si	Si	Si	Si	Si	Si	Si	Si	No	No	No	No	No	No		No
25307	25	Femenino	14	Oficios de hogar		menos de 1 SMLV	Estrato 1	Si	Si	No	Si	Si	No	No	No	No	No	No	No	No	No	No	No	No	No	No	No	No	No	No		Si	Si	No	No	No	No	Si	Si	No	No	No	No	No	No	No		No
25307	44	Femenino	12	Oficios de hogar		menos de 1 SMLV	Estrato 2	Si	Si	No	Si	Si	No	No	No	No	No	No	No	No	No	No	No	No	No	No	No	No	No	No		Si	Si	Si	Si	Si	Si	Si	No	No	No	No	No	No	No	No		No
25307	44	Masculino	0	Oficios de hogar		menos de 1 SMLV	Estrato 2	Si	Si	No	No	Si	No	No	No	No	No	No	No	No	No	No	No	No	No	No	No	No	No	No		No	No	Si	No	No	No	No	No	No	No	No	No	No	No	No		No
25307	50	Femenino	0	Oficios de hogar		menos de 1 SMLV	Estrato 3	Si	Si	Si	Si	Si	No	No	No	No	No	No	No	No	No	No	No	No	No	No	No	No	No	No		Si	Si	Si	Si	No	Si	Si	Si	Si	No	No	No	No	No	No		No
25307	68	Masculino	0	Trabajador		menos de 1 SMLV	Estrato 3	Si	No	No	Si	Si	No	No	No	No	No	No	No	No	No	No	No	No	No	No	No	No	No	No		Si	Si	No	Si	Si	No	Si	No	No	No	No	No	No	No	No		No
25307	52	Masculino	8	Trabajador		entre 1 - 2 SMLV	Estrato 2	Si	Si	Si	Si	Si	Si	No	No	No	No	No	No	No	No	No	No	No	No	No	No	No	No	No		Si	No	Si	No	No	No	No	No	No	No	No	No	No	No	No		No
25307	50	Femenino	9	Oficios de hogar		entre 1 - 2 SMLV	Estrato 2	Si	Si	Si	Si	Si	Si	No	No	No	No	No	No	No	No	No	No	No	No	No	No	No	No	No		Si	No	Si	Si	No	No	Si	No	No	No	No	No	No	No	No		No
25307	48	Femenino	13	Oficios de hogar		menos de 1 SMLV	Estrato 2	Si	Si	Si	Si	Si	No	No	No	No	No	No	No	No	No	No	No	No	No	No	No	No	No	No		Si	Si	No	No	No	No	Si	No	No	No	No	No	No	No	No		No
25307	43	Femenino	6	Oficios de hogar		menos de 1 SMLV	Estrato 2	Si	Si	Si	Si	Si	No	No	No	No	No	No	No	No	No	No	No	No	No	No	No	No	No	No		Si	Si	No	No	No	No	Si	No	No	No	No	No	No	No	No		No
25307	21	Femenino	17	Trabajador		menos de 1 SMLV	Estrato 2	Si	Si	Si	Si	Si	No	No	No	No	No	No	No	No	No	No	No	No	No	No	No	No	No	No		Si	Si	Si	Si	Si	Si	Si	Si	No	No	No	No	No	No	No		No
25307	63	Masculino	17	Trabajador		menos de 1 SMLV	Estrato 2	No		No	No	Si	No	No	No	No	No	No	No	No	No	No	No	No	No	No	No	No	No	No		Si	Si	Si	Si	Si	Si	Si	Si	Si	No	No	No	No	No	No		No
25307	22	Masculino	17	Estudiante		menos de 1 SMLV	Estrato 2	Si	Si	No	Si	Si	No	No	No	No	No	No	No	No	No	No	No	No	No	No	No	No	No	No		Si	Si	No	No	No	No	Si	No	No	No	No	No	No	No	No		No
25307	43	Femenino	0	Oficios de hogar		menos de 1 SMLV	Estrato 2	Si	Si	Si	No	Si	No	No	No	No	No	No	No	No	No	No	No	No	No	No	No	No	No	No		Si	No	Si	No	No	No	Si	Si	No	No	No	No	No	No	No		No
25307	42	Masculino	13	Trabajador		entre 1 - 2 SMLV	Estrato 1	Si	Si	No	Si	Si	Si	No	No	No	No	Si	Si	No	No	No	No	No	No	No	No	No	No	No		Si	No	Si	No	No	Si	No	No	No	No	No	No	Si	No	No		No
25307	61	Femenino	8	Oficios de hogar		entre 1 - 2 SMLV	Estrato 1	Si	Si	No	Si	Si	Si	No	No	No	No	Si	Si	No	No	No	No	No	No	No	No	No	No	No		Si	No	Si	No	Si	No	Si	Si	No	No	No	No	No	No	No		No
25307	37	Femenino	14	Trabajador		entre 1 - 2 SMLV	Estrato 1	Si	Si	No	Si	Si	Si	No	No	No	No	Si	Si	No	No	No	No	No	No	No	No	No	No	No		Si	No	Si	Si	No	No	Si	Si	No	No	No	No	No	No	No		No
25307	52	Femenino	7	Oficios de hogar		menos de 1 SMLV	Estrato 2	Si	Si	Si	Si	Si	No	No	No	No	No	No	No	No	No	No	No	No	No	No	No	No	No	No		Si	Si	No	No	No	No	Si	No	No	No	No	No	No	No	No		No
25307	39	Femenino	11	Oficios de hogar		menos de 1 SMLV	Estrato 2	Si	Si	No	Si	Si	No	No	No	No	No	No	No	No	No	No	No	No	No	No	No	No	No	No		Si	Si	No	No	No	No	Si	Si	No	No	No	No	No	No	No		No
25307	21	Femenino	0	Oficios de hogar		menos de 1 SMLV	Estrato 1	Si	Si	Si	No	Si	No	No	No	No	No	No	No	No	No	No	No	No	No	No	No	No	No	No		Si	No	Si	No	No	No	No	No	No	No	No	No	No	No	No		No
25307	58	Femenino	0	Pensionado		menos de 1 SMLV	Estrato 2	Si	Si	Si	No	Si	No	No	No	No	No	No	No	No	No	No	No	No	No	No	No	No	No	No		Si	No	No	No	Si	No	No	No	No	No	No	No	No	No	No		No
25307	64	Femenino	5	Oficios de hogar		menos de 1 SMLV	Estrato 3	Si	Si	Si	Si	Si	No	No	No	No	No	No	No	No	No	No	No	No	No	No	No	No	No	No		Si	No	No	No	No	No	No	No	No	No	No	No	No	No	No		No
25307	45	Masculino	11	En búsqueda de trabajo		menos de 1 SMLV	Estrato 2	Si	Si	Si	Si	Si	No	No	No	No	No	No	No	No	No	No	No	No	No	No	No	No	No	No		Si	Si	No	No	No	No	No	No	No	No	No	No	No	No	No		No
[truncated: 21 more columns]
