# Supplementary material for: Understanding Water Storage Practices of Urban Residents of an Endemic Dengue Area in Colombia: Perceptions, Rationale and Socio-Demographic Characteristics
Source: PLoS One. 2015 Jun 10;10(6):e0129054. doi: 10.1371/journal.pone.0129054 (PMC4465337; doi:10.1371/journal.pone.0129054)
Supplement: S1 Questionnaire — (XLSX) [file pone.0129054.s002.xlsx]

## Sheet: PAPER QUESTIONNAIRE
												ID														Version 9 - October 1st, 2012
ECO-BIO-SOCIAL RESEARCH ON DENGUE FEVER IN 2 MUNICIPALITIES OF COLOMBIA
STAGE 1 HOMES QUESTIONNAIRE
I. SURVEY INFORMATION AND GEO-REFERENCING
1. Name of the person who conducts the survey:
2. Date of the interview							dd		mm			yyyy
3. Municipality
4. Cluster
6. Length
7. Latitude
5. Home address
8. Neighborhood
9. Initial answer:
	P=Present; A = Absent; V.D. = House not occupied
II. RESPONDENT INFORMATION
1. What are your names and last names?
2. Landline													Do not have a telephone number
3. Cell phone																Does not have or does not provide the number
4. In what province and municipality were you born?
	Municipality
	Province
5. What month, day, and year were you born?
	1 = Day					2 = Month					3 = Year
6. How old are you?
PLEASE VERIFY THE AGE COINCIDE WITH DATE OF BIRTH
7. Sex			(1 = Masculine; 2 = Feminine)
8. According to your culture, customs, or physical traits, you are or you recognize yourself as:
	1 = Black, afro-descendent; 2 = Raizal islander; 3 = "Palenquero"; 4 = Gypsy, Rom (Li); 5 = Indigenous; 6 = "Mestizo" or other; 99 = Does not know
9. Do you currently attend any educational institution? (1 = Yes; 2 = No)
10. What was the last school year you passed?
PLEASE MARK EACH ONE OF THE OPTIONS THAT APPLY
Preschool					1		2		3
Elementary					1		2		3		4		5
High school					6		7		8		9		10		11		12
Technical or technological					1		2		3
University					1		2		3		4		5		6
Post-graduate					1		2		3		4		5
None					0
11. What did you do most of the time last week from Monday through Friday?
	1 = Worked; 2 = Did not worked, but has a job; 3 = Looked for job; 4 = Studied; 5 = House work; 6 = Retired/pensioned; 7 = Rents; 8 = Permanently disabled; 9 = Other:__________________ ; 10 = does not know
12. Are you part of the healthcare system as an affiliate or beneficiary?																												IF THE ANSWER IS "NO", PLEASE GO TO QUESTION 14
(1 = Yes; 2 = No; 3 = does not know)
13. what healthcare institution are you affiliated to?
	1 = Contributory Health Promoter entity (Entidad Promotora de Salud contributivo - EPS); 2 = Subsidized Health Promoter entity (Entidad Promotora de Salud subsidiado - EPSS); 3 = Special (Army/National Police, ECOPETROL, Teaching profession; FONCOLPUERTOS); 9 = I am not affiliated; 10 = does not know
14. What is the monthly family income? (DO NOT READ OPTIONS, WAIT FOR ANSWERS)
(Addition of income of all individuals who contribute to the support of the family)
1 = <1 VLMS (valid legal monthly salary) (0 to less than COP$566.700); 2 = 1-2 VLMS (between COP$566.700 and COP$1.133.400 ); 3 = >2-3 VLMS (between COP$1.133.401 and COP$1.700.100); 4 = >3-4 SMLV (between COP$1.700.101 and COP$2.266.800); 5 = >4-5 VLMS (between COP$2.266.801 and COP$2.833.500); 6 = >5 VLMS (more than COP$2.833.501 ); 7 = Does not know
15. Do you live by yourself? (1 = Yes; 2 = No)																												IF "YES" GO TO 17
16. Who is the final decision-maker in your home regarding the following decisions?
	WAIT FOR RESPONSE (1 = a man; 2 = a woman; 3 = both; 4 = nobody; 5 = does not know)
	1. Healthcare?
	2. Healthcare of other members of the home?
	3. Major purchases for the home?
	4. Purchasing daily needs for the home?
	5. Taking care of the house?
III. MIGRATION AND PERMANENCE
17. For how long have you lived in this neighborhood?
	Surveyor: Does not forget to include units in your answers, for example years, months, weeks
18. For how long have you lived in this house?
	Surveyor: Does not forget to include units in your answers, for example years, months, weeks
19. Where did you live before living in this house? (DOES NOT READ OPTIONS, WAIT FOR ANSWERS)
	1 = Same municipality, same zone; 2 = Same municipality, different zone (urban/rural); 3 = Other municipality of this province; 4 = Other province; 5 = Other country; 6 = does not answer
20. Where did you live when the earthquake in Armenia of 1999 occurred?
Surveyor: MAKE THIS QUESTION ONLY IF YOU ARE APPLYING THIS QUESTIONNAIRE IN THE CITY OF ARMENIA
DOES NOT READ OPTIONS, MARK THE OPTION THE SURVEYED ANSWERS SPONTANEOUSLY
	1 = Same neighborhood in Armenia; 2 = Other neighborhood within Armenia; 3 = Other municipality in Quindio; 4 = Other province; 5 = Other country; 9 = does not answer
IV. CHARACTERISTICS OF THE HOUSING AND BASIC UTILITIES
33. What type of housing is this?
	1 = House; 2 = Apartment; 3 = Room(s) in tenancies; 4 = Room(s) in other type of structure; 5 = Other type of housing (tent, carp, wagon, ship, natural refuge, bridge, etc.)
34. what is the main use of your house? (1= Residence; 2 = Business; 3 = Restaurant; 4=Mixt; 5 = Other)
35. How many floor are in your house?																												IF 1 GO TO 37
36. If more than one, in which of them do you live?
37. OBSERVE AND WRITE DOWN THE PREDOMINANT MATERIAL OF THE FLOOR OF THE HOUSE OCCUPIED BY THE HOME
	1 = Marble, parquet, polished and lacquered wood; 2 = Carpet, wall to wall carpet; 3 = Tile, ceramic tile, vinyl, tablet, brick, polished non-lacquered wood; 5 = Rough wood, wood board or plank, other vegetal; 6 = Cement, gravel; 7 = Soil/sand
38. OBSERVE AND WRITE DOWN THE PREDOMINANT MATERIAL OF THE EXTERIOR WALLS OF THE HOUSE OCCUPIED BY THE HOME
	1 = Brick or sight block; 2 = Brick or reversed or plastered block; 3 = Stone, polished wood; 4 = Footfall walls, adobe; 5 = Reversed bahareque; 6 = non-reversed bahareque; 7 = rough wood, wood board or plank; 8 = Pre-fabricated material; 9= Bamboo, cane, mat, other vegetal; 10 = Zinc, material or fabric, canvas, carton board, tins, residues, plastic; 11 = Without walls
39. How many days per week is this house occupied?
40. How many windows does your house have?
41. Windows have:
	1 = Glass, 1 = Yes; 2 = No								3 = Plastic, 1 = Yes; 2 = No								5 = Curtains, 1 = Yes; 2 = No
	2 = Net, 1 = Yes; 2 = No								4 = Nothing, 1 = Yes; 2 = No								6 = Other, 1 = Yes; 2 = No
42. Which of these spaces does your house have?																												IF THE ANSWER IS "NO" IN YARD COURTYARD OR FRONT YARD GO TO QUESTION 44
	1 = Courtyard, 1 = Yes; 2 = No
	2 = Lot or solar, 1 = Yes; 2 = No
	3 = Front yard, 1 = Yes, 2 = No
	3 = Garage or parking spot, 1 = Yes; 2 = No
	4 = Rooftop or terrace, 1 = Yes; 2 = No
	5 = Green zones or common-property zones, 1 = Yes ; 2 = No
43. If it has a backyard, how many trees taller than an adult are there?
44. Show me your bathroom, OBSERVE AND WRITE DOWN WHAT KIND OF TOILET SERVICE DOES THE HOUSE HAVE?
	1 = Toilet connected to sewerage; 2 = toilet connected to septic tank; 3 = Non-connected toilet; 4 = Latrine (black hole, pit); 5 = Does not have any toilet
45. How do you mainly eliminate the waste of this house?
Surveyor: READ AND REGISTER EACH ONE OF THE OPTIONS
	1 = Waste services collect it; 2 = An informal service collect it (slut wagon, etc.); 3 = We burry it; 4 = We throw it to the river, spout, creek or lagoon; 5 = We throw it in the courtyard, lot, ditch or wasteland; 6 = We burn it
46. Which of the following public, private, or community utility services does your house have?:
Surveyor: READ AND REGISTER EACH ONE OF THE OPTIONS
	1= Power, 1 = Yes; 2 = No
	2 = Natural gas connected to a public web?, 1 = Yes; 2 = No
	3 = Aqueduct, water supply?, 1 = Yes; 2 = No
	4 = Sewerage?, 1 = Yes; 2 = No
	5 = Waste collection?, 1 = Yes; 2 = No
	REQUEST THE RECEIPT TO CHECK THE STRATA AND MARK IT HERE
47. Is your house working: (1 = Si, 2 = No)
Surveyor: READ AND REGISTER EACH ONE OF THE OPTIONS
	1= Radio, 1 = Yes; 2 = No
	2= Color TV, 1 = Yes; 2 = No
	3 = Washing machine, 1 = Yes; 2 = No
	4 = DVD, 1 = Yes; 2 = No
	5 = Computer, 1 = Yes; 2 = No
	6 = Working internet, 1 = Yes; 2 = No
	7 = Air conditioning; 1 = Yes; 2 = No
	8 = Fan, 1 = Yes; 2 = No
48. Which are the three sources of information you use more to know about what is going on every day in your country? Surveyor: DOES NOT READ THE ANSWERS, ONLY REPORT WHAT PEOPLE ANSWER SPONTANEOUSLY
	1 = relatives, friends, and neighbors; 2 = community informative; 3 = local or community newspaper ; 4 = national newspaper; 5 = radio; 6 = television; 7 = groups or associations; 8 = work or business partners; 9 = community leaders; 10 = a government official; 11 = NGOs; 12 = internet
V. KNOWLEDGE OF THE DENGUE FEVER AND THE VECTOR
49. Have you heard talking about dengue fever?									(1 = Yes; 2 = No)																			IF "NO" GO TO QUESTION 55
50. Is the surveyed answers YES, ask: Where have you heard talking about dengue fever?
Surveyor: DOES NOT READ ANSWERS. ONLY REPORT WHAT THE PEOPLE ANSWER SPONTANEOUSLY
	1 = Relatives, friends and neighbors, 1=mentioned; 2= not mentioned
	2 = Community informative; 1=mentioned; 2= not mentioned
	3 = Local or community newspaper , 1=mentioned; 2= not mentioned
	4 = National newspaper , 1=mentioned; 2= not mentioned
	5 = Radio, 1=mentioned; 2= not mentioned
	6 = Television, 1=mentioned; 2= not mentioned
	7 = Groups or association, 1=mentioned; 2= not mentioned
	8 = work or business partners, 1=mentioned; 2= not mentioned
	9 = Community leaders , 1=mentioned; 2= not mentioned
	10 = a government official, 1=mentioned; 2= not mentioned
	11 =NGOs, 1=mentioned; 2= not mentioned
	12 = Internet, 1=mentioned; 2= not mentioned
	13 = Health entity, 1=mentioned; 2= not mentioned
	14= Education entity, 1=mentioned; 2= not mentioned
	15= Other, specify________________ 1=mentioned; 2= not mentioned
51. How long ago did you receive the information?
	1 = Between 1 week and 15 days; 2 = A month ago; 3 = Between 2 and 6 months; 4 = More than 6 months ago; 5 = does not remember
52. Do you know how dengue fever is transmitted?
Surveyor: DOES NOT READ ANSWERS. ONLY REPORT WHAT THE PEOPLE ANSWER SPONTANEOUSLY
	1= By mosquito bite, 1 = mentioned; 2 = not mentioned
	2 = Contact with somebody sick, 1 = mentioned; 2 = not mentioned
	3 = By sharing food, 1 = mentioned; 2 = not mentioned
	4 = By consuming contaminated water and/or foods, 1 =mentioned; 2 = not mentioned
	5 = Insects such as fleas, lice, flies, 1 = mentioned; 2 = not mentioned
	6 = By dirt, 1 = mentioned; 2 = not mentioned
	7 = Rats, birds, pigs, other animals, 1 = mentioned; 2 = not mentioned
	8 = By blood transfusion, 1 = mentioned; 2 = not mentioned
	9 = By sharing cleaning articles, 1 = mentioned; 2 = not mentioned
	10 = Does not know, 1 = mentioned; 2 = not mentioned
	11= Other, specify ________________ 1 = mentioned; 2 = not mentioned
53. Dengue fever transmits by mosquito bite. Do you know what time does the mosquito bite?
Surveyor: DOES NOT READ ANSWERS. ONLY REPORT WHAT THE PEOPLE ANSWER SPONTANEOUSLY
	1= In the morning (until 11 am), 1 = mentioned; 2 = not mentioned
	2 = At noon: 12 to 1 pm, 1 = mentioned; 2 = not mentioned
	3= In the afternoon: 2 to 6 pm, 1 = mentioned; 2 = not mentioned
	4= At night: 7 pm onwards, 1 = mentioned; 2 = not mentioned
	5 = The whole day, 1 = mentioned; 2 = not mentioned
	6 = does not know, 1 = mentioned; 2 = not mentioned
54. Do you know what color is the mosquito that transmits the dengue fever?
	1 = Black; 2 = Brown; 3 = Black with white lines; 9 = Other
55. Do you know where mosquitos lay their eggs or where are they raised?
Surveyor: DOES NOT READ ANSWERS. ONLY REPORT WHAT THE PEOPLE ANSWER SPONTANEOUSLY
	1 = Clean stagnant water, 1 = mentioned; 2 = not mentioned
	2 = Dirty stagnant water, 1 = mentioned; 2 = not mentioned
	3 = Any stagnant water, 1 = mentioned; 2 = not mentioned
	4 = On wet clothing, 1 = mentioned; 2 = not mentioned
	5 = Plants, 1 = mentioned; 2 = not mentioned
	7 = Does not know, 1 = mentioned; 2 = not mentioned
	9=Other, which one?(only 3 answers):_______________________ 1 = mentioned; 2 = not mentioned
56. Have you ever seen larvae in your house?															1 = Yes; 2 = No; 3 = Does not know
Surveyor: showing the recipient with larvae to the surveyed person
57. Do you know if dengue fever can be prevented? 1 = Yes; 2 = No; 3 = Does not know																												IF "NO" GO TO QUESTION 59
58. What can the people of the home do to avoid dengue fever?
Surveyor: DOES NOT READ ANSWERS. ONLY REPORT WHAT THE PEOPLE ANSWER SPONTANEOUSLY
	1 = Wash pools and tanks periodically, 1 = mentioned; 2 = not mentioned
	2 = Eliminate all unserviceable recipients of the courtyard, front yard or terrace that may collect water, 1 = mentioned; 2 = not mentioned
	3 = Put the lid on water collection tanks, 1 = mentioned; 2 = not mentioned
	4 = Use insecticide impregnated bed nets, 1 = mentioned; 2 = not mentioned
	5 = Use insect repellent, 1 = mentioned; 2 = not mentioned
	6 = Use insecticide to fumigate the house, 1 = mentioned; 2 = not mentioned
	7 = Avoid stagnant water, 1 = mentioned; 2 = not mentioned
	8 = Use bed nets, 1 = mentioned; 2 = not mentioned
	9 = Use nets in doors and windows, 1 = mentioned; 2 = not mentioned
	10 = Avoid weeds, 1 = mentioned; 2 = not mentioned
	11 = Avoid sharing foods, 1 = mentioned; 2 = not mentioned
	12 = Avoid contact with sick people, 1 = mentioned; 2 = not mentioned
	13 = Avoid sharing cleaning articles, 1 = mentioned; 2 = not mentioned
	14 = Treat water, 1 = mentioned; 2 = not mentioned
	15 = Handle residues appropriately, 1 = mentioned; 2 = not mentioned
	16 = There is nothing we can do, 1 = mentioned; 2 = not mentioned
	17 = Use oil derivate in places with dirty or swampy waters, 1 = mentioned; 2 = not mentioned
	18 = Other, explain _____________________, 1 = mentioned; 2 = not mentioned
	19 = Does not know, 1 = mentioned; 2 = not mentioned
59. What kind of signs (Yesntomas) may make you think that you have got dengue fever?
Surveyor: DOES NOT READ ANSWERS. ONLY REPORT WHAT THE PEOPLE ANSWER SPONTANEOUSLY
	1= Fever, 1 = mentioned; 2 = not mentioned
	2= Headache, 1 = mentioned; 2 = not mentioned
	3= Bone ache, 1 = mentioned; 2 = not mentioned
	4=Muscle ache, 1 = mentioned; 2 = not mentioned
	5=Stomachache, 1 = mentioned; 2 = not mentioned
	6=Eye ache, 1 = mentioned; 2 = not mentioned
	7 = Nausea and/or vomit, 1 = mentioned; 2 = not mentioned
	8 = Diarrhea, 1 = mentioned; 2 = not mentioned
	9 = Sweating, 1 = mentioned; 2 = not mentioned
	10 = Red dots on the skin, 1 = mentioned; 2 = not mentioned
	11 = Bleeding gums, 1 = mentioned; 2 = not mentioned
	12 = Bleeding nose, 1 = mentioned; 2 = not mentioned
	13 = Weakness or decaying, 1 = mentioned; 2 = not mentioned
	14 = Other, explain_____________________, 1 = mentioned; 2 = not mentioned
	15= Does not know, 1 = mentioned; 2 = not mentioned
60. In the event you or any of your relative suspect having dengue fever, what would you do?
Surveyor: DOES NOT READ ANSWERS. ONLY REPORT WHAT THE PEOPLE ANSWER SPONTANEOUSLY
	1= Take aspirin, 1 = mentioned; 2 = not mentioned
	2= Stays at home, 1 = mentioned; 2 = not mentioned
	3= Self-medicate, 1 = mentioned; 2 = not mentioned
	4 = Goes to the hospital, 1 = mentioned; 2 = not mentioned
	5 = Consults at the pharmacy, 1 = mentioned; 2 = not mentioned
	6 = Does not do anything, 1 = mentioned; 2 = not mentioned
61. Do you know if there is any treatment for dengue fever?															1 = Yes; 2 = No; 3 = does not know
Is answered YES, which treatment? ______________________________________________________
VI. ATTITUDES TOWARD THE DENGUE FEVER, ITS CONTROL AND PREVENTION
62. In your opinion, do you consider that dengue fever is a problem for your community? (1 = Yes; 2 = No; 3 = Does not know)
63. In your opinion, do you consider that dengue fever is a problem for you? (1 = Yes; 2 = No)
64. In your opinion, the dengue is a serious, moderate or mild sickness?
	1 = Serious; 2 = Moderate; 3 = Mild; 4 = All of the previous; 9 = Does not know
65. If your neighbor is sick with dengue fever, can you be affected by this case? 1 = Yes; 2 = No
66. In your opinion, who are responsible for preventing dengue fever?
Surveyor: DOES NOT READ ANSWERS. ONLY REPORT WHAT THE PEOPLE ANSWER SPONTANEOUSLY
	1= The government, city municipality, Secretary of Health, PIC coordination, 1 = mentioned; 2 = not mentioned
	2 = Health staff at the hospital or health provider institution (IPS), 1 = mentioned; 2 = not mentioned
	3 = Utility companies, 1 = mentioned; 2 = not mentioned
	4 = Educational institutions, 1 = mentioned; 2 = not mentioned
	5 = Staff from any other entity, 1 = mentioned; 2 = not mentioned
	6 = Community people, 1 = mentioned; 2 = not mentioned
	7 = Oneself, 1 = mentioned; 2 = not mentioned
	8 = Does not know, 1 = mentioned; 2 = not mentioned
67. What should the government do to improve dengue fever prevention?
Surveyor: DOES NOT READ ANSWERS. ONLY REPORT WHAT THE PEOPLE ANSWER SPONTANEOUSLY
	1 = check water deposits, 1 = mentioned; 2 = not mentioned
	2 = Add chemicals to water, 1 = mentioned; 2 = not mentioned
	3 = Fumigate inside the house, 1 = mentioned; 2 = not mentioned
	4 = Fumigate outside the house, 1 = mentioned; 2 = not mentioned
	5 = Provide lids for recipients, 1 = mentioned; 2 = not mentioned
	6 = Provide fish to have inside the water, 1 = mentioned; 2 = not mentioned
	7 = Cut plants, 1 = mentioned; 2 = not mentioned
	8 = Educate people, 1 = mentioned; 2 = not mentioned
	9 = Other, specify ____________ 1 = mentioned; 2 = not mentioned
	10 = Nothing, 1 = mentioned; 2 = not mentioned
VII. PRACTICES IN DENGUE FEVER AND THE VECTOR
68. What do you do at home to reduce unconfort due to mosquitos?																												IF FUMIGATES OR KILLS MOSQUITOS GO TO QUESTION 71. IF KILLS MOSQUITOS GO TO QUESTION 70
Surveyor: READ and MARK EACH ONE OF THE ANSWERS
	1 = Nothing, 1 = Yes; 2 = No
	2 = Fumigate inside the house, 1 = Yes; 2 = No
	3 = Cleaning waste, 1 = Yes; 2 = No
	4 = Put lids to water deposits, 1 = Yes; 2 = No
	5 = Add chemicals to water, 1 = Yes; 2 = No
	6 = Have animals in the water (fish, turtles), 1 = Yes; 2 = No
	7 = Kill mosquitos, for example, with chemicals, little plaques or mosquito spirals, 1 = Yes; 2 = No
	8 = Personal protection with repellents, 1 = Yes; 2 = No
	9 = Use net or bed nets, 1 = Yes; 2 = No
	10 = Educate other family members and/or neighbors on measures to reduce mosquitos 1 = Yes; 2 = No
	11=Other, 1 = Si; 2=No
69. If fumigates inside the house, how often do you do it?
(1 = Every day; 2 = once a week; 3 = every second day; 4 = every week; 5 = every two weeks; 6 = every month; 7 = less than once a month; 8 = does not know)
70. What type of insecticide do you use?
	Liquid, 1 = Yes; 2 = No							which one:
	Spray, 1 = Yes; 2 = No							which one:
	Little plaques, 1 = Yes; 2 = No							which one:
	Spiral, 1=Yes; 2= No							which one:
	Other, 1 = Yes; 2 = No							which one:
71. How much money do you spend per month to reduce the unconfort cause by mosquitos?
INSERT THE FIGURE REPORTED BY THE SURVEYED
72 Do you store water? 1 = Yes; 2 = No																												IF "NO" GOT TO 76
	IF THE ANSWER IS NO, ENSURE HE/SHE DOES NOT HAVE WATER IN THE POOLS OR CANS
73. What for do you store water? (Surveyor: ask one by one, and register)
	1 = To wash cloth, 1 = Yes; 2 = No
	2 = To clean the house, 1 = Yes; 2 = No
	3 = For human consumption, 1 = Yes; 2 = No
	9 = Other, specify: ______________ 1 = Yes; 2 = No: 9 = does not specify other
74. If you store water, how often do you empty each one of the following recipients?
Surveyor: ask the frequency for each one of the types of recipients)
(1 = everyday; 2 = every second day; 3 = every week; 4 = every two weeks; 5 = every month; 6 = never; 9 = does not have)
1. Large recipients (more than 200 liters)
2. Medium recipients (metallic cans, cement tanks, etc.)
3. Small recipients (bucket, jars, etc.)
75. What is the main water source for storing?
	1=Aqueduct/water supply service; 2 = Well with pump; 3 = Well without pump, "jagüey"; 4 = river, creek, spring, water spring; 8 = rainwater; 9 = Other (specify: ________________________)
76. Where do you throw useless material such as bottles, tires, tins, jars, containers, eggshell, toys, etc.? (wait for answer)
	1 = Collecting car, 1 = mentioned; 2 = not mentioned
	2 = Store in the house out in the open, 1 = mentioned; 2 = not mentioned
	3 = Buries it, 1 = mentioned; 2 = not mentioned
	4 = Other, 1 = mentioned; 2 = not mentioned
	5 = does not throw it, 1 = mentioned; 2 = not mentioned
77. How often do you eliminate useless material? (read options)
	1 = Each time the collecting car comes; 2 = every week; 3 = every two weeks; 4 = every month; 5 = more than after a month; 6 = never eliminate useless thinks
VIII. ACTIONS BY PUBLIC ENTITIES
78. How long ago did you receive the last visit of a vector technician?
	1= In the last month; 2 = 2 or 6 months ago; 3 = 7 or 12 months ago; 4 = more than 1 year ago; 5 = does not remember/never
79. In the last visit did you receive any instruction on how to avoid the reproduction of mosquito? (1 = Yes; 2 = No; 3 = does not know)
80. Have you ever received instructions or material (for example printed material, chemicals, biologic control) to prevent dengue fever? (1 = Yes, 2 = No)
If the answer is YES, specify__________________________________________________
81. Have you participated in dengue fever prevention and/or control activities? 1 = Yes; 2 = No
82. Is there any community effort to clean the environment? (1 = Yes; 2 = No; 3 = does not know)																												IF "NO" GO TO 84
83. If the answer is YES, what does the community do to eliminate dengue fever mosquitos?
	1= Eliminate hatcheries, 2 = home visits to ensure implementation of the program, 3 = Other; specify______________________
84. what control measures does the government do against mosquitos?
Surveyor: DO NOT read the answers. Only indicate what the surveyed responds spontaneously
	1 = Check water deposit, 1 = mentioned; 2 = not mentioned
	2 = Add chemicals in water, 1 = mentioned; 2 = not mentioned
	3 = Fumigate inside the house, 1 = mentioned; 2 = not mentioned
	4 = Educate people, 1 = mentioned; 2 = not mentioned
	5 = Provides lids for recipients, 1 = mentioned; 2 = not mentioned
	6 = Provides fish to have in the water, 1 = mentioned; 2 = not mentioned
	7 = Fumigate outside the house, 1 = mentioned; 2 = not mentioned
	8 = cut plants, 1 = mentioned; 2 = not mentioned
	9 = Other, specify____________ 1 = mentioned; 2 = not mentioned
	13 = Nothing, 1 = mentioned; 2 = not mentioned
	14= Does not know, 1 = mentioned; 2 = not mentioned

## Sheet: Questions for house members
III. MEMBERS OF THE HOUSE AND THE HOME (WHO LIVES IN THE HOUSE?)
21. How many people live currently in this house including yourself?
22. How many homes are in the house?
23. How many people live in your home?
List of the members of the home
	24. Name								25. Kinship with the head of the household (DOES NOT READ OPTIONS, WAIT FOR ANSWERS) 1 = Head of the household 2 = Spouse 3 = Daughter 4 = Non-biologic child 5 = Other relative 6 = No relative					26. How many years old? (infant=0)			27. Sex 1=M/2=F		28. What did you do the majority of the time last week? 1 = Working 2 = Did not work, but has a job 3 = Looked for job 4 = Studying 5 = Housework 6 = Retired/Pensioned 7 = Rents 8 = Permanently disabled 9 = Other:__________ 10 = Does not know					29. Has any doctor ever diagnosed dengue fever to you? (1=Yes, 2=No, 3=Does not know)			30. How many times have you have dengue fever?			31. When was the last time that you were sick with dengue fever? (1= Last 2 weeks; 2= 1 month ago; 3= More than 1 month ago, 4= Does not know)			32. This last time sick, where did you consulted the first time when the illness started? (DOES NOT READ OPTIONS, WAIT FOR ANSWERS) (1= Drugstore or pharmacy 2= Healer or shaman 3= Neighbor 4= Relative 5= Health Center 6= Hospital 7= Private doctor 8= Did not consult)
1
2
3
4
5
6
7
8
9
10
11
12
13
