# Supplementary material for: Understanding Water Storage Practices of Urban Residents of an Endemic Dengue Area in Colombia: Perceptions, Rationale and Socio-Demographic Characteristics
Source: PLoS One. 2015 Jun 10;10(6):e0129054. doi: 10.1371/journal.pone.0129054 (PMC4465337; doi:10.1371/journal.pone.0129054)
Supplement: S2 Questionnaire — (XLSX) [file pone.0129054.s003.xlsx]

## Sheet: Premises
ECO-SYSTEMATIC APPROACH FOR THE DESIGN AND IMPLEMENTATION OF SUSTAINABLE STRATEGIES FOR DENGUE FEVER FOR THE REGIONS OF ARAUCA AND QUINDIO
			Day		Month		Year							Cluster					Individual																Version 4. December 10th, 2012
Date																							Premises/Property ID
Inspector													Type of Premises														If not available, please specify
Number of registry	Recipient			Category		How many days ago was it emptied?	¿Inside or outside?	Accessible for review		Indoor			Measures (cm)			Volume of water contained				Type of water			Clogged			Under vegetation			D. Tree-recipient (cm)	Use of the recipient?	Sediment			Material			Intervened		Larvae					Pupae Count
																																							Abundance				Stages
								Yes	No	Total	Partial	None	Length	Width (diameter)	Height	Less than low	Low	Medium	High	Tap water	Rainwater	Both	Total	Partial	None	Total	Partial	None		Cleanliness, human consumption, animal sprue, reserve for water turn off, for toilet, other	Yes, what type?		No	Cement, plating/veneer, plastic, metal, etc.			Yes, with what?	No
																																							0	1-9	10-50	≥51		Number
1
2
3
4
5
6
7
8
9
10
11
12
13
14
15
	Total
Was it there any negative water sample taken?							Amount of dogs			Amount of cats												BUSH	Name								Amount		Tree		Name			<2m	≥2m		Radius 1		Radius 2	Amount
																																	1
																																	2
																																	3
																																	4
Observations																																	5
																																	6
																																	7
																																	8
																																	9

## Sheet: Public Space
Eco-biological Questionnaire - Public Space
ECO-SYSTEMATIC APPROACH FOR THE DESIGN AND IMPLEMENTATION OF SUSTAINABLE STRATEGIES FOR DENGUE FEVER FOR THE REGIONS OF ARAUCA AND QUINDIO
			Day		Month	Year							Cluster					Individuals																					Version 4.- December 10th, 2012
Date																						Premises/Property ID
Inspector												Type of Public Space
Number of registry	Recipient			Category		¿Inside or outside?	Accessible for review		Indoor			Measures (cm)			Volume of water contained				Type of water			Clogged			Under vegetation			D. Tree-recipient (cm)	Sediment			Material			Intervened		Larvae					Pupae Count
																																					Abundance				Stages
							Yes	No	Total	Partial	None	Length	Width (diameter)	Height	Less than low	Low	Medium	High	Tap water	Rainwater	Both	Total	Partial	None	Total	Partial	None		Yes, what type?		No	Cement, plating/veneer, plastic, metal, etc.			Yes, with what?	No
																																					0	1-9	10-50	≥51		Number
1
2
3
4
5
6
7
8
9
10
11
12
13
14
15
	Total
Was it there any negative water sample taken?						Amount of dogs			Amount of cats												BUSH	Name							Amount		Tree		Name			<2m	≥2m		Radius 1		Radius 2	Amount
																															1
																															2
																															3
																															4
Observations																															5
																															6
																															7
																															8
																															9
