# Supplementary material for: Understanding Water Storage Practices of Urban Residents of an Endemic Dengue Area in Colombia: Perceptions, Rationale and Socio-Demographic Characteristics
Source: PLoS One. 2015 Jun 10;10(6):e0129054. doi: 10.1371/journal.pone.0129054 (PMC4465337; doi:10.1371/journal.pone.0129054)
Supplement: S1 Table — (XLSX) [file pone.0129054.s004.xlsx]

## Sheet: Comunidad
MATRIZ ENTREVISTAS A COMUNIDAD
IDENTIFICACIÓN
CÓDIGO	BARRIO	ADICIONAL	Número de personas en el hogar	Niños	Migración	Estudios	Calificación del servicio (Bueno, regular malo)	Cita	Precio de la factura (Alto, Bajo, Justo)	Cita	Valor		Calidad del agua	Cita	Cortes de agua (si, no)	Cita	Frecuencia	Categoría Frecuencia	Duración	Categoría Duración	Acciones frente al corte	Definición de almacenamiento	Almacenamiento	Cambio en reporte de almacenamiento	Almacenamiento en alberca	Para qué almacenamiento en alberca	Almacenamiento en tanque	Para qué almacenamiento en tanque	Categoría Tanque	Almacenamiento en caneca	Para qué almacenamiento en caneca	Categoría Caneca	Almacenamiento en otro relevante	Para qué almacenamiento en otro relevante	Porqué	Categoría PORQUE	Porqué externo	Almacenamiento en ausencia de cortes	Barrio	Extras
DH-01	Pozo Azul		6	2	Los niños de Girardot, resto de familia incluida ella de La Plata Huila 20 años viviendo en Girardot	Bachillerato incompleto	Bueno		Alto	"Una vez llegó a cuarenta, pero era que teníamos muchas fugas. Está caro sabe porque? Porque nosotros tenemos que pagar los intereses de mora de la gente que no paga"	36 a 27 mil pesos - Hay una deuda de 50 millones	36000	Buena	"Es potable, y para nosotros, para el consumo es buena"	No	Hace mucho tiempo hubo cortes, sin embargo por el hecho de que hay una tutela por el derecho al agua, entonces no es permitido cortar el agua. A pesar de que las personas no paguen (única razón para cortar el agua) continúan con el servicio. "Aquí no cortan el agua, porque tenemos una tutela por las mujeres embarazadas" Cuando llueve duro, viene mucho mugre, mucha avalancha, entonces cierran las …	Nunca		1 hora	1-2 horas	Cuando anuncian por radio, se almacena una caneca de agua	Almacenamiento de agua es tenerla uno en canecas grandes y tanques	"Si avisan que hay corte, es la única manera en que nosotros almacenamos agua, de resto no"	Si	Si	Lavar la loza Lavar la ropa Lavar la casa	No	N/A		Si	"Nosotros no tenemos baño con cisterna sino para echarle" "Mantenemos una caneca por si de pronto de va" La caneca es de más de 40 litros	Baño	No	No	"Se puede imaginar que se vaya el agua y usted no tenga agua almacenada para echarle al baño? No!" (ESTE NO FUE ENUNCIADO ESPONTANEAMENTE) "Yo almaceno agua en una caneca pequeña para el alimento, porque donde se llegue a llover duro se ensucia el agua" (En ese momento no tiene dicha caneca)	Miedo a Cortes	"Yo digo que la gente de aquí de pozo azul que llegue a hacer eso, es por maldad para que nos marque, porque el agua de aquí es potable" "Aquí nosotros todos los días mantenemos agua, entonces no hay necesidad de almacenar agua" "Uno solo almacena agua porque están avisando" "No hay ninguna necesidad aquí de almacenar agua"	"No, pero para qué?"	Barrio de invasión no reconocido por la alcaldía, con 14 años de existencia. Fueron terrenos invadidos tras estafa. Esta casa está localizada en el lugar donde no hay servicios sanitarios y se comparte el mismo contador de agua (NO tienen sanitario, ducha, lavamanos y alberca)	Si bien no es la líder, manejó durante un tiempo largo la pluma común Tienen una fuente común y se distribuye el agua por mangueras y tubos. (Ramales) En el barrio ha habido casos de dengue
DH-02	Pozo Azul		4	2	Las niñas son de Girardot El esposo y ella son de Natagaima, Tolima	Técnico	Bueno	"Viene harta, aquagyr no la quita para nada"	Alto		32 - 35 mil pesos	35000	Buena		Si	"Aquí es permanente el agua, todo el mundo dice que tiene buena agua" "Lo que es Sábado y Domingo quitan el agua así sea por dos horitas"	Cuando hay arreglos hacen corte de agua, los domingos cuando cambian la tubería	Cada 8 días	2 horas	1- 2 horas	Guardamos o vamos a donde los vecinos que nos presten para cocinar	"Tener agua en los tanques y tenerlos tapados de reserva"	"La parte del baño no tiene cisterna, entonces se utiliza lo del tanque para el baño" "En una caneca tengo por reserva, porque a veces se va el agua y la uso para los alimentos"	No	Sí	Aseo Lavar la ropa	Si	Bajar el agua del baño	Baño	Si	Para los alimentos	Cocinar	No	No	Por los cortes semanales para los arreglos Porque no hay una fuente directa para bajar el agua No dejaron colocar los baños porque la cuadra no tiene alcantarillado	Miedo a Cortes, Presión,	"Yo creo que fue que se acostumbraron a tener el agua almacenada porque aquí ya no hay problema que el agua se vaya así como era antes" "También lo que pasa es que como es pila comunitaria, a ellos no les vale gasta el agua que quieran porque por uno pagan todos" "Ahorita con medidor es que se están dando cuenta que tienen que ahorrar"	"Yo quitaría eso ya, botaría toda esa agua"		"Al principio no teníamos agua en el barrio entonces Aquagyr traía el carro tanque, entonces eso era mucho lo que uno tenía vasijas" "A veces duraba cuatro cinco días sin venir bomberos con el agua" "Todo el barrio están con una pila" - Agua lluvia almacena? -"Yo no, no tengo necesidad todavía" - Al preguntar por el agua que almacena para los alimentos, no se ha utilizado en los últimos meses" En…
DH-03	Sucre		3	0	Ella y el esposo son de Girardot y el hijo es de Bogotá	Bachillerato	Bueno	"Durante todo el año tenemos agua, periódicamente tenemos lavado de tanques"	Justo		35- 40 mil pesos	40000	Buena	"Yo siempre hiervo el agua, aunque dicen que es muy apta. Cuando lavan los tanque el agua llega negra, negra, negra"	Si	Cierran la válvula por daños en los tubos madres y los lavados de tanque	2 o tres veces al año: Lavado de tanque 1 vez al año: Por daños	Cada 6 meses	Todo el día	El día	Lava toda la ropa, deja barrido, trapeado el día antes "Como está el tanque, esa agua aguanta para lavar la loza (tanque alto)" "No nos gusta almacenar agua en ollas y esas cosas"	"Tener una vasija o un tanque limpio y tener agua y tenerlo bien tapado"	No	Si	Si	Lavar el trapero Restregar la ropa antes de echar a la lavadora	Si	Para el lavado personal Para la comida Para el aseo de la cada Es el paso obligado de toda el agua que se usa en la casa.	Todo	No	N/A		No	No	Para el aseo de la casa	Necesidad	"Porque no es eficiente el servicio del acueducto"	No lo hago	Es un barrio con proceso de rápida comercialización durante los últimos 18 años. Tras la construcción del terminal se construyeron muchos hoteles. De la misma manera, la construcción del centro de computación promovió el comercio de partes electrónicas. Viven muchos adultos, y hay bastantes colegios.
DH-04	Alto de la Cruz		3	0	El: Natagaima, Tolima La Esposa en Cuyaima	Universitario	Bueno	"Muy pocas veces se ve uno sin agua, pero por eso es que hay que mantener la reserva"	Alto		80 mil pesos	80000	Buena	"De la llave sale transparente, sólo cuando hacen algún arreglo el agua sale sucia"	Si	"La empresa avisa"	Cada 6 meses	Cada 6 meses	de 6 a 12 horas	Menos de un día	"Reúne agua la noche anterior a ahí la tiene"	"Guardar agua en lo que usted pueda tratando de que no se empuerque tanto"	Si	No	Si	Lavar la ropa, (Así tengan lavadora) Aseo Regar matas	Si	Para el lavado personal Para la comida Para el aseo de la cada Es el paso obligado de toda el agua que se usa en la casa y de la alberca.	Todo	Si	Para el lavado personal Para la comida Para el aseo de la cada Es el paso obligado de toda el agua que se usa en la casa y de la alberca.	Cocinar, Aseo	Alberca Gigante	No	"Muy pocas veces se ve uno sin agua, pero por eso es que hay que mantener la reserva" "Si usted va a lavar un plato y abre, esa presión marca a todo momento, en cambio si Ud. tiene el agua ya recogida usted coge el agua de un platón y ahorra, porque es que hasta el aire marca" "Todo el mundo busca economizar" "Por precaución, qué tal que uno no tenga el agüita ahí!"	Ahorro y Miedo Cortes	"No tienen servicio de agua" "Que se roben el agua de otra casa, para no hacerlo todos los días, entonces almacenan el agua de los tanques que le quitan a los otros"	"Siempre, porque eso de estar abriendo y cerrando la llave marca mucho" "Almacenaría para los gastos de la cocina"	Se planeó inicialmente para obreros, queda en la parte alta de la ciudad, al lado del río, las personas rechazaban la idea de subir hasta allí y el suelo era duro. Es un barrio de gente humilde, principalmente estrato 2 y 3. "Todas las casas están bien presentadas"	Recoge agua lluvia (OJO NO ALMACENA, LA RECOLECTA Y LA USA) Baja sucia y por eso no se usa para el aseo de la ropa ni alimento
DH-05	Buenos Aires		4	1	Girardot	Técnico	Bueno	"Acá poco y nada se va el agua en Girardot, tenemos buen servicio y los recibos no llegan tan altos"	Justo		50 mil pesos	50000	Buena	"Pocas veces el agua llega sucia, por ahí cuando arreglan un tubo o algo"	No	"Si la cortan avisan"	1 vez al mes		Todo el día	El día	Guardan agua en la alberca	"Tener la alberca llena, el tanque lleno"	No	Si	Si	Lavar la losa Lavar los pisos Aseo general de la casa	Si	Reserva Normalmente no se usa	Reserva	Si	Es agua de la lavadora que sale enjabonada, se usa para los pisos		NO	No	"Para no estar abrie y cierre.. Usted sabe que ese medidor va marcando"	Ahorro	No tienen servicio	Con lo que tienen es suficiente	El barrio se formó años antes de 1949, vive gente de todas partes, así como aquí es tranquilo, hacia la orilla del río es peligroso.
SIN GRABACION 1	Buenos Aires		7	3	Girardot	Primaria	Malo	"Aquí en Girardot nos sabotean mucho con el agua"	Alto	"Los servicios son muy caros y muy altos"	40 o 50 mil pesos	50000	Mala	"Las plantas no son suficientes, no confía en esa agua"	Si	"De improvisto cortan el agua, nunca avisan, por ahí de vez en cuando por radio"	Mucho		hasta por 2 días se puede quedar sin agua	2 días	"Toca tener agua de reserva, amparar el agua"	"Guardar agua en tanques o albercas"	Si	No	Si	Lavar ropa, aseo del hogar	Si	Reserva Normalmente no se usa	Reserva	Si	Aseo de la vivienda	Aseo	No	No	"Qué tal quedarse sin agua?"	Miedo Cortes	"Uno tiene que estar prevenido"	"Todo está conectado con el tanque, por eso igual tendría todas mis canecas y mis tanques"	No sabe, vive allí desde hace un año	La señora de las 20 canecas
VS-01	Buenos Aires		5	2	Girardot	Técnico	Bueno	Constantemente hay agua	Alto		75 a 80 mil pesos	80000	Buena		Si		Cada 3 meses	Trimestral	Todo el día o menos del día	Menos de un día	Guarda agua en vasijas	"Guardar agua en timbos limpios, tapados"	Si	No	Si	Lavar la ropa	Si	Aseo personal, es el paso obligado del agua hacia el baño	Todo	Si	Para cocinar	Cocinar	No	No	"Para comer, para alimentación" Para el uso diario de uno"	Necesidad	"Porque de pronto no tienen un tanque donde estancar el agua" "Porque no tienen suficiente capacidad para guardar el agua"	Claro, para la alimentación y el uso diario de uno"	"El agua la almacenan en tanques" "Antes eran tanques de cemento y ahora son de plástico"	No almacena agua de la lluvia Cuando la niña tenía 5 años le dio dengue Reporta cambios en la forma en que almacena agua, siempre la tapa
VS-02	El Alto de la Cruz		3	0	El en Manta Cundinamarca, los demás en Girardot	Bachillerato	Bueno	"Es continuo y no tiene mayores complicaciones para el desplazamiento del agua"	Alto		70 a 80 mil pesos	80000	Buena		No	"Los demás tampoco han dicho nada. No se ha dado cuenta porque tiene tanque auxiliar"						No tiene definición.	No	Si	Si	Lavar ropa que no se lava en la lavadora	Si	Es el paso obligado del agua para el uso en la casa. La usa para todo menos para beber	Todo	No	No		No	No	SE CONFUNDIO EL PORQUE CON EL PARA QUE, PERO EN GENERAL ES PORQUE LA NECESITA PARA VIVIR	Necesidad	"Descuido, eso es fomentar la cría de zancudos y de insectos en la casa" "Ellos saben que eso va a perjudicar la salud del vecindario, eso no se debe de hacer"		Era un barrio muy peligroso, pero a partir de la entrada del ultimo alcalde, ha mejorado mucho. "Me dijeron que este barrio era una olla, para mi no… es que Flandes es una sola olla"	Baja la presión cuando es temporada Agua para consumo la compra
VS-03	El Alto de la Cruz	EL SEÑOR ES DE PUERTO MONGUI, trabajo en AquaGyr	6	1	Girardot	NO SE PREGUNTÓ	Bueno		Justo				Buena	"Muy buena"	Si	"Por lavado del tanque, siempre avisan dos o tres días antes para que la gente se aprovisiones de agua, avisan por radio."	Cada 3 meses	Trimestral	Máximo 12 horas	Menos de un día	Almacenan agua	"Guardar agua en el tanque de reserva y aprovisionarse de agua en caneca y en la alberca"	No	Si	Si	Lavar ropa	Si	De reserva, Para ducha Sanitario, es el paso obligado	Todo	Si	Cocinar		No	No	"Un corte de agua inesperado"	Miedo a cortes	"Eso es mal manejo de las cosas"	No lo haría	Este sector es de los primeros sitios que se fundaron en este sector, se ha industrializado rápidamente, está en la parte alta del municipio y al mismo tiempo a la orilla del río. Hubo empresas importantes como Coca Cola, una empresa de leche y ahora está Gaseosas Sol. Lo que enriquece este barrio es uno de los más tradicionales. Cambió el tipo de tanque, ahora son de plástico, antes eran de ceme…	El tanque es siempre junto con la alberca, las canecas son eventuales Al preguntar sobre bajar la intensidad de agua responde: "En Girardot tenemos agua 24 horas al día, no hay bajón de presión ni nada" Al preguntar sobre formas de ahorrar agua: Gasta poco, no mantiene llaves abiertas, usa la lavadora No almacena agua lluvia CASOS DE DENGUE EN EL BARRIO
VS-04	La Estación		2	0	Ella es de Bogotá y el esposo es de Girardot	Universitario	Bueno		Alto		74000	74000	"No, yo la hiervo"		Si		Una vez al mes	Mensual	1 día	El día	Tiene dos tanques	"Recogerla y guardarla… aunque uno debe guardarla mucho"	Si	No	Si	Lavar la ropa Lava la losa (cuando se va el agua) Trapear	Si	Cocina (Cuando se va el agua) "Nosotros abrimos el tanque sólo cuando se va el agua"	Reserva	No	No			No	Por si la llegan a quitar	Miedo a cortes	"Por si la llegan a quitar"	"Porque no tiene servicio de acueducto"
VS-07	Sucre		2	0	San Joaquín, Cundinamarca y la hija en Girardot	Primaria	Bueno		Alto		Más de 60000	60000	Buena	"El agua es pura"	Si		Cuando lavan los tanques	Cada 6 meses	1 día	El día	"Tenemos un tanquecito de plástico para la emergencia y con el otro tanque y la alberquita que mantenemos llena tenemos suficiente"	"Tener el tanque lleno"	Si	No	Si	Lavar ropa que no se puede lavar en lavadora y ropa delicada	Si	El agua pasa por el tanque obligatoriamente para el baño	Todo	Sí	Para los alimentos, se mantiene cerrado	Cocinar		No	"Por si de pronto falla el tanque"	Miedo a cortes	"Para tener zancudos, eso es lo único que se obtiene" "Para que se almacena agua en botellas? Sólo donde no tienen agua"		"Claro, el tanque se llena sólo" "Si no hay necesidad… para que?"	DE los más viejos de Girardot, se construyó la catedral y alrededor se construyó el barrio, casi toda la gente es nueva porque los ancianos ya murieron, (los fundadores)
VS-05	Sucre		3		Ella Purificación, hijas en Fusagasugá	Primaria	Bueno		Alto		68000	68000			No	No se acuerda	Cuando lavan los tanques o arreglos				recoge en vasijas	Cuando se quita se guarda en vasijas. No ponemos al llenar el tanque, no la alcanza a gastar	Si (cuando hay cortes)	Si	Si	Lavar ropa	Si	Vacío	Vacío	No	No		No	No	Para lavar	Miedo Cortes	Porque la quitan	Si pero no tanta	Todo bien, no se la lleva con muchas personas.	Nunca le falta el agua y si cualquier cosa le avisan. Normal cuando hay temporadas de vacaciones. No sabe nada del dengue.
VS-06	La Estación	Líder B. La Estación	3		Girardot	Tecnólogo	Bueno		Alto				Buena		Si	Avisan. Cortes por mantenimiento. En vacaciones baja la presión del agua	Casi nunca		Medio día	Menos de un día	Comunicarse	"una porción de agua que se guardar en tanques y en la alberca"	Si	No	Si	Para todo	Si	Vacío	Vacío	Si	Bañarse y para el baño	Baño			Guardar agua lluvia para economizar. La de la alberca por un corte (1930)	Economizar y cortes	Problemas acueducto: No tengan acueducto	Seguiría almacenando "Siempre se necesita una buena presión, es una necesidad" 2612	La estación: ferrocarril de los pasajeros de barco. Barrio mas antiguo de Girardot. Primera reina de Girardot. La mayoría son propietarios de sus predios.	Muy ahorrativo; agua lluvia se baña " A mi es a quien le duele el bolsillo". Arrienda por temporadas 7 o 8 habitaciones. Buena labor aguagyr. Agua de la llave para cocinar. " lo de dios es perfecto, vivió un tiempo en el amazonas (costumbre almacenamiento agua lluvia. 2308, ya no usa el agua del rio dado la contaminación, no hay confiabilidad en al agua.
TG-01	Pozo Azul	Líder B. Pozo Azul	3		Girardot	Tecnológico	Bueno		Alto	Situación pozo azul, intereses ramaje común	35000	35000	Buena		Si	Obras y una sola manguera	15 días	Mensual	Un día o menos	Menos de un día	Sufrir ir donde los demás	Llenar hasta la ultima olla cuando se sufre de agua para que dure 2 o 3 días.	Si	No	Si	Limpiar	No			Si	Para cocinar por si se va, cada 3 días se cambia. Tapadas	Cocinar	Timbo	Cocinar	Para comer por si se va. Aunque no sea tan común a veces se va, registro único para tres manzanas.	Miedo a cortes	No es suficiente el agua o por cortes	Les quitan el agua	Pozo azul barrio de invasión,	Baños hasta hace poco tienen (enero 2014) conexión directa como el acueducto. Nueva alberca antes se bañaba con totuma. Antes tocaba recoger agua lluvia, ahora ya no porque llega
TG-02	La Estación		2		Chaparral, Espinal	10 Bachillerato	Bueno		Justo		35000	35000	Buena		No	Antes vivía en el centro y allá se iba con frecuencia			No mas de un día	Menos de un día	En el alberca	Guardar agua bien cubierta	Si	No	Si	Aseo, lavar	No			No					Economizar	Economizar	Por flojera o ahorrar	Si	Muy reciente en el barrio	Ningún corte en el ultimo año y medio. En la lavadora ropa y zapatos. Medias e interiores a mano. No sabe cuanta agua se almacena en Girardot
TG-03	Sucre		6		Todos menos el hijo que nació en Bogotá	Universitario	Bueno		Alto		160000	160000	Buena		Si		Tres veces al mes	Cada 8 días	El día o menos	Menos de un día	Recoge en canecas	Razonamiento cuando no hay agua, verano	Si	No	No		Si	Distribuye baños	Baño	Si	Lavar ropa	Lavar			Prevención por si se va	Miedo a cortes	Sufren de razonamiento	Si es seguro	Antes solo residencial en una cuadra 1 o 2 familias viviendo. Siempre han tenido agua	Semana santa prioridad a los externos
TG-04	Pozo Azul		3		Ella Carmen de apicala, todos los demás si	3ro primaria	Bueno		No sabe				Buena		No		Antes si		No mas de un día	Menos de un día	Recoger agua en vasijas y canecas	Coger agua en vasijas y canecas	Si	No	Si	Lavar ropa	Si	Lavar	Lavar	Si	Matas	Matas			Uno no sabe cuando hay escases	Miedo a cortes	Se bañan mucho	No acumulan si no hay cortes		El agua trae zancudo, lluvia tiene saltones. La gente se baña mucho
TG-05	La Estación		0 (permanecen 6)		Solo ella	Diplomados	Bueno		Alto		70000	70000	Buena		Si		8 días	Cada 8 días	el día	El día	Stock de agua	Agua que una recoge agua lluvia	Si	No	No		Si	Baños, matas y limpieza	Baño	No			Sistema de canales y tanque tapado agua lluvia	Ahorro de agua en Bogotá Mockus		Economizar	Miedo a la sequia, tacañez	Si	Comercial, prostitución, lotes baldíos	Miedo a la sequia
TG-07	Alto de la Cruz		2		Girardot	Tecnológico	Malo	"Muy caro"	Alto		50000	50000	Malo		Si	"Bastantes mantenimientos"	Cada 20 días	Mensual	El día	El día	Guardar en recipientes	Guardar agua en recipientes como en canecas	No	No	Si	Ropa uniforme, interior	Si	Baños	Baño	No					Para lavar ropa por si la cortan	Miedo a cortes	Limpieza, aseo, ahorrar	No almacenaría	Peligroso, cerca a todo
SIN GRABACIÓN	Buenos Aires		3		Girardot	Bachillerato, cursos	Bueno		Alto		92000	92000	Buena		Si		un vez el año pasado	Anual	El mismo día vuelve	Menos de un día	Siempre almacena	Guardar tanques por si quitan el agua	Si	No	Si	Ropa, bañarse, cocinar, aseo	Si	Ropa, bañarse, cocinar, aseo	Todo	Si	Trapear y matas	Matas y aseo			Economizar	Economizar	Precavido	Seguirían	Terreno de la abuela, están muy agradecidos	Antiguamente lavaban en el rio, precariedad. Pueden pasar días en que no abren la llave por toda el agua que tiene almacenada (dos tanques grandes, alberca y canecas)

## Sheet: Tecnicos
MATRIZ ENTREVISTAS A TECNICOS
IDENTIFICACIÓN
CÓDIGO	BARRIO A CARGO	Años de experiencia	Principales características de barrios	Servicio acueducto y alcantarillado	Calificación del servicio (Bueno, regular malo)	Calidad agua	Cortes de agua (si, no)	Tarifa	Frecuencia	Definición de almacenamiento	Almacenamiento en sector	Cambio en reporte de almacenamiento	Tipo de agua	Almacenamiento en alberca	Para qué almacenamiento en alberca	Almacenamiento en tanque	Para qué almacenamiento en tanque	Almacenamiento en caneca	Para qué almacenamiento en caneca	Almacenamiento en otro relevante	Para qué almacenamiento en otro relevante	Porqué	Porqué externo	Almacenamiento en ausencia de cortes	Barrio	Extras
DH-01-TEC	Todo Girardot	18		Si	Bueno	Buena	Si		2 al año	"Es la costumbre de tener, reservar por un tiempo x cualquier tipo de agua, según la necesidad" "Es una actividad básica" "Es costumbre, a nuestros abuelos nunca les llegó el agua por el tubo, entonces ellos cogían el agua del río, se la llevaban a la casa y la purificaban. Así comienza el almacenamiento, por la necesidad de tener agua, y se nos fueron pegando esas costumbres. Con la llegada del …	Si	No	Llave	Si	Lavar ropa, lavar losa, regar matas	Si	Baños, lavar pisos	No	No	Pimpinas o timbos	Para todo porque no tienen acceso a agua	"El impulso del contador les marca" - Eso no es almacenar "Es una costumbre arraigada al miedo… de mañana no tengo, mañana amanezco sin agua"	Según el estrato: I y II- Ahorro III: Muy poco, costumbre IV,V y VI: No pasa Invasión: Necesidad, no tienen agua en casa o no es seguro tenerla	Si, va a durar quitar la costumbre… mire es difícil quitar costumbre… hay que trabajar mucho PORQUE? Por las costumbres, es muy difícil.	Es una ciudad de rápido crecimiento, tiene 116 barrios. El principal problema de la ciudad es el desempleo, que sufrió un cambio de las actividades económicas pasando de un sistema agrícola al turismo
DH-02-TEC	Gaitán, Centenario, Vivisol I y II, Sta Isabel, Gólgota, Estación, Meneses, Sta. Paula, Sta. Helena, Cámbaros, Quintas, Los Mangos	3	En uno de los barrios tiene muchos lotes valdíos.Barrios son muy heterogéneos. Sta. Helena: Estrato 1 y 2 La estación: Mixto Centenario: Mixto	Todos	Bueno	Sólo sucia cuando lavan el tanque y cuando se sube el río	Si	Alto	Cada 2 o 3 meses para los tanques Cuando se daña un tubo, no es tan frecuente	"Es costumbre, a nuestros abuelos nunca les llegó el agua por el tubo, entonces ellos cogían el agua del río, se la llevaban a la casa y la purificaban. Así comienza el almacenamiento, por la necesidad de tener agua, y se nos fueron pegando esas costumbres. Con la llegada del acueducto hace 50 años entonces ya la gente es difícil de quitarle la tradición y comienzan a hacer las albercas, entonces…	Si	No	Llave, sólo en la 15 van al río a lavar	Si	Lavar ropa, lavar losa, etc.	Si	Baño y aseo personal	No	No	Timbo	Cocinar, es u recipiente tapado	"Las abuelitas es por costumbre" "La gente se acostumbra" "Economía y costumbre" "Terrible quedarse uno sin agua"	Porque está lloviendo	Si, porque si lloviera la gente almacenaría en las canecas. Además lo del consumo del agua y la alberquita		En el Gaitán y Santa Helena almacenan agua de lluvia
VS-01-TEC	Sector 6: la esperanza, buenos aires, pozo azul	4	Algunas construcciones de bareque, otras de material, otra en lata o esterilla. Problema mas frecuente; seguridad, los servicios son malos, problemas con el agua (agua comunitaria , pozo azul)	Bueno	Regular	Regular	Si	Costo	No es frecuente 3 veces al año	Tener un deposito en la casa y tenerlo totalmente llena para consumo humano		No		Si	Lavar ropa	Si	Baños	Si	Consumo alimento			Para todo comer, baño	Por cortes o por gusto	Si por que es por gusto
VS-02-TEC	Sector 3: Kennedy, Primero de enero, villa Olarte, cedritos, cedro, villa carolina	7	Muchos casos de dengue en este año en el barrio Kennedy. Infarto o accidentes de transito.	Si	Bueno	Regular	Si	30000	NR	Vasijas, Def: llenar la alberca dependiendo cuantos días se quedan sin agua 740		No	Llave	Si	Por si se acaba la del tanque (baño y lavar)			Si	Matas	Ollas	Comida	Porque quitan el agua, vaciar los depósitos cuesta	Almacenar para uso cotidiano a veces se comparte el agua	No se almacenaría tanto		En la casa la alberca la cambian muy seguido, y ellos no almacenan. Primero de enero almacenan mas agua
TG-01-TEC	Rosa Blanca, Esmeralda, Diamante	6	Mismo estrato mismas construcciones, excepto Rosa blanca que espera que uno le lleve cosas	Si	Bueno	Buena	No	200000		Dejar depósitos de agua por costumbre tanque grandes 1000 litros	Rosa Blanca	No	Llave y Lluvia	Si	Disminuir gastos	Si	Tener de reserva	Si	Lluvia			Costumbre personas mayores	No tengan para pagarlo , los vecinos les regalan agua
TG-02-TEC	Alto de la Cruz, Alto de la Rosa	46	Gente de otros municipios , estrato 1,2 3	Si, excepto 2 barrios de invasión	Bueno	Buena	Si	135000	6 meses	Mantener Intemperie sin tapa, tanque de cemento	Barrios de invasión; almacenamiento agua lluvia	No	Llave y Lluvia	Si	Comer y tomar							En caso de que no haya	Falta de pago , la gente almacena y le regalan	Por seguridad se seguiría almacenando		410 Barrio Tanques. Rosas mas casos de dengue
